# Supplementary material for: Transcription analysis of neonicotinoid resistance in Mediterranean (MED) populations of B. tabaci reveal novel cytochrome P450s, but no nAChR mutations associated with the phenotype
Source: BMC Genomics. 2015 Nov 14;16:939. doi: 10.1186/s12864-015-2161-5 (PMC4647701; doi:10.1186/s12864-015-2161-5)
Supplement: Additional file 4: Table S3. — Summary of KEGG pathway mapping of B. tabaci contigs. (XLSX 13 kb) [file 12864_2015_2161_MOESM4_ESM.xlsx]

## Sheet: Sheet1
	Additional file 4_ Table S3 : Summary of KEGG pathway mapping of B. tabaci contigs.
	Pathway	Contig in Pathway count	distinct Enzyme count
	Purine metabolism	624	52
	Arginine and proline metabolism	95	29
	Pyrimidine metabolism	174	28
	Starch and sucrose metabolism	161	27
	Amino sugar and nucleotide sugar metabolism	117	27
	Cysteine and methionine metabolism	52	26
	Alanine, aspartate and glutamate metabolism	65	25
	Aminoacyl-tRNA biosynthesis	91	22
	Glycolysis / Gluconeogenesis	84	22
	Glycerophospholipid metabolism	217	21
	Inositol phosphate metabolism	128	21
	Glycine, serine and threonine metabolism	121	21
	Pyruvate metabolism	63	20
	Phosphatidylinositol signaling system	264	19
	Tyrosine metabolism	100	19
	Carbon fixation pathways in prokaryotes	63	18
	Fructose and mannose metabolism	56	18
	Citrate cycle (TCA cycle)	54	17
	Butanoate metabolism	61	16
	Pentose phosphate pathway	61	16
	Valine, leucine and isoleucine degradation	58	16
	Porphyrin and chlorophyll metabolism	52	16
	Pantothenate and CoA biosynthesis	35	16
	Phenylalanine, tyrosine and tryptophan biosynthesis	27	16
	Galactose metabolism	104	15
	Glutathione metabolism	88	15
	Tryptophan metabolism	78	15
	Drug metabolism - other enzymes	77	15
	One carbon pool by folate	63	14
	beta-Alanine metabolism	35	14
	Phenylalanine metabolism	116	13
	Fatty acid degradation	63	13
	Glyoxylate and dicarboxylate metabolism	58	13
	Methane metabolism	45	13
	Propanoate metabolism	43	13
	N-Glycan biosynthesis	32	13
	Glycerolipid metabolism	178	11
	Nicotinate and nicotinamide metabolism	78	11
	Various types of N-glycan biosynthesis	47	11
	Lysine biosynthesis	29	11
	Terpenoid backbone biosynthesis	19	11
	Arachidonic acid metabolism	129	10
	Lysine degradation	63	10
	Sphingolipid metabolism	63	10
	Pentose and glucuronate interconversions	55	10
	Carbon fixation in photosynthetic organisms	35	10
	Isoquinoline alkaloid biosynthesis	54	9
	Fatty acid biosynthesis	84	8
	Other glycan degradation	45	8
	Biotin metabolism	28	8
	Histidine metabolism	26	8
	Selenocompound metabolism	21	8
	Riboflavin metabolism	158	7
	Oxidative phosphorylation	113	7
	Metabolism of xenobiotics by cytochrome P450	59	7
	Folate biosynthesis	55	7
	Glycosaminoglycan degradation	47	7
	Nitrogen metabolism	33	7
	Steroid hormone biosynthesis	24	7
	Streptomycin biosynthesis	24	7
	Glycosaminoglycan biosynthesis - heparan sulfate / heparin	22	7
	Valine, leucine and isoleucine biosynthesis	20	7
	Retinol metabolism	66	6
	Drug metabolism - cytochrome P450	51	6
	Biosynthesis of unsaturated fatty acids	47	6
	Fatty acid elongation	33	6
	Ascorbate and aldarate metabolism	15	6
	Aminobenzoate degradation	179	5
	alpha-Linolenic acid metabolism	85	5
	Ether lipid metabolism	78	5
	Taurine and hypotaurine metabolism	21	5
	Synthesis and degradation of ketone bodies	18	5
	Novobiocin biosynthesis	12	5
	Other types of O-glycan biosynthesis	12	5
	Sulfur metabolism	6	5
	mTOR signaling pathway	34	4
	Geraniol degradation	20	4
	Benzoate degradation	18	4
	Caffeine metabolism	18	4
	Tropane, piperidine and pyridine alkaloid biosynthesis	10	4
	Vitamin B6 metabolism	7	4
	Phosphonate and phosphinate metabolism	5	4
	Linoleic acid metabolism	103	3
	Phenylpropanoid biosynthesis	82	3
	Chloroalkane and chloroalkene degradation	21	3
	Glycosphingolipid biosynthesis - ganglio series	21	3
	Cyanoamino acid metabolism	20	3
	Glycosaminoglycan biosynthesis - chondroitin sulfate / dermatan sulfate	16	3
	Caprolactam degradation	15	3
	Glycosphingolipid biosynthesis - globo series	14	3
	Styrene degradation	13	3
	Primary bile acid biosynthesis	10	3
	C5-Branched dibasic acid metabolism	9	3
	Ubiquinone and other terpenoid-quinone biosynthesis	9	3
	Thiamine metabolism	139	2
	T cell receptor signaling pathway	120	2
	Betalain biosynthesis	39	2
	Sesquiterpenoid and triterpenoid biosynthesis	23	2
	Glycosaminoglycan biosynthesis - keratan sulfate	17	2
	Butirosin and neomycin biosynthesis	16	2
	Glycosphingolipid biosynthesis - lacto and neolacto series	16	2
	Mucin type O-Glycan biosynthesis	15	2
	Steroid biosynthesis	15	2
	Flavone and flavonol biosynthesis	13	2
	Limonene and pinene degradation	10	2
	Penicillin and cephalosporin biosynthesis	9	2
	Indole alkaloid biosynthesis	7	2
	D-Glutamine and D-glutamate metabolism	4	2
	Peptidoglycan biosynthesis	3	2
	Lipoic acid metabolism	2	2
	Polyketide sugar unit biosynthesis	2	2
	Steroid degradation	2	2
	Naphthalene degradation	13	1
	Aflatoxin biosynthesis	8	1
	Tetracycline biosynthesis	8	1
	Cutin, suberine and wax biosynthesis	7	1
	Toluene degradation	7	1
	Glycosylphosphatidylinositol(GPI)-anchor biosynthesis	5	1
	Atrazine degradation	4	1
	D-Arginine and D-ornithine metabolism	3	1
	D-Alanine metabolism	2	1
	Ethylbenzene degradation	2	1
	Glucosinolate biosynthesis	2	1
	Lipopolysaccharide biosynthesis	2	1
	Nitrotoluene degradation	2	1
	Biosynthesis of siderophore group nonribosomal peptides	1	1
	Biosynthesis of terpenoids and steroids	1	1
	Biosynthesis of vancomycin group antibiotics	1	1
	Brassinosteroid biosynthesis	1	1
	Carotenoid biosynthesis	1	1
	DDT degradation	1	1
	Dioxin degradation	1	1
	Flavonoid biosynthesis	1	1
	Insect hormone biosynthesis	1	1
	Melanogenesis	1	1
	PI3K-Akt signaling pathway	1	1
	Xylene degradation	1	1
