# Supplementary material for: Transcription analysis of neonicotinoid resistance in Mediterranean (MED) populations of B. tabaci reveal novel cytochrome P450s, but no nAChR mutations associated with the phenotype
Source: BMC Genomics. 2015 Nov 14;16:939. doi: 10.1186/s12864-015-2161-5 (PMC4647701; doi:10.1186/s12864-015-2161-5)
Supplement: Additional file 5: Figure S2. — Amino acid alignment of nAChR subunits from B. tabaci transcriptome with available protein sequences from 7 insect species. List of species in the alignment: D. Melanogaster (Dmel), A. mellifera (Amel), T. castaneum (Tcas), A. gambiae (Agamb), B. mori (Bmori), A. pisum (Apisum), B. tabaci (Btab). (Examination of this file requires the BioEdit program (http://www.mbio.ncsu.edu/bioedit/bioedit.html)). (ALI 135 kb) [file 12864_2015_2161_MOESM5_ESM.ali]

>D_a5
MKNAQLKLTEVDDDELWLAVRLAHCSSNFSSSSSTRTTSSNQRHNQQLTTLQPRSLSTKHHSNIASEQHNSQQQEPASKDEDVANHGRSNDQQTHLQQLDSSNMLSPKTAAAATAAGDEATTQQPTNIRLCARKRQRLRRRRKRKPATPNETDIKKQQQLSMPPFKTRKSTDTYSTPAATTSCPTATYMQCRASDNEFSIPISRHDRVSTATFAWVLHVLQVLLVSLQQWQLHVQQRSVLLFRRIAASTIAFISYLGSFAAQLKNSSSSSSSSNSSNNSSTQILNGLNKHSWIFL---------LI----YLNLS----------------AKVCLAGY--HEKRLLHDLLDPYNTLERPVLNESDPLQLSFGLTLMQIIDVDEKNQLLVTNVWLKLEWNDMNLRWNTSDYGGV-KDLRIPPHRIWKPDVL---MYNSADEGFD-GT------YQTNVVVRNNGSCLYVPPGIFKSTCKIDITWFPFDDQRCEMKFGSWTYD---GFQLDLQ-----------------LQDETGG---------DISSYVLNGEWELLGVPGKRNEIYYNC--CP-EPYIDITFAIIIRRRTLYYFFNLIIPCVLIASMALLGFTLPPD-SGEKLSLGVT--ILLSLTVFLNMVAETMPATSD-AVPLLGTYFNCIMFMVASSVVSTILILNYHHRNADTHEMSEWIRIVFL----CWLPWILRMS-------------RP------GRPLI---------------------------------------------------------------------------------------------------------------------------------------------------------------------------------------------------------------------------------------------------------------------------------------------------------------------------------------------------------------------------------------------LEFPTTPCSDTSSERKHQ-------------ILSDVELKERSSKSLLANVLDIDDDFRHNCRPM------TPG----------GTLPHNPAFYRTVYGQGDDGSIGPIGST-----------------RMPDAVT-HH----------------------TCIKSSTEYELGLILKEIRFITDQLRKDDECNDIA----------------NDWKFAAMVVDRLCLIIFTMFAILATIAVLLSAPHIIVS-------------------------------------
>D_a3
----------------------------------------------------------------------------------------------------------------------------------------------------------------------------------------------------------------------------------------------------------------------------------------------------------M-KWFQVTIDMILVLSF----------------ISSSTANP--DAKRLYDDLLSNYNKLVRPVVNVTDALTVRIKLKLSQLIDVNLKNQIMTTNLWVEQSWYDYKLKWEPKEYGGV-EMLHVPSDHIWRPDIV---LYNNADGNFE-VT------LATKATLNYTGRVEWRPPAIYKSSCEIDVEYFPFDEQTCVMKFGSWTYD---GFQVDLR-----------------HIDELNGT-NVVEVGVDLSEFYTSVEWDILEVPAVRNEKFYTC--CD-EPYLDITFNITMRRKTLFYTVNLIIPCMGISFLTILVFYLPSD-SGEKVSLSIS--ILLSLTVFFLLLAEIIPPTSL-VVPLLGKFVLFTMILDTFSICVTVLVLNIHFRSPQTHTMAPWVRTVFI----NQLPRFLVMR-------------RP------LYPIS----------------------------------E---M------------------IKSS-RRLMVRTC---------NG------------------------------------------------------------------LELRDQIPPLPPPVALSRMHHSPKTTSRSTSPHLQHRVQTYNLMDECGMGMGGGASTITGHLSSLYPPTMSTANQQTSTTSSLIDAQYHNQYQQTGGSLLDH---PLTPTKFRQMTSTSSQTGQNGSGNGNGNGGYGGHGRSGGHHLYRQQSSCSANFSPLPQHAHQAHAST-TTSDLGMANPN-----VIKST---TTV-NSVATASTLADSCCSGTIQIHQ-GMGAGAACQSSELLHHQQLHHQQMHHQQQQQQQQQHHHHQRPTTSAAAAAAAAAAGGPSTSAAAAAAAAAAAAG----------------------------------------------------------------TPPPPPPPAGVCDILPACQREGGPHCCSGRGNVRQRWHTCPELHKAMDGVTYIADQTRKEEESTRVK----------------EDWKYVAMVLDRLFLWIFTIAVVVGTAGIILQAPTLY---DTRMPIDIKLSEIASTTAKPNVARPVL---------
>Agamb_a3|AGAP000329-PA
----------------------------------------------------------------------------------------------------------------------------------------------------------------------------------------------------------------------------------------------------------------------------------------------------------M-RLLHG--VYFTIFAV----------------VSVCGGNP--DAKRLYDDLLSNYNKLVRPVVNVTDALTVKIKLKLSQLIDVNLKNQIMTTNLWVEQTWYDYKLKWEPKEYGGV-EMLHVPSDHIWRPDIV---LYNNADGNFE-VT------LATKATLNYTGRVEWRPPAIYKSSCEIDVEYFPFDEQTCVMKFGSWTYD---GFQVDLR-----------------HIDEMNET-NVVEVGVDLSEFYTSVEWDILEVPAVRNEKFYTC--CD-EPYLDITFNITMRRKTLFYTVNLIIPCMGISFLTILVFYLPSD-SGEKVSLSIS--ILLSLTVFFLLLAEIIPPTSL-VVPLLGKFVLFTMILDTFSICVTVIVLNIHFRSPQTHTMAPWVRTIFI----NHLPKLLVMR-------------RP------IYQ-P----------------------------------L-HHF------------------SAAS-QRFMLRSC---------NSLGDHIPPLPPTIAFDPSVLLDHHLLDSSESLNTCRLHGSPTHLHNHRSGGGGRHHHHHHHSALVRGMDLMD---------------------------------------------------------DMPLP--------------------------YHDHNHHNS---PMSPINFNLLSAASTAVPNPAATNATANSTTTGAG---------------GLLDPNSNFHKSLAAAN-T-------NDS-----KTGTGNLLLKT-AGATGHLSCCNSLFLNDLQQAA-AVTTGATTADLLL-------------------------------GDNGVAVPLNNNLPTNVLPSGMIINTTDTG----------------------------------------------------------------TTVPAGGGKG-----------------DKTGPNRNRWLECPELTKAMDGVTYIADHTRKEEESSRVK----------------EDWKYVAMVLDRLFLWIFTIAVVFGTAGIILQAPTLY---DTRVPIDIKMSEIATTTAKPYIAKPIL---------
>Tcas_a5|TC008198-RA
-----------------------------------------------------------------------------------------------------------------------------------------------------------------------------------------------------------------------------------------------------------------------------------------------------------------MKLFLIVVIL----------------LRECQGDE--NEARLMRHLMTNYDAAVRPVENSSLPLTVIFGISLHHIIDVDEKNQILTTNCWITQAWIDHHLRWNASDFAGI-KVIRIPYTRVWRPDLI---LYNNADPQFQSSV------INTNVIVSSSGEVLWLSHGIYRSSCDINVEYFPFDLQSCHMKWASWTYD---GYQVELA-----------------KQTEEG----------DVSNYQANGEFDLISFSSVKHIEFYSC--CP-EPYPDITYTIKLKRRPLFYVFNLILPCILINGIALLVFYVPSE-SGEKVTLGIS--ALLSMTVFLMTIRETLPPTE--KTPLISMYYGVSICLVSFASGLSVVTLNIYHRGVRGSAVPKIIRTVVL----DKLAPLVFMR-------------FE------TNNRHRNSQIQLISIANFCFLFLSSYSMLSISFSLLGMLTQLSKNCSRTLASIECIGVYPKRSLSVKGAPIDKIRQVFHFDQLVQKLRLVHVTLTVNTNQSLVVDLNRKFLFLVPELVQHVVDFLLTFGDVDTIVEKLLQNTGLNRMHWREVFDTRSQAFGTTQLEESTARVGFSWTVDIISLEINPQTGTRLDCPWP-----------------------------------------------WTDKMPQED------GYCLQQRQQRSPRFVPRHRVEDLDA-----------------------------------------------------------------------------------------------------------------------------------------------------------------------------------------------------------------------------------------------------------------------FENQIIRILNKVHASIDRNEQRLTEQDRRELTE----------------LEWKQASIVLDRLLLAVFLLITIISTTTILCRSPAND---AAS---------------------------------
>Amel_a1
--------------------------------------------------------------------------------------------------------------------------------------------------------------------------------------------------------------------------------------------------------------------------------------------------------------MAT--AISCLVAP----------------FPGASANS--EAKRLYDDLLSNYNRLIRPVGNNSDRLTVKMGLRLSQLIDVNLKNQIMTTNVWVEQEWNDYKLKWNPDDYGGV-DTLHVPSEHIWLPDIV---LYNNADGNYE-VT------IMTKAILHHTGKVVWKPPAIYKSFCEIDVEYFPFDEQTCFMKFGSWTYD---GYTVDLR-----------------HLAQTEDS-NQIEVGIDLTDYYISVEWDIIKVPAVRNEAFYIC--CE-EPYPDIVFNITLRRKTLFYTVNLIIPCVGISFLSVLVFYLPSD-SGEKVSLSIS--ILLSLTVFFLLLAEIIPPTSL-TVPLLGKYLLFTMVLVTLSVVVTIAVLNVNFRSPVTHRMARWVRVVFI----QVLPRFLLIE-------------RP------KKDEDEEEEEEVVVVGRNGAGVGAMNANGEAVGEVDEDDD-DDGDDDDDDDVEAANGKPAEGMLTDVFHV-QETD-KYDAYYG-NR---------------------------------------------------------------------------------------------------------------------------------------------------------------FSGEYEIPAHGLPPSATRYDLGAVAT--------------------VGTTVAPCFEE-PLP-SLPLPGAD--DDLFGPA-S---------------PAYV----------------------------------------------------------------------------------------------------------------------------------------------------------------------------------------------------HEDVSPTFEKPLVREIEKTIDDARFIAQHAKNKDKFESVE----------------EDWKYVAMVLDRIFLWIFTVACVLGTVLIILQAPSLY---DTTKPIDIKYSKIAKKKMMLMNMGPEED--------
>comp54528_c1_seq2|a4
-------------------------------------------------------------------------------------------------------------------------------------------------------------------------------------------------------------------------------------------------------------RETPSVLS------ASRPWRFADLWRYLCRGHVQKLLTHADAMCVV-ETVRA--WLLSALVV----------------HVAVAGNP--DAKRLYDDLLSNYNKLVRPVVNTTDVLRVCIKLKLSQLIDVNLKNQIMTTNLWVEQSWYDYKLRWEPKEYGGV-HMLHVPSDHIWRPDIV---LYNNADGNFE-VT------LATKATIYNQGLVEWKPPAIYKSSCEIDVEYFPFDEQTCVLKFGSWTYD---GFMVDLR-----------------HMDEKVGS-NIVEVGVDLSEFYMSVEWDILEVPAVRNEKFYTC--CD-EPYLDITFNITMRRKTLFYTVNIIIPCMGISFLTVLTFYLPSD-SGEKVTLSIS--ILISLHVFFLLVVEIIPPTSL-VIPLLGKYLIFAMILVSISICVTVVVLNVHFRSPQTHKMAPWVKRVFI----HILPRLLVMR-------------RP------QNPEG----------------------------------V-PKI------------------NCGP-ITSTR-AT---------KG---------------------------------------------------------------------KEYE-------------------------------------------------------MYFYP--------------------------RQTS--LED---LAK-----LPKLPKFNDD------------------------------------GFYDSKEQHSSGS-L-------MDG-----PLSGS---CQI-HGPI--TS---SLMSEELSLTP-TPDDG--------------------------------------------------------------------K----------------------------------------------------------------SPV------------------------LRN-PAFSHSKCPPIVHRSCFCMRFIAEHTRMIEESTKVK----------------EDWKYVAMVLDRLFLWIFTLAVIAGTAGIILQAPTLY---DDRIPIDKRFAEVAMSQPFNPCPPPK----------
>Apisum_a1|ACYPI008734
-----------------------------------------------------------------------------------------------------------------------------------------------------------------------------------------------------------------------------------------------------------------------------------------------------MKIICA-IFAAV--IVGQLAMP----------------YASVYGSA--DAKRLYDDLLSNYNRLIRPVGNNSDRLTVKMGLKLSQIIEVNLRNQIMTTNVWVEQEWNDYKLKWNPEDYGGV-DTLHVPSEHIWLPDIV---LYNNADGNYE-VT------IMTKAILHYTGKVVWKPPAIYKSFCEINVEYFPFDEQTCSMKFGSWTYD---GYMMDLR-----------------HISQAPDS-DVIEVGIDLQDYYLSVEWDIMGVPAVWHEKFYVC--CE-EPYLDIFFNITLRRKTLFYTVNLIIPCVGISFLSVLVFYLPSE-SGEKVSLCIS--ILLSLTVFFLLLVEIIPPTSL-TVPLLGKYLLFTMVLVTLSVFVTVAVLNVNFRSPVTHKMRPWVVKLFI----QILPKVLFIE-------------RP------KKGDS-----------------------------IDEDDD-DDDE------------KNGE-ILSGVFDVPSEID-KYLGYN--RG---------------------------------------------------------------------------------------------------------------------------------------------------------------YSFDYDVPP-PLPSS--RYACARATCPGGVSGVAGVSAGAGAVTGSNDTVVNMASDEDEDA--IELDAEDEYDDMFSPT-TTTDDGLVSPTFESHHHHHQ----------------------------------------------------------------------------------------------------------------------------------------------------------------------------------------------------HQHGCPVDQQPRHDPAMQTLQDAKFIAQHVKNQDKFDEII----------------EDWQYVAMVLDRLFLWIFTCACLIGTALIIFQAPALY---DKTKPIDVVYSKIAKKKLQAIL--------------
>comp57933_c0_seq2|a1
----------------------------------------------------------------------------------------------------------------------------------------------------------------------------------------------------------------------------------------------------------------------------------PDNLPGLITVNDGTNPKCRNGNGTMLGVVRM--ERFVVLAM----------------VAVVAGNP--EAKRLYNDLLSNYNRLIRPVGNNTDRLTVKMGLKLSQLIDVNLKSQIMTTNMWVEQEWNDYKLKWNPEEYGGV-DTLHVPSEHIWLPDIV---LYNNADGNYE-VT------IMTKAIIHHTGKVVWKPPATYKSFCEIDVEYFPFDQQTCFMKFGSWSYD---GYTVDLR-----------------HISQTPDS-TEIEMGIDLQDYYLSVEWDVMRVPATRNEKFYSC--CE-EPYQDIMFNITLRRKTLFYTVNLIIPCIGLSFLSVLVFYLPSD-SGEKVSLCIS--ILLSLTVFFLLLAEIIPPTSL-TVPLLGKYLLFTMVLVTLSVVVTIIVLNVNFRSPVTHKMTPFWYKVFI----QVLPKVLMIE-------------RP------NKDDS----------------------------------I-DDD-------------KPEG-VLTGVFDADLGAD-KYLAYGGPEE---------------------------------------------------------------------------------------------------------------------------------------------------------------YSPEYDIPE--PPPS--RYEPNSAPAPV------------------VVPLPLPCFEEPPPP--SPLPGPE--DDLFSAP----------GGGCGNALCPR----------------------------------------------------------------------------------------------------------------------------------------------------------------------------------------------------LAGRSPVFERP-LREIEKTIEDAKFIAQHVKNKDKFENVI----------------EDWKYVAMVIDRLFLWLFLFACVIGTCLIILQAPSLY---DTTKPIDIVHSKVAKKKLRMMMMGPEED--------
>comp51466_c0_seq1|a3
---------------------------------------------------------------------------------------------------------------------------------------------------------------------------------------------------------------------------------------------------------------------------------------------SRDHDTKESRPTNH-GNMRI--IYWIIVVL----------------ISDCVCNP--DAKRLYDDLLSNYNKLVRPVVNVTDALTVKIKLKLSQLIDVNLKNQIMTTNLWVEQSWNDYKLKWDPKEYGGV-EMLHVPSDHIWRPDIV---LYNNADGNFE-VT------LATKATLNYTGRVEWKPPAIYKSSCEIDVEYFPFDEQTCVMKFGSWTYD---GFQVDLR-----------------HIDEVFGS-NVVNIGVDLSEFYTSVEWDILEVPAVRNEKFYTC--CD-EPYLDITFNITMRRKTLFYTVNLIIPCMGISFLTVLVFYLPSD-SGEKVSLSIS--ILLSLTVFFLLLAEIIPPTSL-VVPLLGKFVLFTMILDTFSICVTVVVLNVHFRSPQTHTMAPWVKRVFI----HILPKLLVMR-------------RP------HYPVD----------------------------------K-RGL------------------AASC-QRIMVRTC---------NG-----------------------------------------------------------------NVELRD---------------------------------------------------------SSLFP--------------------------HH---------------------AAPPALPSE-------------------------------LLNTPAQYVFQHSSRD-T-------EPT-----IIGSS---CEI-HGAPPALS---QLFPDTLGENG-C---------------------------------------------------------GGVTPEPS---PNENG----------------------------------------------------------------S-----AVPT-----------------SSSHHLPQRWHHCPELHKAFDGVRYIADHTKKEEDSTKVK----------------EDWKYVAMVLDRLFLWIFTLAVLVGSAGIILQAPTLY---DDRRPIDVQLSDIASTTSKPQVTTTTL---------
>D_a2
-----------------------------------------------------------------------------------------------------------------------------------------------------------------------------------------------------------------------------------------------------------------------------------MAPGCCTTRPRPIALLAHIWRHCKPLC-----LLLVLLLL----------------CETVQANP--DAKRLYDDLLSNYNRLIRPVSNNTDTVLVKLGLRLSQLIDLNLKDQILTTNVWLEHEWQDHKFKWDPSEYGGV-TELYVPSEHIWLPDIV---LYNNADGEYV-VT------TMTKAILHYTGKVVWTPPAIFKSSCEIDVRYFPFDQQTCFMKFGSWTYD---GDQIDLK-----------------HISQKNDKDNKVEIGIDLREYYPSVEWDILGVPAERHEKYYPC--CA-EPYPDIFFNITLRRKTLFYTVNLIIPCVGISYLSVLVFYLPAD-SGEKIALCIS--ILLSQTMFFLLISEIIPSTSL-ALPLLGKYLLFTMLLVGLSVVITIIILNIHYRKPSTHKMRPWIRSFFI----KRLPKLLLMR-------------VP------KDLLR-----------------------------------------------------------------------------------------------------------------------------------------------------------------------------------------------------------------------------------------------------------------DLAANKIN-YGLKFSKTKFGQALM--DEMQMNSGGSSPDSLRRMQGRVG--AGGCNGMHVTT-ATNRFSGLVGALGGGLSTLS-----GY-NGLPSVLSGLD---------------------------------------------------------------------------------------------------------------------------------------------------------------------------------DSLSDVAARKKYPFELEKAIHNVMFIQHHMQRQDEFNAED----------------QDWGFVAMVMDRLFLWLFMIASLVGTFVILGEAPSLY---DDTKAIDVQLSDVAKQIYNLTEKKN-----------
>comp49649_c0_seq1|a2
------------------------------------------------------------------------------------------------------------------------------------------------------------------------------------------------------------------------------------------------------------------------------------------VIVEVREGESAGAMCFR-EWLFV--FLLILVYA----------------LTMARGNP--DAKRLYDDLLSNYNRLIRPVSNNTNTVLVKLGLRLSQLIDLNLKDQILTTNVWLEHEWEDHKFRWDPAEYGGC-KELYVPSEHIWLPDIV---LYNNADGEYV-VT------TMTKAVLHFDGKVVWTPPAIFKSSCEIDVRYFPFDQQTCFMKFGSWSYD---GNQIDLK-----------------HINQKAGA-DMVEVGIDLREYYPSVEWDILGVPAERHEKYYPC--CK-EPYPDIFFNLTLRRKTLFYTVNLIVPCVGISYLSVLVFYLPAD-SREKVVLCIT--ILLSQTMFFLLISEIIPSTSL-ALPLLGKYLLFTLVLIGLCVVITIGVLNVHYRKPSTHKMAPWVRKLFI----RRLPRLLLMR-------------VP------EQLLI-----------------------------------------------------------------------------------------------------------------------------------------------------------------------------------------------------------------------------------------------------------------DMAAKK---RLKNATSAKFNAALA------ASSLGSSTESLRGRHPYMPGGGPGCNGLHANNGVTNRFNSLVGALSGSVEAMNNGHGHGHGHGHPVVVA-QD---------------------------------------------------------------------------------------------------------------------------------------------------------------------------------DNLSDAPQRKKYPFELEKAIHNVKFIQHHILREDEFDAED----------------QDWGFVAMVLDRLFLWIFSITSIVGTFVILCEAPALY---DDTKPIDLQLSSVAQQQF-LPDVTSDF---------
>comp49649_c0_seq2|a2
------------------------------------------------------------------------------------------------------------------------------------------------------------------------------------------------------------------------------------------------------------------------------------------VIVEVREGESAGAMCFR-EWLFV--FLLILVYA----------------LTMARGNP--DAKRLYDDLLSNYNRLIRPVSNNTNTVLVKLGLRLSQLIDLNLKDQILTTNVWLEHEWEDHKFRWDPAEYGGC-KELYVPSEHIWLPDIV---LYNNADGEYV-VT------TMTKAVLHFDGKVVWTPPAIFKSSCEIDVRYFPFDQQTCFMKFGSWSYD---GNQIDLK-----------------HINQKAGA-DMVEVGIDLREYYPSVEWDILGVPAERHEKYYPC--CK-EPYPDIFFNLTLRRKTLFYTVNLIVPCVGISYLSVLVFYLPAD-SREKVVLCIT--ILLSQTMFFLLISEIIPSTSL-ALPLLGKYLLFTLVLIGLCVVITIGVLNVHYRKPSTHKMAPWVRKLFI----RRLPRLLLMR-------------VP------EQLLI-----------------------------------------------------------------------------------------------------------------------------------------------------------------------------------------------------------------------------------------------------------------DMAAKK---RLKNATSAKFNAALA------ASSLGSSTESLRGRHPYMPGGGPGCNGLHANNGVTNRFNSLVGALSGSVEAMNN----GHGHGHPVVVA-QD---------------------------------------------------------------------------------------------------------------------------------------------------------------------------------DNLSDAPQRKKYPFELEKAIHNVKFIQHHILREDEFDAED----------------QDWGFVAMVLDRLFLWIFSITSIVGTFVILCEAPALY---DDTKPIDLQLSSVAQQQF-LPDVTSDF---------
>Btab_a3
--------------------------------------------------------------------------------------------------------------------------------------------------------------------------------------------------------------------------------------------------------------------------------------------------------------MRI--IYWIIVVL----------------ISDCVCNP--DAKRLYDDLLSNYNKLVRPVVNVTDALTVKIKLKLSQLIDVNLKNQIMTTNLWVEQSWNDYKLKWDPKEYGGV-EMLHVPSDHIWRPDIV---LYNNADGNFE-VT------LATKATLNYTGRVEWKPPAIYKSSCEVDVEYFPFDEQTCVMKFGSWTYD---GFQVDLR-----------------HIDEVFGS-NVVNIGVDLSEFYTSVEWDILEVPAVRNEKFYTC--CD-EPYLDIAFNITMRRKTLFYTVNLIIPCMGISFLTVLVFYLPSD-SGEKVSLSIS--ILLSLTVFFLLLAEIIPPTSL-VVPLLGKFVLFTMILDTFSICVTVVVLNVHFRSPQTHTMAPWVKRVFI----HILPKLLVMR-------------RP------HYPVD----------------------------------K-RGL------------------AASC-QRIMVRTC---------NG-----------------------------------------------------------------NVELRD---------------------------------------------------------SSLFP--------------------------HH---------------------AAPPALPSE-------------------------------LLNTPAQYVFQHSSRD-T-------EPT-----IIGSS---CEI-HGAPPALS---QLFPDTLGENG-C---------------------------------------------------------GGVTPEPS---PNENG----------------------------------------------------------------S-----AVPT-----------------SSSHHLPQRWHHCPELHKAFDGVRYIADHTKKEEDSTKVK----------------EDWKYVAMVLDRLFLWIFTLAVLVGSAGTILQAPTLY---DDRRPIDVQLSDIASTTSKPQVTTTTL---------
>Amel_a4
-----------------------------------------------------------------------------------------------------------------------------------------------------------------------------------------------------------------------------------------------------------------------------------------------------MPPIIG-ETLRV--WFLSALVV----------------HGAVAGNP--DAKRLYDDLLSNYNKLVRPVVNTSDVLRVCIKLKLSQLIDVNLKNQIMTTNLWVEQSWYDYKLRWEPKEYGGV-KMLHVPSDHIWRPDIV---LYNNADGNFE-VT------LATKATIYHQGLVEWKPPAIYKSSCEIDVEYFPFDEQTCVLKFGSWTYD---GFKVDLR-----------------HMDEKSGS-NVVDVGVDLSEFYMSVEWDILEVPAVRNEKFYTC--CD-EPYLDITFNITMRRKTLFYTVNIIIPCMGISFLTVLTFYLPSD-SGEKVTLSIS--ILISLHVFFLLVVEIIPPTSL-VVPLLGKYLIFAMILVSISICVTVVVLNVHFRSPQTHKMAPWVKRVFI----HILPRLLVMR-------------RP------QYKFE----------------------------------T-NRY------------------SSGR---VLMRTV---------RG---------------------------------------------------------------------KEK--------------------------------------------------------TCYYP--------------------------YHPSTQEDS-----------------------------------------------EEHLTPKRFHSRAASKEDLSPSS-L-------ADGA----RFGGS---CLI-HGPP-LPPLPLHTECEDLSVSG-EAG------------------------------------------------------------------IEEVK----------------------------------------------------------------SPV------------------------LRSPPAFSHSRCPPEIHKSCICVRFIAEHTKMLEDSTKVK----------------EDWKYVAMVLDRLFLWIFTLAVLVGTAGIILQAPTLY---DDRVPIDKKFNEFGTTAVVN-CPPQ-----------
>Bmor_a4|ABV72686.1
----------------------------------------------------------------------------------------------------------------------------------------------------------------------------------------------------------------------------------------------------------------------------------------------------------M-AAFVW--WLAACCLL----------------RAATAGNP--DAKRLYDDLLSNYNKLVRPVVNTTDVLRVCIKLKLSQLIDVNLKNQIMTTNLWVEQSWYDYKLRWEPKEYGGV-HMLHVPSDHIWRPDIV---LYNNADGNFE-VT------LATKATIYHQGLVEWKPPAIYKSSCEIDVEYFPFDEQTCVLKFGSWTYD---GFKVDLR-----------------HMDEQAGS-NVVSVGVDLSEFYMSVEWDILEVPAVRNEKFYTC--CD-EPYLDITFNITMRRKTLFYTVNIIIPCMGISFLTVLTFYLPSD-SGEKVTLSIS--ILISLHVFFLLVVEIIPPTSL-VVPLLGKYLIFAMILVSISICVTVVVLNVHFRSPQTHRMAPWVKRVFI----HILPRLLFMK-------------RP------QYKFD----------------------------------T-TRS------------------RYTA-CGVVV------------RC---------------------------------------------------------------------GGTA-------------------------------------------------------RPLYP--------------------------YRLAAADDD---CCAPGAWPPPAAPPPRPL------------------------------------TRTPSKEDLTHTT-Y-------LNSGIDSNRLGGS---CML-HGSS------------EVVGGG-LAGVSV---------------------------------------------------------------EEEIL----------------------------------------------------------------SPV------------------------PDPPPGFSHSACPPEVHRTCFCVRFIAEHTKMLEDSTKVK----------------EDWKYVAMVLDRLFLWIFTLAVLVGTAGIILQAPTLY---DDRVPIDKHFNQYATSTLVR-CPPPV----------
>Agamb_a2|AGAP002972-PA
-----------------------------------------------------------------------------------------------------------------------------------------------------------------------------------------------------------------------------------------------------------------------------------------------MGRLPSFRRSFADRWMTL--GIVLLCMV----------------IGSVWANP--DAKRLYDDLLSNYNRLIRPVSNNTDTVLVKLGLRLSQLIDLNLKDQILTTNIWLEHEWQDHKFKWDPAEYGGV-TELYVPSEHIWLPDIV---LYNNADGEYV-VT------TLTKAILHYTGKVIWTPPAIFKSSCEIDVRYFPFDQQTCFMKFGSWTYD---GNQIDLK-----------------HKNQLNNSDNMVKIGIDLREYYPSVEWDILGVPAERHEKYYPC--CA-EPYPDIFFNITLRRKTLFYTVNLIIPCVGISYLSVLVFYLPAD-SGEKIALCIS--ILLSQTMFFLLISEIIPSTSL-ALPLLGKYLLFTMILVGLSVVITIIILNIHYRKPSTHKMAPWVRKFFI----LRLPKLLLMR-------------VP------NDLLK-----------------------------------------------------------------------------------------------------------------------------------------------------------------------------------------------------------------------------------------------------------------ELAANKIN-YGIKISKSKFGAALAAHSQMQPNSGGSSPDSIRHMQGR----PGGCNGLHSTT-ATNRFSGLVGALGGGLSGLG-----GY-NGLPSVMSGLD---------------------------------------------------------------------------------------------------------------------------------------------------------------------------------ESLSDVAPRKKYPFELEKAIHNVMFIQHHMQRQDEFNAED----------------QDWGFVAMVLDRLFLWLFTIASLFGTFAILCEAPSLY---DDTKPIDIEYSIIAQKLFNLTVKDTRS---------
>D_a4
-----------------------------------------------------------------------------------------------------------------------------------------------------------------------------------------------------------------------------------------------------------------------------------------MKFLFEILRLFIKKPSSG-GTLRA--WILSALMV----------------HGAVAGNP--DAKRLYDDLLSNYNKLVRPVVNTTDVLKVCIKLKLSQLIDVNLKNQIMTTNLWVEQSWYDYKLRWEPKEYGGV-HMLHVPSDHIWRPDIV---LYNNADGNFE-VT------LATKATIYSEGLVEWKPPAIYKSSCEIDVEYFPFDEQTCVLKFGSWTYD---GFKVDLR-----------------HMDEQQGS-NVVAVGVDLSEFYMSVEWDILEVPAVRNEKFYTC--CD-EPYLDITFNITMRRKTLFYTVNIIIPCMGISFLTVLTFYLPSD-SGEKVTLSIS--ILISLHVFFLLVVEIIPPTSL-VVPLLGKYLIFAMILVSISICVTVVVLNVHFRSPQTHKMAPWVKRVFI----DFLPAFLFIK-------------RP------TYNFE----------------------------------T-SKL-------------------------------------------------------------------------------------------------------------LLKDTH-------------------------------------------------------ACFYP--------------------------YYSATNIDR---------------------------------------------------LVSSGYNNSLPKEDLSQSI-T-------ANG-----PFGGS---CQV-HGPVPPLT---HCSSDEIAAVP-DMDIG----------------------------------------------------------------PLGMK----------------------------------------------------------------SPI------------------------LNN-PAFSHSKCLPKIHKSCFCVRFIAEHTKMQEDSTKVK----------------EDWKYVAMVLDRLFLWIFTLAVVVGTAGIILQAPTLY---DDRIPIIEQKDLDFSGTSAGRCRPPQ----------
>D_a1
----------------------------------------------------------------------------------------------------------------------------------------------------------------------------------------------------------------------------------------------------------------------------------------------------------MGSVLFA--AVFIALHF----------------ATGGLANP--DAKRLYDDLLSNYNRLIRPVGNNSDRLTVKMGLRLSQLIDVNLKNQIMTTNVWVEQEWNDYKLKWNPDDYGGV-DTLHVPSEHIWHPDIV---LYNNADGNYE-VT------IMTKAILHHTGKVVWKPPAIYKSFCEIDVEYFPFDEQTCFMKFGSWTYD---GYMVDLR-----------------HLKQTADS-DNIEVGIDLQDYYISVEWDIMRVPAVRNEKFYSC--CE-EPYLDIVFNLTLRRKTLFYTVNLIIPCVGISFLSVLVFYLPSD-SGEKISLCIS--ILLSLTVFFLLLAEIIPPTSL-TVPLLGKYLLFTMMLVTLSVVVTIAVLNVNFRSPVTHRMAPWVQRLFI----QILPKLLCIE-------------RP------KKEEP----------------------------------E-EDQ--------------PPE-VLTDVYHLPPDVD-KFVNYDS-KR---------------------------------------------------------------------------------------------------------------------------------------------------------------FSGDYGIPA--LPAS-HRFDLAAAGG-----------------------ISAHCFAEPPLPSSLPLPGAD--DDLFSPS---GLNGDISPGCCPAAAAAA----------------------------------------------------------------------------------------------------------------------------------------------------------------------------------------------------AADLSPTFEKPYAREMEKTIEGSRFIAQHVKNKDKFESVE----------------EDWKYVAMVLDRMFLWIFAIACVVGTALIILQAPSLH---DQSQPIDILYSKIAKKKFELLKMGSENTL-------
>Amel_a3
---------------------------------------------------------------------------------------------------------------------------------------------------------------------------------------------------------------------------------------------------------------------------------------------------------MM-KSLVG--IMWIVLVL----------------ISGCSGNP--DAKRLYDDLLSNYNKLVRPVVNVTDALTVKIKLKLSQLIDVNLKNQIMTTNLWVEQSWYDYKLKWDPKEYGGV-EMLHVPSDHIWRPDIV---LYNNADGNFE-VT------LATKATLNYTGRVEWKPPAIYKSSCEIDVEYFPFDEQTCVMKFGSWTYD---GFQVDLR-----------------HIDEIRGK-NVVDIGVDLSEFYTSVEWDILEVPAVRNEKFYTC--CD-EPYLDITFNITMRRKTLFYTVNLIIPCMGISFLTVLVFYLPSD-SGEKVSLSIS--ILLSLTVFFLLLAEIIPPTSL-VVPLLGKFVLFTMILDTFSICVTVVVLNVHFRSPQTHVMAPWVRRVFI----HVLPRLLVMRRYNTPSKRSDYDSRP------QYQID----------------------------------K-RSM------------------GSHHGQRVMVRTC---------NG------------------------------------------------------------------LELRD---------------------------------------------------------PSLFV--------------------------ET---------------------SASELVESS-------------------------------VLFPSLDSRDELHPRE-L-------EAV-----NLGSA---CRI-HGSPATTA----------------------------------------------------------------------------APPQL---PTEES----------------------------------------------------------------V--------------------------DALCNTLHHWHHCPEIYKAIEGIRFIADHTKREEDSTRVK----------------EDWKYVAMVLDRLFLWIFTLAVVVGTAGIILQAPTLY---DDRIPIDVRLSEIASTTAKPHIVTSL----------
>Btab_a
-------------------------------------------------------------------------------------------------------------------------------------------------------------------------------------------------------------------------------------------------------------------------------------------------------MCVV-ETVRA--WLLSALVV----------------HVAVAGNP--DAKRLYDDLLSNYNKLVRPVVNTTDVLRVCIKLKLSRLIDVNLKNQIMTTNLWVEQSWYDYKLRWEPKEYGGV-HMLHVPSDHIWRPDIV---LYNNADGNYE-VT------LMTKATVYHNGLVVWQPPAVYKSSCAIDVEYFPYDVQTCVLKLGSWTYD---GFKVDLR-----------------HMDEKVGS-NIVEVGVDLSEFYMSVEWDILEVPAVRNEKFYTC--CD-EPYLDITFNITMRRKTLFYTVNIIIPCMGISFLTVLTFYLPSD-SGEKVTLSIS--ILISLHVFFLLVVEIIPPTSL-VIPLLGKYLIFAMILVSISICVTVVVLNVHFRSPQTHKMAPWVKRVFI----HILPRLLVMR-------------RP------QNPEG----------------------------------V-PKI------------------NCGP-ITSTR-AT---------KG---------------------------------------------------------------------KEYE-------------------------------------------------------MYFYP--------------------------RHTS--LED---LAK-----LPKLPKFNDD------------------------------------GFYDSKEQHSSGS-L-------MDG-----PLSGS---CQI-HGPI--TS---SLMSEELSLTP-TPDDG--------------------------------------------------------------------K----------------------------------------------------------------SPV------------------------LRN-PAFSHSKCPPIVHRSCFCMRFIAEHTRMIEESTKVK----------------EDWKYVAMVLDRLFLWIFTLAVIAGTAGIILQAPTLY---DDRIPIDKRFAEVAMSQPFNPCPPPK----------
>BT_Q_ZJU_14592
--------------------------------------------------------------------------------------------------------------------------------------------------------------------------------------------------------------------------------------------------------------------------------------------------------------MRI--IYWIIVVL----------------ISDCVCNP--DAKRLYDDLLSNYNKLVRPVVNVTDALTVKIKLKLSQLIDVNLKNQIMTTNLWVEQSWNDYKLKWDPKEYGGV-EMLHVPSDHIWRPDIV---LYNNADGNFE-VT------LATKATLNYTGRVEWKPPAIYKSSCEIDVEYFPFDEQTCVMKFGSWTYD---GFQVDLR-----------------HIDEVFGS-NVVNIGVDLSEFYTSVEWDILEVPAVRNEKFYTC--CD-EPYLDITFNITMRRKTLFYTVNLIIPCMGISFLTVLVFYLPSD-SGEKVSLSIS--ILLSLTVFFLLLAEIIPPTSL-VVPLLGKFVLFTMILDTFSICVTVVVLNVHFRSPQTHTMAPWVKRVFI----HILPKLLVMR-------------RP------HYPVD----------------------------------K-RGL------------------AASC-QRIMVRTC---------NG-----------------------------------------------------------------NVELRD---------------------------------------------------------SSLFP--------------------------HH---------------------AAPPALPSE-------------------------------LLNTPAQYVFQHSSRD-T-------EPT-----IIGSS---CEI-HGAPPALS---QLFPDTLGENG-C---------------------------------------------------------GGVTPEPS---PNENG----------------------------------------------------------------XPPGPRAGPP-----------------PRRH--PQRWHHCPELHKAFDGVRYIADHTKKEEDSTKVK----------------EDWKYVAMVLDRLFLWIFTLAVLVGSAGIILQAPTLY---DDRRPIDVQLSDIAS---------------------
>Agamb_a1|AGAP002974-PA
-----------------------------------------------------------------------------------------------------------------------------------------------------------------------------------------------------------------------------------------------------------------------------------------------------------MGSVLL--TAVFIALQ----------------FATGLANP--DSKRLYDDLLSNYNRLIRPVGNNSDRLTVKMGLRLSQLIDVNLKNQIMTTNVWVEQEWNDYKLKWNPDDYGGV-DTLHVPSEHIWLPDIV---LYNNADGNYE-VT------IMTKAILHHTGKVVWKPPAIYKSFCEIDVEYFPFDEQTCFMKFGSWTYD---GYMVDLR-----------------HLQQTPDS-DNIDIGIDLQDYYISVEWDIMKVPAVRNEKFYSC--CE-EPYPDIIFNITLRRKTLFYTVNLIIPCVGISFLSVLVFYLPSD-SGEKISLCIS--ILLSLTVFFLLLAEIIPPTSL-TVPLLGKYLLFTMMLVTLSVVVTIAVLNVNFRSPVTHRMAPWVHRVFI----ELLPKVLCIE-------------RP------KKEDE----------------------------------P-SDNDDQ----------TPTD-VLTDVFQVPPDVE-KYVGFCG-KE---------------------------------------------------------------------------------------------------------------------------------------------------------------YGTDFDIPA--LPPS--RFDVAASGG------------------------VGPCFGEPPLP-ALPLPGGD--DDLFSPT----GNGDMSPTC------------------------------------------------------------------------------------------------------------------------------------------------------------------------------------------------------------CGDLSPTFEKPLLREMEKTIEASRFVAQHVRNKDKFESVK----------------EDWKYVALVLDRLFLWIFTIACVLGTCLIILQAPSLY---DNTQPIDAMYSKIAKKKMELLKMGSENV--------
>Tcas_a4|TC000394-RA
-----------------------------------------------------------------------------------------------------------------------------------------------------------------------------------------------------------------------------------------------------------------------------------------------------MPPSAA-ETLRA--WLLSALVV----------------HGAVAGNP--DAKRLYDDLLSNYNKLVRPVVNTSDVLRVCIKLKLSQLIDVNLKNQIMTTNLWVEQSWYDYKLRWEPKEYGGV-HMLHVPSDHIWRPDIV---LYNNADGNFE-VT------LATKATIYHQGLVEWKPPAIYKSSCEIDVEYFPFDEQTCVLKFGSWTYD---GFKVDLR-----------------HMDEKAGS-NVVDVGVDLSEFYMSVEWDILEVPAVRNEKFYTC--CD-EPYLDITFNITMRRKTLFYTVNIIIPCMGISFLTVLTFYLPSD-SGEKVTLSIS--ILISLHVFFLLVVEIIPPTSL-VVPLLGKYLIFAMILVSISICVTVVVLNVHFRSPQTHKMSPWVKRVFI----HILPRLLVMK-------------RP------QYVFE----------------------------------T-NSR-------------------------FLM------------RG---------------------------------------------------------------------REPS-------------------------------------------------------TCLYP--------------------------YHTTVQRDD-------------CSPKRRYP------------------------------------TRTPSKEDLSPSL---------EDGG----PFGGS---CQI-HGPV-AIP---HSESEDLTVSA-EAD-------------------------------------------------------------------NGIK----------------------------------------------------------------SPV------------------------LRN-PGFSHSRCPPEIHKSCFCVRFIAEHTKMLEDSTKVK----------------EDWKYVAMVLDRLFLWIFTLAVLVGTAGIILQAPTLY---DDRIPIDKKFEEYTTTTVVR-CPPPQ----------
>Amel_a7
------------------------------------------------------------------------------------------------------------------------------------------------------------------------------------------------------------------------------------------------------------------------------------------------MRRWTLM---------AA----IALAA----------------SGLVNGGS--HEKRLLNDLLDTYNVLERPVGNESEPLVLSFGLTLMQIIDVDEKNQLLITNLWLKLEWNDVNMRWNVSDYGGV-RDLRIPPHRLWKPDVL---MYNSADEGFD-GT------YPTNVVVKNNGTCLYVPPGIFKSTCKIDITWFPFDDQRCEMKFGSWTYD---GFQLDLQ-----------------LQDEAGG---------DISSFITNGEWDLLGVPGKRNEIYYNC--CP-EPYIDITFVVIIRRRTLYYFFNLIVPCVLIASMAVLGFTLPPD-SGEKLSLGVT--ILLSLTVFLNMVAETMPATSD-AVPLLGTYFNCIMFMVASSVVSTILILNYHHRNADTHEMSEWVKVVFL----YWLPCILRMS-------------RP------SDKE-----------------------------------------------------------------------------------------------------------------------------------------------------------------------------------------------------------------------------------------------------------------------------------------------------------------------------------------------------------------------------------------------------------EREAQKSQKPSPVTGASKSHGDLELRQRSSKSLLANVLDLEDNALASHNNLLNNVYSTPGPHHHTMGHGHSHIHATPHHHHSHAATPHHQHSTPLAHS-----------------SYPAAIQIGHTPHHHPHPPETPGPQVETILQNACF--CARNELMMILKEIKIITDQLKSEELNAKVT----------------NDWKFAAMVIDRMCLIIFTLFTIIATIAVLLSAPHIIVT-------------------------------------
>comp56914_c0_seq1|a8
----------------------------------------------------------------------------------------------------------------------------------------------------------------------------------------------------------------------------------------------------------------------------------DLSKYTTVTFSYYWISLITSTMLFV-FALILL----KLSYHPENVNG----------LKQIEANP--DAKRLYDDLLSNYNRLIRPVVNNTETLVVQLRLKMSQLLEVSLKSQVMTTNVWVEQKWNDYKLRWDPNEYGGV-EMLYVPSEHIWLPDIV---LYNNADGNYE-VT------LMTKATLNYTGDVLWRPPAIYKSSCEMNVLYFPFDEQSCLMKFGSWTYN---GFQIDLK-----------------HMEQVYGS-NLVNVGVDLSEFHLSVEWDILEVPARRNEEYYPC--CT-EPYSDITFNITMRRKTLFYTVNLIIPCVGITFLTVLVFYLPSD-SGEKVSLCSS--ILVSLTVFFLLLAEIIPPTSL-AVPLLGKYLLFTMTLVTLSICVTVCVLNVHFRSPSTHKMSPWVKTVFL----HFMPRLLMMR-------------RP------PYSPN----------------------------------DLYLE------------------NLSD------------------AS---------------------------------------------------------------------------------------------------------------------------------------------------------------YVNDGDF---------------------------------------------------------------------------------RDSFSDGCPMEHK---CSP-KENRNMYKS-----NDCNHFHHGA--Q-----------------------------------------------------------------------------------------------------------------------------------------------------------------APDLENVIPRHLSDDLLAALEGVRFIAQHIKDADKDNEVI----------------EDWKYVSMVMDRFFLWIFTVACIGGTCIIMFQAPSLY---DERAPIDRQLSTFLYGENQM--PIYSINRDKILDAL
>Agamb_a4|AGAP000138-PA
------------------------------------------------------------------------------------------------------------------------------------------------------------------------------------------------------------------------------------------------------------------------------------------------------MPTSG-ETLRA--WLLSALVV----------------HGAVAGNP--DAKRLYDDLLSNYNKLVRPVVNTSDVLRVCIKLKLSQLIDVNLKNQIMTTNLWVEQSWYDYKLRWEPKEYGGV-QMLHVPSDHIWRPDIV---LYNNADGHYE-VT------LMTKATVYNNGMVIWQPPAVYKSSCSIDVEYFPYDVQTCVLKLGSWTYD---GFKVDLR-----------------HMDEKSGS-NIVDVGVDLSEFYMSVEWDILEVPAVRNEKFYTC--CD-EPYLDITFNITMRRKTLFYTVNIIIPCMGISFLTVLTFYLPSD-SGEKVTLSIS--ILISLHVFFLLVVEIIPPTSL-VVPLLGKYLIFAMILVSISICVTVVVLNVHFRSPQTHRMAPWVKTFFI--GKDFLPRFLFMK-------------RP------PYIEN----------------------------------H-RKL-------------------------------------------------------------------------------------------------------------LSKDLH-------------------------------------------------------ACFYP--------------------------YYSTTTLNR----------------------------------------------------IARFTNRAPSKEDLSPSS-L-------SGTG----PFGGS---CQI-HGPI-QLP---HSESEELSMST-AADTAV---------------------------------------------------------------PSGIK----------------------------------------------------------------SPA------------------------FKQ-PAFSHSVCSTEVHRSCFCVRFIAEHTKMLEDSTKVK----------------EDWKYVAMVLDRLFLWIFTLAVLAGTAGIILQAPTLY---DDRIPIDKTFDELATSTVVR-CPPQ-----------
>Agamb_a5|AGAP008588-PA
-----------MKKILIIVIKMIK---------------------------------------------------------------------------------------------------------------------------------------------------------------------------------------------------------------------------------------------------MISKIIMLNRYHNFQCYKQLRIYKWIIV---------LM----LIANS----------------SILCMAGY--NEKRLLHDLLDSYNILERPVVNESDPLQLSFGLTLMQIIDVDEKNQLLVTNIWLKLEWNDMNLRWNTSEYGGV-RDLRIPPHRIWKPDVL---MYNSADEGFD-GT------YPTNVVVRNNGSCLYVPPGIFKSTCKIDITWFPFDDQRCEMKFGSWTYD---GFQLDLQ-----------------LQDEAGG---------DVSSFVTNGEWDLLGVPGKRNEIYYNC--CP-EPYIDITFAIIIRRRTLYYFFNLIVPCVLIASMALLGFTLPPD-SGEKLSLGVT--ILLSLTVFLNMVAETMPATSD-AVPLLGTYFNCIMFMVASSVVSTILILNYHHRNADTHEMSDWVRVIFL----YWLPCILRMS-------------RP------GRDLS---------------------------------------------------------------------------------------------------------------------------------------------------------------------------------------------------------------------------------------------------------------------------------------------------------------------------------------------------------------------------------------------MEYPPTPTSDSSERKA---------------HIQDVELKERSSKSLLANVLDIDDDFRHNCRPL------TPG----------GTLPHNPTYFRTVYSSSDDGSIGPIGTN-----------------RMPDAIAPPH----------------------TCFTSSADYELALILKEIRFITDQIRKEDEESDIA----------------KDWKFAAMVVDRLCLIIFTFFTIVATIAVLFSAPHIIVS-------------------------------------
>Tcas_a3|TC004383-RA
----------------------------------------------------------------------------------------------------------------------------------------------------------------------------------------------------------------------------------------------------------------------------------------------------------M-KSLVG--IMWIVLVL----------------ISGCSGNP--DAKRLYDDLLSNYNKLVRPVVNVSDALTVKIKLKLSQLIDVNLKNQIMTTNLWVEQSWYDYKLKWDPKEYGGV-EMLHVPSDHIWRPDIV---LYNNADGNFE-VT------LATKATLNYTGRVEWKPPAIYKSSCEIDVEYFPFDEQTCVMKFGSWTYD---GFQVDLR-----------------HVDEMKGS-NIVDIGIDLTEFYTSVEWDILEVPAVRNEKFYTC--CD-EPYLDITFNITMRRKTLFYTVNLIIPCMGISFLTVLVFYLPSD-SGEKVSLSIS--ILLSLTVFFLLLAEIIPPTSL-VVPLLGKFVLFTMILDTFSICVTVVVLNVHFRSPQTHTMAPWVRRVFI----HILPRLLVMR-------------RP------HYQFD----------------------------------R-KSM------------------TSSH--RVMVRTC---------NG------------------------------------------------------------------LELRD---------------------------------------------------------PGIFT--------------------------DT-----------------------EDLVDDP-------------------------------GFFPSASSRDELTPRE-L-------EAG-----AL-NA---CRV-HGTTPPPG----------------------------------------------------------------------------LGLPL---PTDLG----------------------------------------------------------------A-----GSLE-----------------DALCREANPWYLCPEVHKAIDGVRFIADHTRREEDSTKVK----------------EDWKYVAMVLDRLFLWIFTLAVLVGTAGIILQAPTLY---DDRRPIDVRLSEIASTTAKPHIASSL----------
>Tcas_a1|TC001018-RA
-----------------------------------------------------------------------------------------------------------------------------------------------------------------------------------------------------------------------------------------------------------------------------------------------------------MELLLA--LSWLILGA----------------FSPVSGNQ--DAKRLYDDLLSNYNRLIRPVGNNSDRLTVKMGLKLSQLIDVNLKNQIMTTNVWVEQEWNDYKLKWNPDDYNGV-ETLHVPSEHIWLPDIV---LYNNADGNYE-VT------IMTKAILHHTGKVVWKPPAIYKSFCEIDVEYFPFDEQTCFMKFGSWTYD---GYMVDLR-----------------HLSQVQDS-NKIDVGIDLQDYYISVEWDIMKVPAVRNEKFYSC--CE-EPYPDIIFNITLRRKTLFYTVNLIIPCVGISFLSILVFYLPSD-SGEKVSLCIS--ILLSLTVFFLLLVEIIPPTSI-TVPLLGKYLLFTMLLCTLSVVITIAVLNVNFRSPVTHKLAPWVRVFFI----DILPKFLFIE-------------RP------KKEDD----------------------------------D-DNK-------------CQDS-MLTDVIQVPM-MD-KCKPFEKT-----------------------------------------------------------------------------------------------------------------------------------------------------------------SFDSFDLGL--PPPS--RFEASG------------------------------CFGEPPFP--MPLSGGD--EDLYSPA------------SCRTNTFDG----------------------------------------------------------------------------------------------------------------------------------------------------------------------------------------------------TSDASPSFDKLDMHDMEKTLADSRFIAQHVRNKDSFENVA----------------EDWKYVAMVLDRLFLWIFTLACVVGTGLIIFNAPSLY---DTTKPIDVLISKVAKKKMALLKMVPEEL--------
>Bmori_a2|ABV72684.1
---------------------------------------------------------------------------------------------------------------------------------------------------------------------------------------------------------------------------------------------------------------------------------------------------------------MSKAIFVVFFCS----------------FTVCYANP--DAKRLYDDLLSNYNRLIRPVDENNNTVLVKLGLRLSQLIDLNLKDQILTTNVWLEHEWEDHKFKWDPLEYGGV-RELYVPSEHIWLPDIV---LYNNADGEYV-VT------TMTKAVLHHNGKVLWTPPAIFKSSCEIDVRYFPFDQQTCFLKFGSWSYD---GDQIDLK-----------------HINQKKG--DMVEVGIDLREYYPSVEWDILGVPAERHERYYPC--CQ-EPYPDIFFNITLRRKTLFYTVNLIVPCVGISYLSVLVFYLPAD-SGEKIALSIS--ILLSQTMFFLLISEIIPSTSL-ALPLLGKYLLFTMLLVGLSVVITIIILNVHYRKPSTHKMAPWVRKFFI----TKLPKLLLMR-------------VP------KDLLR-----------------------------------------------------------------------------------------------------------------------------------------------------------------------------------------------------------------------------------------------------------------DLAAQKIAGRSMK-NKNKFKDALA--AADQSHSNASSPDSLRHHM------PGGCNGLHTTT-ATNRFSGLAGALGSLGA--------GY-NGLPSVMSGLD---------------------------------------------------------------------------------------------------------------------------------------------------------------------------------DSLSDVVPRKKYPFELEKAIHNVMFIQHHMQRQDEFNAED----------------QDWGFVAMVLDRLFLWIFTIASIVGTFAILCEAPSLY---DDTKPIDMMLSSEAQQQY-LPVDSGDS---------
>Bmori_a2|ABV45512.1
---------------------------------------------------------------------------------------------------------------------------------------------------------------------------------------------------------------------------------------------------------------------------------------------------------------MSKAIFVVFFCS----------------FTVCYANP--DAKRLYDDLLSNYNRLIRPVDKNNNTVLVKLGLRLSQLIDLNLKDQILTTNVWLEHEWEDHKFKWDPLEYGGV-RELYVPSEHIWLPDIV---LYNNADGEYV-VT------TMTKAVLHHNGKVLWTPPAIFKSSCEIDVRYFPFDQQTCFLKFGSWSYD---GDQIDLK-----------------HINQKKG--DMVEVGIDLREYYPSVEWDILGVPAERHERYYPC--CQ-EPYPDIFFNITLRRKTLFYTVNLIVPCVGISYLSVLVFYLPAD-SGEKIALSIS--ILLSQTMFFLLISEIIPSTSL-ALPLLGKYLLFTMLLVGLSVVITIIILNVHYRKPSTHKMAPWVRKFFI----TKLPKLLLMR-------------VP------KDLLR-----------------------------------------------------------------------------------------------------------------------------------------------------------------------------------------------------------------------------------------------------------------DLAAQKIAGRSMK-NKNKFKDALA--AADQTHSNASSPDSLRHHM------PGGCNGLHTTT-ATNRFSGLVGALGSLGA--------GY-NGLPSVMSGLD---------------------------------------------------------------------------------------------------------------------------------------------------------------------------------DSLSDVVPRKKYPFELEKAIHNVMFIQHHMQRQDEFNAED----------------QDWGFVAMVLDRLFLWIFTIASIVGTFAILCEAPSLY---DDTKPIDMMLSSVAQQQY-LPVDSGDS---------
>Amel_a2
--------------------------------------------------------------------------------------------------------------------------------------------------------------------------------------------------------------------------------------------------------------------------------------------------------------MIL--QTIILILS----------------ARICHGNP--DAKRLYDDLLSNYNRLIRPVSNNNDTVVVKLGLRLSQLIDLNLKDQILTTNVWLEHEWQDHKFQWDPAEYGGV-TELYVPSEHIWLPDIV---LYNNADGEYG-VT------TMTKAILHYTGKVLWTPPAIFKSSCEIDVRYFPFDQQTCFMKFGSWTYD---GIQIDLK-----------------HINQNMG--DKVEIGIDLREYYPSVEWDILGVPAERHKKYYPC--CD-EPYPDIFFNITLRRKTLFYTVNLIVPCVSISYLSVLAFYLPAD-SGEKIALCIN--ILLSQTMFFLLISEIIPSTSL-ALPLLGKYLLFTMILVGLSVVITIVILNVHYRKPSTHKMAPWVRKIFI----RRLPKLLLMR-------------VP------DDLLN-----------------------------------------------------------------------------------------------------------------------------------------------------------------------------------------------------------------------------------------------------------------DLAAHKMHGRGRSGKKSKFNAAVA--AAVQSSSIVSSPDSARHQR------IGGCNGLHTTT-AHNRFLGGIG---------------GY-NGLPTVMSGLD---------------------------------------------------------------------------------------------------------------------------------------------------------------------------------ESLSDVTPRKKYPFELEKALHNVMFIQHHIQRQDEFNAED----------------QDWGFVAMVLDRLFLWIFTIASIVGTFIILCEAPALR---DNTKPIDMEYSSVAQQQF-LPHDDFLETLV------
>Tcas_a2|TC012852-RA
---------------------------------------------------------------------------------------------------------------------------------------------------------------------------------------------------------------------------------------------------------------------------------------------------------MM-WWWLN--FGLFLSVL----------------VGFSHTNP--DAKRLYDDLLSNYNRLIRPVSNNTDTVLVKLGLRLSQLIELNLKDQILTTNVWLEHEWQDHKFVWDPDEYGGV-TELYVPSEHIWLPDIV---LYNNADGEYV-VT------TMTKAVLRHTGKVLWTPPAIFKSSCEIDVRYFPFDQQTCFMKFGSWTYD---GNQIDLK-----------------HINQKVGE-DKVEVGIDLREYYPSVEWDILGVPAERHEKYYPC--CA-EPYPDIFFNITLRRKTLFYTVNLIVPCVGISYLSVLVFYLPAD-SGEKIALCIN--ILLSQTMFFLLISEIIPSTSL-ALPLLGKYILFTMVLVAFSVVITIIILNVHYRKPSTHKMAPWVRSFFI----KSVPKLLLMR-------------VP------KDLLT-----------------------------------------------------------------------------------------------------------------------------------------------------------------------------------------------------------------------------------------------------------------ELAANKIPSCRMALKKREL-ESMP--SAGSSSSSSSSSSRNR---------ASGCNGLHSTS-TTNRLRGFTGALGSRL---------GY-NGLPSVFSGLD---------------------------------------------------------------------------------------------------------------------------------------------------------------------------------E--SDSGTRKKYPFELEKAIHNVMFIQHHIQRQDQFNAED----------------QDWGFVAMVLDRLFLWIFIIASIAGTFAILCEAPALY---DDTKPIDMELSSVAQQQF-LPELDF-----------
>comp55585_c0_seq1|b1
----------------------------------------------------------------------------------------------------------------------------------------------------------------------------------------------------------------------------------------------------------------------------IAATKEDIFTPECTGVDRHDTHSLGVTPSMKTSLVATLNLLMIGL------------------ILPCLCSE--DEERLVRDLFRGYNKLIRPVQNITEKVDVRFGLAFVQLINVNEKNQIMKSNVWLRLVWNDYQLRWDETDYGGI-GVLRLPPDKVWKPDIV---LFNNADGNYE-VR------YKSNVLIYPHGEVLWIPPAIYQSSCTIDVTYFPFDQQTCIMKFGSWTFN---GDQVSLA-----------------LYNNKN--------FVDLSDYWKSGTWDIIEVPAYLNT--YPG--V--PTETDITFYIIIRRKTLFYTVNLILPTVLISFLCVLVFYLPAE-AGEKVTLGIS--ILLSLVVFLLLVSKILPPTSL-VLPLIAKYLLFTFIMNTVSILVTVIIINWNFRGPRTHRMPVWIRSVFL----YYLPIILLMK-------------RP------KKTRL----------------------------------------------------------------------------------------------------------------------------------------------------------------------------------------------------------------------------------------------------------------------------------------------------------------------------------------------------------------------------------------------RWMMEMPSMTNVSSVPPHP----HYGSPTELPKNLAQA---SSKSKTEVMELSDFHHPNCKIN----------------------------------------------------------------RKAS---------------------VERRESESSDSLLLSPEASKATEAVEFIVEHLRNEDQYIQIR----------------EDWKYVAMVIDRLQLYIFFIVTTVGTVGILMDAPHIFEYVDQDRIIEIYRGK------------------------
>Amel_a8
--------------------------------------------------------------------------------------------------------------------------------------------------------------------------------------------------------------------------------------------------------------------------------------------------------MFK-MQILTLGVLFNTLHIIYSVAG----------LKIFEANP--DTKRLYDDLLSNYNRLIRPVMNNTETLTVQLGLKLSQLIEMNLKNQVMTTNVWVEQRWNDYKLKWNPEEYGGV-EMLYVPSENIWLPDIV---LYNNADGNYE-VT------LMTKATLKYTGDVSWKPPAIYKSSCEINVEYFPFDEQSCIMKFGSWTYN---GAQVDLK-----------------HMKQEAGS-NLVAKGIDLSDFYLSVEWDILEVPASRNEEYYPC--CT-EPYSDITFNITMRRKTLFYTVNLIIPCVGITFLTVLVFYLPSD-SGEKVSLCSS--ILLSLTVFFLLLAEIIPPTSL-AIPLLGKYLLFTMILVTLSIWITVCVLNVHFRSPSTHNMSPWVRQVFL----NWMPRLLMMR-------------RT------PYSTP----------------------------------E-YDD------------------TYMD------------------SG---------------------------------------------------------------------------------------------------------------------------------------------------------------YTNEIDFSF-------------------------------------------------------------------------------PDSVSD-YPLELK---GSP-DGFESVTSQYKNIREDDARHIPHA--S-----------------------------------------------------------------------------------------------------------------------------------------------------------------VTDSENTVPRYLSPDVISALKGVRFIAQHIKNADKDNEVI----------------EDWKFVAMVLDRLFLWVFTLACTAGTLGIIFQAPSLY---DTREPVDQQLSGISPR--NYMYPNIDISPEG-----
>Apisum_a3|ACYPI003091
----------------------------------------------------------------------------------------------------------------------------------------------------------------------------------------------------------------------------------------------------------------------------------------------------------M-KTLAGAIILCIMLVI----------------ISGCSMNP--DAKRLYDDLLSNYNKLVRPVLNNTDPLPVRIKLKLSQLIDINLKNQIMTTNLWVEQYWYDYKLTWNPEEYGGV-EGLHVPSEHVWRPDIV---LYNNADGNFE-VT------LATKAMLHYSGRVEWKPPAIYKSSCEIDVEFFPFDEQTCVMKFGSWTYD---GFQVDLR-----------------HANEVSGS-RVVDVGVDLSEFYASVEWDILEVPAIRNEKYYTC--CE-EPYLDITFNITMRRKTLFYTVNLIIPCMGISFLTILVFYLPSD-SNEKVSLSIS--ILLSLTVFFLLLAEIIPPTSL-VVPLLGKFVLFTMILDTLSICVTVVVLNIHFRSPTTHVMSPWVRRVFI----HILPRMLIMR-------------RP------HYQME----------------------------------R-KSL------------------MGTC-HRIMVRTC---------NG------------------------------------------------------------------LELRD---------------------------------------------------------QN----------------------------------------------------SADQLLHSN-------------------------------DVFPA---------RD-L-------ESG-----VIG-C---CEI-HGPIIAL------------------------------------------------------------------------------PSPS---ETNQN----------------------------------------------------------------G---------------------------PVPKGRKHWHDCPELHKAVEGAAYIADYIKKEEEEKKIK----------------EDWKYVAMVLDRLFLWIFTLAVTMGSAGIILQAPTLY---DNRLPINVRLSEILAHT--PTVKQNYNNIM------
>Btab_a4_1
-------------------------------------------------------------------------------------------------------------------------------------------------------------------------------------------------------------------------------------------------------------------------------------------------------MIFV-FALILL----KLSYHPENVNG----------LKQIEANP--DAKRLYDDLLSNYNRLIRPVVNNTETLVVQLRLKMSQLLEVSLKSQVMTTNVWVEQKWNDYKLRWDPNEYGGV-EMLYVPSEHIWLPDIV---LYNNADGNYE-VT------LMTKATLNYTGDVLWRPPAIYKSSCEMNVLYFPFDEQSCLMKFGSWTYN---GFQIDLK-----------------HMGQVYGS-NLVHVGVDLSEFHLSVEWDILEVPARRNEEYYPC--CT-EPYSDITFNITMRRKTLFYTVNLIIPCVGITFLTVLVFYLPSD-SGEKVSLCSS--ILVSLTVFFLLLAEIIPPTSL-AVPLLGKYLLFTMTLVTLSICVTVCVLNVHFRSPSTHKMSPWVKTVFL----HFMPRLLMMR-------------RP------PYSPN----------------------------------DLYYE------------------NLSD------------------AS---------------------------------------------------------------------------------------------------------------------------------------------------------------YVNDGDF---------------------------------------------------------------------------------RDSFSDGCPMEHK---CSP-KENPNMYKS-----NDCPHFHHGA--Q-----------------------------------------------------------------------------------------------------------------------------------------------------------------SPDLGNVIPRHLSDDLLAALEGVRFIAQHIKDADKDNEVI----------------EDWKYVSMVMDKFFLWIFTVACIGGTCIIMFQAPSLY---DERAPIDRQLSTFLYGENQM--PIYSINRDKILDAL
>Btab_a4_2
-------------------------------------------------------------------------------------------------------------------------------------------------------------------------------------------------------------------------------------------------------------------------------------------------------MIFV-FALILL----KLSYHPENVNG----------LKQIEANP--DAKRLYDDLLSNYNRLIRPVVNNTETLVVQLRLKMSQLLEVSLKSQVMTTNVWVEQKWNDYKLRWDPNEYGGV-EMLYVPSEHIWLPDIV---LYNNADGNYE-VT------LMTKATLNYTGDVLWRPPAIYKSSCEMNVLYFPFDEQSCLMKFGSWTYN---GFQIDLK-----------------HMGQVYGS-NLVHVGVDLSEFHLSVEWDILEVPARRNEEYYPC--CT-EPYSDITFNITMRRKTLFYTVNLIIPCVGITFLTVLVFYLPSD-SGEKVSLCSS--ILVSLTVFFLLLAEIIPPTSL-AVPLLGKYLLFTMTLVTLSICVTVCVLNVHFRSPSTHKMSPWVKTVFL----HFMPRLLMMR-------------RP------PYSPN----------------------------------DLYLE------------------NLSD------------------AS---------------------------------------------------------------------------------------------------------------------------------------------------------------YVNDGDF---------------------------------------------------------------------------------RDSFSDGCPMEHK---CSP-KENPNMYKS-----NDCNHFHHGA--Q-----------------------------------------------------------------------------------------------------------------------------------------------------------------APDLGNVIPRHLSDDLLAALEGVRFIAQHIKDADKDNEVI----------------EDWKYVSMVMDKFFLWIFTVACIGGTCIIMFQAPSLY---DERAPIDRQLSTFLYGENQM--PIYSINRDKILDAL
>Btab_a4_4
-------------------------------------------------------------------------------------------------------------------------------------------------------------------------------------------------------------------------------------------------------------------------------------------------------MIFV-FALILL----KLSYHPENVNG----------LKQIEANP--DAKRLYDDLLSNYNRLIRPVVNNTETLVVQLRLKMSQLLEVSLKSQVMTTNVWVEQKWNDYKLRWDPNEYGGV-EMLYVPSEHIWLPDIV---LYNNADGNYE-VT------LMTKATLNYTGDVLWRPPAIYKSSCEMNVLYFPFDEQSCLMKFGSWTYN---GFQIDLK-----------------HMGQVYGS-NLVNVGVDLSEFHLSVEWDILEVPARRNEEYYPC--CT-EPYSDITFNITMRRKTLFYTVNLIIPCVGITFLTVLVFYLPSD-SGEKVSLCSS--ILVSLTVFFLLLAEIIPPTSL-AVPLLGKYLLFTMTLVTLSICVTVCVLNVHFRSPSTHKMSPWVKTVFL----HFMPRLLMMR-------------RP------PYSPN----------------------------------DLYLE------------------NLSD------------------AS---------------------------------------------------------------------------------------------------------------------------------------------------------------YVNDGDF---------------------------------------------------------------------------------RDSFSDGCPMEHK---CSP-KENRNMYKS-----NDCNHFHHGA--Q-----------------------------------------------------------------------------------------------------------------------------------------------------------------APDLENVIPRHLSDDLLAALEGVRFIAQHIKDADKDNEVI----------------EDWKYVSMVMDKFFLWIFTVACIGGTCIIMFQAPSLY---DERAPIDRQLSTFLYGENQM--PIYSINRDKILDAL
>Btab_a4_3
-------------------------------------------------------------------------------------------------------------------------------------------------------------------------------------------------------------------------------------------------------------------------------------------------------MLFA-FALILL----KLSYHPENVNG----------LKQIEANP--DAKRLYDDLLSNYNRLIRPVVNNTETLVVQLRLKMSQLLEVSLKSQVMTTNVWVEQKWNDYKLRWDPNEYGGV-EMLYVPSEHIWLPDIV---LYNNADGNYE-VT------LMTKATLNYTGDVLWRPPAIYKSSCEMNVLYFPFDEQSCLMKFGSWTYN---GFQIDLK-----------------HMEQVYGS-NLVNVGVDLSEFHLSVEWDILEVPARRNEEYYPC--CT-EPYSDITFNITMRRKTLFYTVNLIIPCVGITFLTVLVFYLPSD-SGEKVSLCSS--ILVSLTVFFLLLAEIIPPTSL-TVPLLGKYLFFTMTLVTLSICVTVCVLNVHFRSPSTHKMSPWVKTVFL----HFMPRLLMMR-------------RP------PYSPN----------------------------------DLYLE------------------NLSD------------------AS---------------------------------------------------------------------------------------------------------------------------------------------------------------YVNDGDF---------------------------------------------------------------------------------RDSFSDGCPMEHK---CSP-KENRNMYKS-----NDCNHFHHGA--Q-----------------------------------------------------------------------------------------------------------------------------------------------------------------APDLENVIPRHLSDDLLAALEGVRFIAQHIKDADKDNEVI----------------EDWKYVSMVMDRFFLWIFTVACIGGTCIIMFQAPSLY---DERAPIDRQLSTFLYGENQM--PIYSINRDKILDAL
>Bmor_b1|ABV72692.1
-----------------------------------------------------------------------------------------------------------------------------------------------------------------------------------------------------------------------------------------------------------------------------------------------MYPHPAVPAAMSCVSRAFLATTLLAI------------------LYSGWCSE--DEERLVRDLFRGYNKLIRPVQNMTQKVDVRFGLAFVQLINVNEKNQIMKSNVWLRLVWMDYQLMWDEADYGGI-GVLRLPPDKVWKPDIV---LFNNADGNYE-VR------YKSNVLIYPNGEVLWVPPAIYQSSCTIDVTYFPFDQQTCIMKFGSWTFN---GDQVSLA-----------------LYNNKN--------FVDLSDYWKSGTWDIIEVPAYLNI--YEG--NH-PTETDITFYIIIRRKTLFYTVNLILPTVLISFLCVLVFYLPAE-AGEKVTLGIS--ILLSLVVFLLLVSKILPPTSL-VLPLIAKYLLFTFIMNTVSILVTVIIINWNFRGPRTHRMPLWIRSVFL----HYLPAMLLMR-------------RP------RKTRL----------------------------------------------------------------------------------------------------------------------------------------------------------------------------------------------------------------------------------------------------------------------------------------------------------------------------------------------------------------------------------------------RWMMEMPGM----GAPPHA------AAPHDLPKHISAI--GAKQSKMEAMELSDLHHPNCKIN----------------------------------------------------------------RAAGGGEVGALGDLGALGGLGLG--GERRESESSDSLLLSPEAAKATEAVEFIAEHLRNEDLYIQTR----------------EDWKYVAMVIDRLQLYIFFIVTTAGTVGILMDAPHIFEYVDQDRIIEIYRGK------------------------
>Bmori_a1|ABV72683.1
------------------------------------------------------------------------------------------------------------------------------------------------------------------------------------------------------------------------------------------------------------------------------------------------------------MVLAL--VVGVLCVW----------------GRLSDANP--EAKRLYDDLLSNYNRLIRPVGNNSDRLTVKMGLRLSQLIDVNLKNQIMTTNVWVEQEWNDYKLKWNPDDYGGV-DTLHVPSEHIWLPDIV---LYNNADGNYE-VT------IMTKAILHHDGKVVWKPPAIYKSFCEIDVEYFPFDEQTCFMKFGSWSYD---GYMVDLR-----------------HLKQSPDS-DHIGMGIDLSEYYISVEWDIMRVPATRNEKFYSC--CE-EPYPDIIFNITLRRKTLFYTVNLIIPCVGISFLSVLVFYLPSD-SGEKISLCIS--ILLSLTVFFLLLAEIIPPTSL-TVPLLGKYLLFTMMLVTLSVVVTIVVLNINFRSPVTHNMAPWVRKVFI----DFLPKILFIQ-------------RP------EKPPD----------------------------------D-DDDND-----------KPSE-ILTDVFG-PDDMDGKFKEW--------------------------------------------------------------------------------------------------------------------------------------------------------------------GCEEYDLPG--MPPS-----------------------------------------------PPPPPGGD--DELFSPP---------PGSPCRLD--------------------------------------------------------------------------------------------------------------------------------------------------------------------------------------------------------LDDGSPSLEKPYVREMEKTIEGSRFIAQHVKNKDKFESVE----------------DDWKYVAMVLDRIFLFLFTIACVLGTALIIFRAPTFY---DNTKPIDILYSKIAKKKLELLKMGSEGDPGL-----
>Bmori_a1|ABV45511.1
------------------------------------------------------------------------------------------------------------------------------------------------------------------------------------------------------------------------------------------------------------------------------------------------------------MVLAL--VVGVLCVW----------------GRLSDANP--EAKRLYDDLLSNYNRLIRPVGNNSDRLTLKMGLRLSQLIDVNLKNQIMTTNVWVEQEWNDYKLKWNPDDYGGV-DTLHVPSEHIWLPDIV---LYNNADGNYE-VT------IMTKAILHHDGKVVWKPPAIYKSFCEIDVEYFPFDEQTCFMKFGSWSYD---GYMVDLR-----------------HLKQSPDS-DHIGMGIDLSEYYISVEWDIMRVPATRNEKFHSC--CE-EPYPDIIFNITLRRKTLFYTVNLIIPCVGISFLSVLVFYLPSD-SGEKISLCIS--ILLSLTVFFLLLAEIIPPTSL-TVPLLGKYLLFTMMLVTLSVVVTIVVLNINFRSPVTHNMAPWVRKVFI----DFLPKILFIQ-------------RP------EKPPD----------------------------------D-DDDND-----------KPSE-ILTDVFG-PDDMDGKFKEW--------------------------------------------------------------------------------------------------------------------------------------------------------------------GCEEYDLPG--MPPS-----------------------------------------------PPPPPGGD--DELFSPP---------PGSPCRLD--------------------------------------------------------------------------------------------------------------------------------------------------------------------------------------------------------LDDGSPSLEKPYVREMEKTIEGSRFIAQHVKNKDKFESVE----------------DDWKYVAMVLDRIFLFLFTIACVLGTALIIFRAPTFY---DNTKPIDILYSKIAKKKLELLRMGSEGDPGL-----
>Bmori_a8|ABV72690.1
---------------------------------------------------------------------------------------------------------------------------------------------------------------------------------------------------------------------------------------------------------------------------------------------------------MN-FKLCLL-----ILVVYKGTEA----------VKLLEANP--DVKRLYDDLLSNYNRLIRPVTNVSDILTVRLGLKLSQLMEVNLKNQVMTTNLWVEQKWFDYKLQWNPDDYGGV-EMLYVPSEHIWLPDIV---LYNNWDGNYE-VT------LMTKATLKYTGEVNWKPPAIYKSSCEINVEYFPFDEQTCFMKFGSWTYN---GAQVDLK-----------------HMDQSSGS-SLVHVGIDLSEFYLSVEWDILEVPATRNEEYYPC--CP-EPFSDITFKLTMRRKTLFYTVNLIIPCVGLTFLTVLVFYLPSD-SGEKISLCIS--ILVSLTVFFLGLAEIIPPTSL-AIPLLGKYLLFTMILVSLSVLVTVCIVNVHFRSPSTHTMSPWMKKLFL----QLMPKLLMMR-------------RT------KYSLP----------------------------------D-YDD------------------TFVS------------------NG---------------------------------------------------------------------------------------------------------------------------------------------------------------YTNELEMS--------------------------------------------------------------------------------RDSLTD-AFGDSK---CDN-GDYRKSPAP----EDDMMGASAHQRPS-----------------------------------------------------------------------------------------------------------------------------------------------------------------VTESENMLPRHLSPEVAAALKSVRFIAQHIKDADKDNEVI----------------EDWKFMSMVLDRFFLWLFTIACFVGTFGIIFQSPSLY---DTRVPVDQQISSIPMKKNNFFYPK-DIETIGIIS--
>Amel_a6
----------------------MR---------------------------------------------------------------------------------------------------------------------------------------------------------------------------------------------------------------------------------------------------ASSVLQAESDVSSCVIFGVLFVLFSFLR-----TRTKLQPTYFHHTYI----------------IYESLCGR--HEKRLLNELLSSYNTLERPVANESEPLEVKFGITLQQIIDVDEKNQILTTNAWLKLEWVDYNLQWNESEYGGV-KDLRITPNKLWKPDIL---MYNSADEGFD-GT------YQTNVVVTHNGSCLYVPPGIFKSTCKIDITWFPFDDQHCDMKFGSWTYD---GNQVDLV-----------------LSSETGG---------DLSDFITNGEWYLIGMPGKKNTITYQC--CP-EPYVDVTFTIQIRRRTLYYFFNLIVPCVLISSMALLGFTLPPD-SGEKLTLGVT--ILLSLTVFLNLVAETLPQVSD-AIPLLGSYFNCIMFMVASSVVLTVLVLNFHHRTPDRYVMPSWIKMLFL----QWLPCLLRMS-------------RP------GKKI-----------------------------------------------------------------------------------------------------------------------------------------------------------------------------------------------------------------------------------------------------------------------------------------------------------------------------------------------------------------------------------------------------------TKKTILGGNR--------RAKGMELQEKSSKSLLANVLDIDDDIRHKNSAA------NPP----------------SGYIRSAFGTPIST-------------------------GRPATVEDTSA---------------------SLPLSGMQEELHTILKELRFITDRMKKADESDEII----------------SDWKFAAMVVDRLCLIVFTLFTVLATIVILCRAPHIIVQ-------------------------------------
>Tcas_a7|TC001431-RA
---------------------------------------------------------------------------------------------------------------------------------------------------------------------------------------------------------------------------------------------------------------------------------MDSGMQQCQFYCGPRALTL-FV---------LL---HICLSL----------------PNESLAGY--NEKRLLHKLLDHYNVLERPVANESDPLQLSFGLTLMQIIDVDEKNQLLVTNIWLKLEWNDMNLRWNASEFGGV-KDLRIPPHRLWKPDVL---MYNSADEGFD-GT------YPTNVVVRNNGSCLYVPPGIFKSTCKIDITWFPFDDQRCEMKFGSWTYD---GLQLDLQ-----------------LQDDAGG---------DISSFITNGEWDLLGVPGKRNEIYYNC--CP-EPYIDITFVIIIRRRTLYYFFNLIVPCVLIASMAVLGFTLPPD-SGEKLSLGVT--ILLSLTVFLNMVAETMPATSD-AVPLLGTYFNCIMFMVASSVVSTILILNYHHRNADTHEMSEWIKVVFL----IWLPWLLRMH-------------RPHGSCEYGQQP-----------------------------------------------------------------------------------------------------------------------------------------------------------------------------------------------------------------------------------------------------------------------------------------------------------------------------------------------------------------------------------------------------------SRPASVATDRKPL-----HFQDVELKERSSKSLLANVLDIDDDFRHNHRGG------GTP----------TPLP-TATFFRTVYRQNEDNGNGG---------------------RLHESLVSNH----------------------SCL--SADYELALILKEIRFITDQLRKEDEAADIT----------------RDWKFAAMVVDRLCLIIFTLFTIIATLAVLFSAPHIIVS-------------------------------------
>D_b1
-------------------------------------------------------------------------------------------------------------------------------------------------------------------------------------------------------------------------------------------------------------------------------------------------------MESSCKSWLLCSILVLVA------------------FSLVSASE--DEERLVRDLFRGYNKLIRPVQNMTQKVGVRFGLAFVQLINVNEKNQVMKSNVWLRLVWYDYQLQWDEADYGGI-GVLRLPPDKVWKPDIV---LFNNADGNYE-VR------YKSNVLIYPTGEVLWVPPAIYQSSCTIDVTYFPFDQQTCIMKFGSWTFN---GDQVSLA-----------------LYNNKN--------FVDLSDYWKSGTWDIIEVPAYLNV--YEGDSNH-PTETDITFYIIIRRKTLFYTVNLILPTVLISFLCVLVFYLPAE-AGEKVTLGIS--ILLSLVVFLLLVSKILPPTSL-VLPLIAKYLLFTFIMNTVSILVTVIIINWNFRGPRTHRMPMYIRSIFL----HYLPAFLFMK-------------RP------RKTRL----------------------------------------------------------------------------------------------------------------------------------------------------------------------------------------------------------------------------------------------------------------------------------------------------------------------------------------------------------------------------------------------RWMMEMPGM----SMPAHP--HPSYGSPAELPKHISAI--GGKQSKMEVMELSDLHHPNCKIN----------------------------------------------------------------RKVNSG-----------GELGLG-DGCRRESESSDSILLSPEASKATEAVEFIAEHLRNEDLYIQTR----------------EDWKYVAMVIDRLQLYIFFIVTTAGTVGILMDAPHIFEYVDQDRIIEIYRGK------------------------
>Amel_b1
--------------------------------------------------------------------------------------------------------------------------------------------------------------------------------------------------------------------------------------------------------------------------------------------------------MHNICSRLGRILLISAV------------------FCVGLCSE--DEERLVRDLFRGYNKLIRPVQNMTEKVHVNFGLAFVQLINVNEKNQIMKSNVWLRFIWTDYQLQWDEADYGGI-GVLRLPPDKVWKPDIV---LFNNADGNYE-VR------YKSNVLIYPNGDVLWVPPAIYQSSCTIDVTYFPFDQQTCIMKFGSWTFN---GDQVSLA-----------------LYNNKN--------FVDLSDYWKSGTWDIINVPAYLNT--YKG--DF-PTETDITFYIIIRRKTLFYTVNLILPTVLISFLCVLVFYLPAE-AGEKVTLGIS--ILLSLVVFLLLVSKILPPTSL-VLPLIAKYLLFTFIMNTVSILVTVIIINWNFRGPRTHRMPQLIRKIFL----KYLPTILMMR-------------RP------KKTRL----------------------------------------------------------------------------------------------------------------------------------------------------------------------------------------------------------------------------------------------------------------------------------------------------------------------------------------------------------------------------------------------RWMMEIPNV----TLPTST----YSGSPTELPKHLPTS---LTKSKMEVMELSDLHHPNCKIN----------------------------------------------------------------RKVHHTTSSS-------SAAGGEGLADRRGSESSDSVLLSPEASKATEAVEFIAEHLRNEDLYIQTR----------------EDWKYVAMVIDRLQLYIFFLVTTAGTIGILMDAPHIFEYVDQDHIIEIYRGK------------------------
>Agamb_a8|AGAP002971-PA
--------------------------------------------------------------------------------------------------------------------------------------------------------------------------------------------------------------------------------------------------------------------------------------------------------MLN-AKVILL-----CLVASSSAQG---------RSSHGRANP--DAKRLYDDLLSNYNRLIRPVVNNTETLTVWLGLKLSQLIEVSLRNQVMTTNLWVKQKWFDYKLRWDPEEYGGV-EMLYVPSEQIWLPDIV---LYNNWDGNYE-VT------LMTKATLKYTGEVFWEPPAIYKSSCEMNVEYFPYDEQTCLMKFGSWTYN---GAQVELR-----------------HLDQIPGS-NLVQIGIDLSEFYLSVEWDILEVPASRNEEYYPC--CP-EPFSDITFKLTMRRKTLFYTVNLIIPCVGITFLTVLVFYLPSD-SGEKVTLCIS--ILVSLTVFFLLLAEIIPPTSL-AVPLLGKYLLFTMILVSLSVWTTVCVLNVWYRSTSTHKMSPFVRRLFL----EIMPKILMMR-------------RA------KYTLP----------------------------------D-YDD------------------STPS------------------NG---------------------------------------------------------------------------------------------------------------------------------------------------------------YTNEIEM-----------------------------------------------------------------------------------SVSD-FPGEFK------------EGGD----SFDNIGVNLSH--G-----------------------------------------------------------------------------------------------------------------------------------------------------------------SVEAENVIPKQLSPEVLSAIQAVRFIAQHIKDADKDNEIV----------------EDWKFVSMVLDRFFLWVFTISCIFGTFGIIFQSPSLY---DTRAPVDQQLSEIPLRKNNFMLPP-DIVRITLD---
>Agamb_b1|AGAP000966-PA
----------------------------------------------------------------------------------------------------------------------------------------------------------------------------------------------------------------------------------------------------------------------------------------------------------MRPSVLILSVLLALQQY----------------LGMGSCSE--DEERLVRDLFRGYNKLIRPVQNMTQKVDVRFGLAFVQLINVNEKNQIMKSNVWLRLVWSDYQLQWDEADYGGI-GVLRLPPDKVWKPDIV---LFNNADGNYE-VR------YKSNVLIYPNGEVLWVPPAIYQSSCTIDVTYFPFDQQTCIMKFGSWTFN---GDQVSLA-----------------LYNNKN--------FVDLSDYWKSGTWDIIEVPAYLNV--YEG--N--PTETDITFYIIIRRKTLFYTVNLILPTVLISFLCVLVFYLPAE-AGEKVTLGIS--ILLSLVVFLLLVSKILPPTSL-VLPLIAKYLLFTFIMNTVSILVTVIIINWNFRGPRTHRMPMWIRSVFL----HYLPAMLLMK-------------RP------RKTRL----------------------------------------------------------------------------------------------------------------------------------------------------------------------------------------------------------------------------------------------------------------------------------------------------------------------------------------------------------------------------------------------RWMMEMPGM----SVPPQPHTHPSYGSPAEIPKHISAL--GAKQSKMEVMELSDLHHPNCKMN----------------------------------------------------------------RKLNSG------------DLGIGADSCRRESESSDSILLSPEASKATEAVEFIAEHLRNEDLYIQTR----------------EDWKYVAMVIDRLQLYIFFIVTTAGTVGILMDAPHIFEYVDQDRIIEIYRGK------------------------
>comp55685_c1_seq11|a7
---------------------------------------------------------------------------------------------------------------------------------------------------------------------------------------------------------------------------------------------------------------------------------EPAVWRHAVVFNLDMVRIGVVL---------VL----CLLWT----------------PQESSQGP--HEKRLLHTLLDTYNTLERPVANESEPLQLSFGLTLMQIIDVDEKNQLLITNIWLKLEWNDVNLRWNPSEFGNV-RDLRIPPHRLWKPDIL---MYNSADEGFD-GT------YPTNVVVRSNGSCSYIPPGIFKSTCKIDITWFPFDDQRCEMKFGSWTYD---GFQLDLQ-----------------LQDEGGG---------DISSFITNGEWDLLGVPGKKNVIYYNC--CP-EPYIDITFVIIIRRRTLYYFFNLIVPCVLIASMAVLGFTLPPD-SGEKLSLGVT--ILLSLTVFLNMVAETMPATSD-AVPLLGTYFNCIMFMVASSVVSTILILNYHHRNADTHEMSPWIKLLFL----KWFPCILRMS-------------RP------EPET-----------------------------------------------------------------------------------------------------------------------------------------------------------------------------------------------------------------------------------------------------------------------------------------------------------------------------------------------------------------------------------------------------------PVSGSGESARKL------QLRELELKERSSKSLLANVLDIDDDFRHAPIPPPAPHGYLPR-----------------HGVGVGGHPHEDGHTGTLLHAT------------------------------------------------SASCLGPHRELALILKELRVITEKIRKEEEDAAVT----------------NDWKFAAMVVDRLCLIIFTLFTVIATIAVLMSAPHIIVN-------------------------------------
>Bmori_b1|ABV45508.1
---------------------------------------------------------------------------------------------------------------------------------------------------------------------------------------------------------------------------------------------------------------------------------------------------------MSCVSRAFLATTLLAI------------------LYSGWCSE--DEERLVRDLFRGYNKLIRPVQNMTQKVDVRFGLAFVQLINVNEKNQIMKSNVWLRLVWMDYQLMWDEADYGGI-GVLRLPPDKVWKPDIV---LFNNADGNYE-VR------YKSNVLIYPNGEVLWVPPAIYQSSCTIDVTYFPFDQQTCIMKFGSWTFN---GDQVSLA-----------------LYNNKN--------FVDLSDYWKSGTWDIIEVPAYLNI--YEG--NH-PTETDITFYIIIRRKTLFYTVNLILPTVLISFLCVLVFYLPAE-AGEKVTLGIS--ILLSLVVFLLLVSKILPPTSL-VLPLIAKYLLFTFIMNTVSILVTVIIINWNFRGPRTHRMPLWIRSVFL----HYLPAMLLMR-------------RP------RKTRL----------------------------------------------------------------------------------------------------------------------------------------------------------------------------------------------------------------------------------------------------------------------------------------------------------------------------------------------------------------------------------------------RWMMEMPGM----GAPPHA------AAPHDLPKHI---------SKMEAMELSDLHHPNCKIN----------------------------------------------------------------RAAGGGEVGALGDLGALGGLGLG--GERRESESSDSLLLSPEAAKATEAVEFIAEHLRNEDLYIQTR----------------EDWKYVAMVIDRLQLYIFFIVTTAGTVGILMDAPHIFEYVDQDRIIEIYRGK------------------------
>comp55685_c1_seq20|a7
---------------------------------------------------------------------------------------------------------------------------------------------------------------------------------------------------------------------------------------------------------------------------------SDSVMSAFSVASGNWITLSWSA---------CR----QLL-------------------IESSQGP--HEKRLLHTLLDTYNTLERPVANESEPLQLSFGLTLMQIIDVDEKNQLLITNIWLKLEWNDVNLRWNPSEFGNV-RDLRIPPHRLWKPDIL---MYNSADEGFD-GT------YPTNVVVRSNGSCSYIPPGIFKSTCKIDITWFPFDDQRCEMKFGSWTYD---GFQLDLQ-----------------LQDEGGG---------DISSFITNGEWDLLGVPGKKNVIYYNC--CP-EPYIDITFVIIIRRRTLYYFFNLIVPCVLIASMAVLGFTLPPD-SGEKLSLGVT--ILLSLTVFLNMVAETMPATSD-AVPLLGTYFNCIMFMVASSVVSTILILNYHHRNADTHEMSPWIKLLFL----KWFPCILRMS-------------RP------EPET-----------------------------------------------------------------------------------------------------------------------------------------------------------------------------------------------------------------------------------------------------------------------------------------------------------------------------------------------------------------------------------------------------------PVSGSGESARKL------QLRELELKERSSKSLLANVLDIDDDFRHAPIPPPAPHGYLPR-----------------HGVGVGGHPHEDGHTGTLLHAT------------------------------------------------SASCLGPHRELALILKELRVITEKIRKEEEDAAVT----------------NDWKFAAMVVDRLCLIIFTLFTVIATIAVLMSAPHIIVN-------------------------------------
>Bmori_a3|ABV72685.1
----------------------------------------------------------------------------------------------------------------------------------------------------------------------------------------------------------------------------------------------------------------------------------------------------------MPRRAPPLAAPLLLLLA----------------LAGCAGNP--DAKRLYDDLLSNYNKLVRPVLNVSDALTVRIKLKLSQLIDVNLKNQIMTTNLWVEQTWYDYKLSWEPREYGGV-EMLHVPSDHIWRPDIV---LYNNADGNFE-VT------LATKATLNYTGRVEWRPPAIYKSSCEIDVEYFPFDQQTCVMKFGSWTYD---GFQVDLR-----------------HIDEVRGT-NVVELGVDLSEFYTSVEWDILEVPAVRNEKFYTC--CD-EPYLDITFNITMRRKTLFYTVNLIIPCMGISFLTVLVFYLPSD-SGEKVSLSIS--ILLSLTVFFLLLAEIIPPTSL-VVPLLGKFVLFTMILDTFSICVTVVVLNVHFRSPQTHTMSPWVRRVFI----HVLPRLLVMR-------------RP------HYRLD----------------------------------P-HRS------------------RFAG--------------------------------------------------------------------------------------------------------------------------------------------------------------------------------------------------------------------------------------------------LVSGVEAPWEEVPHAEVPAPPRPPRTPAPT-----------CAV-CAPEEA--------------------------------------------------------------------------------------------------------------------------------------------------------------------------------------PVLCDTLRRWHRCPELHKAIDGINYIAEQTRKEEESTRVK----------------EDWKYVAMVLDRLFLWIFTLAVVVGSAGIILQAPTLY---DERAPIDVRLSEIAYATAKPRPPPPR----------
>comp55685_c1_seq2|a7
---------------------------------------------------------------------------------------------------------------------------------------------------------------------------------------------------------------------------------------------------------------------------------EPAVWRHAVVFNLDMVRIGVVL---------VL----CLLWT----------------PQESSQGP--HEKRLLHTLLDTYNTLERPVANESEPLQLSFGLTLMQIIDVDEKNQLLITNIWLKLEWNDVNLRWNPSEFGNV-RDLRIPPHRLWKPDIL---MYNSADEGFD-GT------YPTNVVVRSNGSCSYIPPGIFKSTCKIDITWFPFDDQRCEMKFGSWTYD---GFQLDLQ-----------------LQDEGGG---------DISSFITNGEWDLLGVPGKKNVIYYNC--CP-EPYIDITFVIIIRRRTLYYFFNLIVPCVLIASMAVLGFTLPPD-SGEKLSLGVT--ILLSLTVFLNMVAETMPATSD-AVPLLGTYFNCIMFMVASSVVSTILILNYHHRNADTHEMSPWIKLLFL----KWFPCILRMS-------------RP------EPET-----------------------------------------------------------------------------------------------------------------------------------------------------------------------------------------------------------------------------------------------------------------------------------------------------------------------------------------------------------------------------------------------------------PVSGSGESARKL------QLRELELKERSSKSLLANVLDIDDDFRHAPIPPPAPHGYLPR-----------------H----GGHPHEDGHTGTLLHAT------------------------------------------------SASCLGPHRELALILKELRVITEKIRKEEEDAAVT----------------NDWKFAAMVVDRLCLIIFTLFTVIATIAVLMSAPHIIVN-------------------------------------
>Tcas_b1|TC001432-RA
-----------------------------------------------------------------------------------------------------------------------------------------------------------------------------------------------------------------------------------------------------------------------------------------------------------MWTWTATAVFISCL------------------IVIGKCSE--DEERLVRDLFRGYNKLIRPVQNMTEKVDVRFGLAFVQLINVNEKNQIMKSNVWLRLVWNDYQLQWDEADYGGI-AVLRLPPDKVWKPDIV---LFNNADGNYE-VR------YKSNVLIYPNGEVLWVPPAIYQSSCTIDVTYFPFDQQTCIMKFGSWTFN---GDQVSLA-----------------LYNNKN--------FVDLSDYWKSGTWDIIEVPAYLNI--YEG--NH-PTETDITFYIIIRRKTLFYTVNLILPTVLISFLCVLVFYLPAE-AGEKVTLGIS--ILLSLVVFLLLVSKILPPTSL-VLPLIAKYLLFTFIMNTVSILVTVVIINWNFRGPRTHRMPSWIRSVFL----NYLPAMLLMK-------------RP------RKTRL----------------------------------------------------------------------------------------------------------------------------------------------------------------------------------------------------------------------------------------------------------------------------------------------------------------------------------------------------------------------------------------------RWMMEMPGM----GVPPHP-----YGSPADIPKHISSI---ESQSKVEVMELSDLHHPNCKIN----------------------------------------------------------------RKLNSD-----------LGVGVGSESCRRESESSDSILLSPEASKATEAVEFIAEHLRNEDLYIQTR----------------EDWKYVAMVIDRLQLYMFFIVTTAGTVGILMDAPHIFEYVDQDRIIEIYRGK------------------------
>comp55685_c1_seq18|a7
---------------------------------------------------------------------------------------------------------------------------------------------------------------------------------------------------------------------------------------------------------------------------------SDSVMSAFSVASGNWITLSWSA---------CR----QLL-------------------IESSQGP--HEKRLLHTLLDTYNTLERPVANESEPLQLSFGLTLMQIIDVDEKNQLLITNIWLKLEWNDVNLRWNPSEFGNV-RDLRIPPHRLWKPDIL---MYNSADEGFD-GT------YPTNVVVRSNGSCSYIPPGIFKSTCKIDITWFPFDDQRCEMKFGSWTYD---GFQLDLQ-----------------LQDEGGG---------DISSFITNGEWDLLGVPGKKNVIYYNC--CP-EPYIDITFVIIIRRRTLYYFFNLIVPCVLIASMAVLGFTLPPD-SGEKLSLGVT--ILLSLTVFLNMVAETMPATSD-AVPLLGTYFNCIMFMVASSVVSTILILNYHHRNADTHEMSPWIKLLFL----KWFPCILRMS-------------RP------EPET-----------------------------------------------------------------------------------------------------------------------------------------------------------------------------------------------------------------------------------------------------------------------------------------------------------------------------------------------------------------------------------------------------------PVSGSGESARKL------QLRELELKERSSKSLLANVLDIDDDFRHAPIPPPAPHGYLPR-----------------H----GGHPHEDGHTGTLLHAT------------------------------------------------SASCLGPHRELALILKELRVITEKIRKEEEDAAVT----------------NDWKFAAMVVDRLCLIIFTLFTVIATIAVLMSAPHIIVN-------------------------------------
>Tcas_a11|TC004836-RA
--------------------------------------------------------------------------------------------------------------------------------------------------------------------------------------------------------------------------------------------------------------------------------------------------------MYL-IKLVCF-----TFMLFKSTEA----------SKHIEANP--HAKRLYDDLLSNYNRLIRPVENHTQTLTVWLGLKLSQLIEMNLKNQVMTTNLWVVQRWYDYKLKWEPEEYGGV-EMLYVPSEHIWLPDIV---LFNNADGNYE-VT------LMTKATLSYTGEVIWKPPSIYKSSCEINVQYFPFDEQSCLMKFGSWTYN---GLQVDLK-----------------HMDQVSGN-NIVKVGIDLSEFYLSVEWDILAVPATRNEEYYPC--CT-EPYSDITFKITMRRKTLFYTVNLIIPCVGITFLTVLVFYLPSD-SGEKVTLCVS--ILLSLTVFFLLLAEIIPPTSL-AVPLLGKYLLFTMILVTSSIWVTVCVLNVHFRSPSTHKMSPIVRKIFL----QFMPKLLIMR-------------RT------TYTLP----------------------------------E-YDD------------------SLPP------------------RG---------------------------------------------------------------------------------------------------------------------------------------------------------------YSGEIEM---------------------------------------------------------------------------------QLNMRDPFNTDFK--------------------------MKAHS--------------------------------------------------------------------------------------------------------------------------------------------------------------------SMSSSNITPRFLSANVLSALQGVRFIAQHIRDADKDNEIV----------------EDWKFVSMVLDRFFLWVFTLACIGGTFGIILQAPSLY---DTRVPVHQQLSEIPLTKIFQIPPSRTHIPTQ-----
>Bmori_a3|ABV45513.1
----------------------------------------------------------------------------------------------------------------------------------------------------------------------------------------------------------------------------------------------------------------------------------------------------------MPRRAPPLAAPLLLLLA----------------LAGCAGNP--DAKRLYDDLLSNYNKLVRPVLNISDALTVRIKLKLSQLIDVNLKNQIMTTNLWVEQTWYDYKLSWEPREYGGV-EMLHVPSDHIWRPDIV---LYNNADGNFE-VT------LATKATLNYTGRVEWRPPAIYKSSCEIDVEYFPFDQQTCVMKFGSWTYD---GFQVDLR-----------------HIDEVRGT-NVVELGVDLSEFYTSVEWDILEVPAVRNEKFYTC--CD-EPYLDITFNITMRRKTLFYTVNLIIPCMGISFLTVLVFYLPSD-SGEKVSLSIS--ILLSLTVFFLLLAEIIPPTSL-VVPLLGKFVLFTMILDTFSICVTVVVLNVHFRSPQTHTMSPWVRRVFI----HVLPRLLVMR-------------RP------HYRLD----------------------------------P-HRS------------------RFAG--------------------------------------------------------------------------------------------------------------------------------------------------------------------------------------------------------------------------------------------------LVSGVEAPWEEVPHAEVPAP------PAPT-----------CAV-CAPEEA--------------------------------------------------------------------------------------------------------------------------------------------------------------------------------------PVLCDTLRRWHRCPELHKAIDGINYIAEQTRKEEESTRVK----------------EDWKYVAMVLDRLFLWIFTLAVVVGSAGIILQAPTLY---DERAPIDVRLSEIAYATAKPRPPPPR----------
>Agamb_a7|AGAP000962-PA
----------------------------------------------------------------------------------------------------------------------------------------------------------------------------------------------------------------------------------------------------------------------------------------------------------------------------------------------IDAGY--HEKRLLHHLLDNYNVLERPVVNESDPLQLSFGLTLMQIIDVDEKNQLLITNIWLKLEWNDMNVRWNSSEYGGV-RDLRIPPHRLWKPDVL---MYNSADEGFD-GT------YPTNVVVRNNGSCLYVPPGIFKSTCKIDITWFPFDDQRCEMKFGSWTYD---GFQLDLQ-----------------LQDESGG---------DISSFITNGEWELLGVPGKRNEIYYNC--CP-EPYIDITFAILIRRKTLYYFFNLIVPCVLIASMALLGFTLPPD-SGEKLSLGVT--ILLSLTVFLNMVAETMPATSD-AVPLLGTYFNCIMFMVASSVVSTILILNYHHRNSDTHEMSEWIRVVFL----IWLPFILRMS-------------RP------GEPY--------------------------------------------------------------------------------------------------------------------------------------------------------------------------------------------------------------------------------------------------------------------------------------------------------------------------------------------------------------------------------------------------------PHPCRPTVDEKNK--------QLQEVEMRERSSKSLLANVLDIDDDFRCNHRCN--------------------TLPHNPTYYRTVYRQGEDGSVGPIGATDTIGRSAGLGTISAGGGRLHETVS-SH----------------------TCLSSSAEYELALILKELRYITDQLRKEDETGEVT----------------REWKFAAMVVDRLCLIIFTLFTIIATLAVLFSAPHFIVS-------------------------------------
>Tcas_a11|TC004838-RA
--------------------------------------------------------------------------------------------------------------------------------------------------------------------------------------------------------------------------------------------------------------------------------------------------------MYL-LKFTC--CLSLLLVV----------------FMRNIANP--DAKRLYDDLLSNYNRLIRPVENHTQTLTVWLGLKISQLIEMNLKNQIMTTNLWVVQRWFDYKLKWDPEEYGGV-EMLYVPSEHIWLPDIV---LFNNADGNYE-VT------LMTKATLSYTGEVIWKPPSIYKSSCEINVQYFPFDEQSCLMKFGSWTYN---GFQVDLK-----------------HMDQVPGS-NIVNVGIDLSEFYLSVEWDILAVPATRNEEYYPC--CS-EPYSDITFKITMRRKTLFYTVNLIIPCVGITFLTVLVFYLPSD-SGEKVSLCVS--ILLSLTVFFLLLAEIIPPTSL-AVPLLGKYLLFTMILVTSSIWVTVCVLNVHFRSPSTHKMSPMVRKIFL----QFMPKLLIMR-------------RT------TYTLP----------------------------------E-YDD------------------NQPP------------------RG---------------------------------------------------------------------------------------------------------------------------------------------------------------YTNEMEL---------------------------------------------------------------------------------QLNMRDPFNTDFKITTREP--------SFVLQNPDDDSKMKAHSS-------------------------------------------------------------------------------------------------------------------------------------------------------------------MTGSSNMTPRTLSANVLSALQGVRFIAQHISDADKDNEIV----------------EDWKFVSMVLDRFFLWVFTLACIGGTCGIIFQAPSLY---DTRIPVDRGALRL-----------------------
>D_b2|a8
------------------------------------------------------------------------------------------------------------------------------------------------------------------------------------------------------------------------------------------------------------------------------------------------------------APISF------------------------------EANP--DTKRLYDDLLSNYNRLIRPVVNNTETLTVWLGLKLSQLIEVNLKNQVMTTNLWVKQRWFDYKLRWDPEEYGGV-EQLYVPSEHIWVPDIV---LYNNWDGNYE-VT------LMTKATLKYTGEVFWEPPAIYKSSCEMNVEYFPYDEQICFMKFGSWTYN---GAQVDLK-----------------HLDQIPGS-NLVQVGIDLTEFYLSVEWDILEVPATKNEEYYPD--TL-EPFSDITFKLTMRRKTLFYTVNLIVPCVALTFLTVLVFYLPSD-SGEKVTLCIS--ILVSLTVFFLLLAEIIPPTSL-AVPLLGKYLLFTMILVSLSVWTTVCVLNIHFRSPSTHNMSRLVRKLFL----HFMPKLMMMR-------------RT------QYTLP----------------------------------D-YDD------------------STPS------------------NG---------------------------------------------------------------------------------------------------------------------------------------------------------------YTNEIDV---------------------------------------------------------------------------------RDSISD-FPSEFK---------------D----SQDGAYDNGMQ--N-----------------------------------------------------------------------------------------------------------------------------------------------------------------SVDSDNVIPRNLTPEVLQALRAVRFIAQHIKDADKDNEIV----------------EDWKFVSMVLDRFFLWLFTLSCVFGTLAIICQSPSLY---DTRSPIDRQLSEIPLRKNNFMLPP-DIVRQVLT---
>Tcas_a6|TC013633-RA
-------------------------------------------------------------------------------------------------------------------------------------------------------------------------------------------------------------------------------------------------------------------------------------------------------MVRSEQALALLATAFLLFIM----------------PPGSQQGP--HEKRLLNNLLGPYNVLERPVANESEPLEVKFGLTLQQIIDVDEKNQILTTNAWLNLEWNDYNLKWNESEYGGV-KDLRITPNKLWKPDVL---MYNSADEGFD-GT------FQTNVVVKHNGSCLYVPPGIFKSTCKIDITWFPFDDQHCDMKFGSWTYD---GNQLDLV-----------------LNSESGG---------DLSDFITNGEWYLIGMPGKKNTIVYAC--CP-EPYVDVTFTIKIRRRTLYYFFNLIVPCVLISSMALLGFTLPPD-SGEKLTLGVT--ILLSLTVFLNLVAEKIPTTSD-AVPLIGTYFNCIMFMVASSVVLTVVVLNYHHRTADIHEMPQWIKTVFL----QWLPWMLGMS-------------RP------GKKI-----------------------------------------------------------------------------------------------------------------------------------------------------------------------------------------------------------------------------------------------------------------------------------------------------------------------------------------------------------------------------------------------------------TRKTILMNS---------RMKELELKERSSKSLLANVLDIDDDFRNVSTGG------NNA--------------------------SMTTSLGGTFM------------------RHPTTIE-EA----------------------AVPSSGTQRDLQNILRELQFITNRMKKADEEAEVI----------------SDWKFAAMVVDRFCLIIFTMFTIIATVAVLLSAPHIIVQ-------------------------------------
>Bmori_a7|ABV45520.2
----------------------------------------------------------------------------------------------------------------------------------------------------------------------------------------------------------------------------------------------------------------------------------MGGRARCSLLAAPAGL---LL---------LL----LGLLW----------------PRGVCGGH--HEKRLLHHLLDHYNVLERPVVNESDPLQLSFGLTLMQIIDVDEKNQLLITNIWLKLEWNDMNLRWNTSDFGGV-KDLRVPPHRLWKPDVL---MYNSADEGFD-ST------YPTNVVVRNNGSCLYVPPGIFKSTCKIDITWFPFDDQRCEMKFGSWTYD---GYQLDLQ-----------------LQDEAGG---------DISSFVTNGEWELIGVPGKRNEIYYNC--CP-EPYIDITFAVVIRRKTLYYFFNLIVPCVLIASMALLGFTLPPD-SGEKLSLGVT--ILLSLTVFLNMVAETMPATSD-AVPLLGTYFNCIMFMVASSVVSTILILNYHHRHADTHEMSDWIRCVFL----YWLPWILRMS-------------RP------GSAT-----------------------------------------------------------------------------------------------------------------------------------------------------------------------------------------------------------------------------------------------------------------------------------------------------------------------------------------------------------------------------------------------------------TPPPARAP----------PPPDLELRERSSKSLLANVLDIDDDFRHAQSQQ------PPC----------C------RYYRG----GEENGAG---------------------------LA-AH----------------------SCF--GVDYELSLILKEIRVITDQMRKDDEDADIS----------------RDWKFAAMVVDRLCLIIFTLFTIIATLAVLLSAPHIMVS-------------------------------------
>D_a6
------------------------------------------------------------------------------------------------------------------------------------------------------------------------------------------------------------------------------------------------------------------------------------------MDSPLPASLSLFV---------LL----IFLAI----------------IKESCQGP--HEKRLLNHLLSTYNTLERPVANESEPLEVKFGLTLQQIIDVDEKNQILTTNAWLNLEWNDYNLRWNETEYGGV-KDLRITPNKLWKPDVL---MYNSADEGFD-GT------YHTNIVVKHNGSCLYVPPGIFKSTCKIDITWFPFDDQHCEMKFGSWTYD---GNQLDLV-----------------LNSEDGG---------DLSDFITNGEWYLLAMPGKKNTIVYAC--CP-EPYVDITFTIQIRRRTLYYFFNLIVPCVLISSMALLGFTLPPD-SGEKLTLGVT--ILLSLTVFLNLVAETLPQVSD-AIPLLGTYFNCIMFMVASSVVLTVVVLNYHHRTADIHEMPPWIKSVFL----QWLPWILRMG-------------RP------GRKI-----------------------------------------------------------------------------------------------------------------------------------------------------------------------------------------------------------------------------------------------------------------------------------------------------------------------------------------------------------------------------------------------------------TRKTILLSN---------RMKELELKERSSKSLLANVLDIDDDFRHTISGS-------------------------------------QTAIGSSASF-----------------GRPTTVE-EH----------------------HTAIGCNHKDLHLILKELQFITARMRKADDEAELI----------------GDWKFAAMVVDRFCLIVFTLFTIIATVTVLLSAPHIIVQ-------------------------------------
>Agamb_a6|AGAP002152-PA
------------------------------------------------------------------------------------------------------------------------------------------------------------------------------------------------------------------------------------------------------------------------------------------------MDLYLIV---------LC----LLVIY----------------IKDSLQGP--HEKRLLNNLLATYNTLERPVANESDPLEVKFGLTLQQIIDVDEKNQLLITNIWLSLEWNDYNLRWNDSEYGGV-RDLRITPNKLWKPDVL---MYNSADEGFD-GT------YHTNIVVKNNGSCLYVPPGIFKSTCKIDITWFPFDDQHCEMKFGSWTYD---GNQLDLI-----------------LNSDDGG---------DLSDFITNGEWYLIGMPGKKNTITYQC--CP-EPYVDITFTIQIRRRTLYYFFNLIVPCVLISSMALLGFTLPPD-SGEKLTLGLT--ILVSQTVFSLLVGHVITKTSE-AVPLLGTYFNCIMFMVASSVVLTVVVLNYHHRTADIHEMPPWIKSVFL----QWLPWILRMG-------------RP------GRKI-----------------------------------------------------------------------------------------------------------------------------------------------------------------------------------------------------------------------------------------------------------------------------------------------------------------------------------------------------------------------------------------------------------TRKTIILSN---------RMKELELKERSSKSLLANVLDIDDDFRHPCSGI------SGS----------------------------TTAIGGSVF------------------TRLTTVE-EQ----------------------NVSSGCSHKDLHHILKELQFITNRMKKADEEQELI----------------SDWKFAAMVVDRFCLFVFTLFTIIATVTVLLSAPHIIVQ-------------------------------------
>Apisum_b1|ACYPI008225
---------------------------------------------------------------------------------------------------------------------------------------------------------------------------------------------------------------------------------------------------------------------------------------------------------------------------------------------GCWCSE--DEERLVRDLFRGYNKLIRPVQNMTEKVNVQFGLAFVQLINVNEKSQIMKSNVWLRLVWRDYQLQWDEADYGGI-QVLRLPPDKVWKPDIV---LFNNADGNYE-VR------YKSNVLIRPNGELLWIPPAIYQSSCTIDVTYFPFDQQTCIMKFGSWTFN---GDQVSLA-----------------LYNDKQ--------FVDLSDYWKSGTWDIIEVPAYLNV--YQE--S--PTQTDITFYIVIRRKTLFYTVNLILPTVLISFLCVLVFYLPAE-AGEKVTLGIS--ILLSLVVFLLLVSKILPPTSL-VLPLIAKYLLFTFIMNTVSILVTVIIINWNFRGPRTHRMPPWIRTVFL----YYLPACMFMK-------------RP------KKTRL----------------------------------------------------------------------------------------------------------------------------------------------------------------------------------------------------------------------------------------------------------------------------------------------------------------------------------------------------------------------------------------------RWMMEMPGM----SGPPHP----HHTSPSDLPAPAPPSSATPSKHKMEAMELADLHHPNCKIN----------------------------------------------------------------RKAS---------------------AERRESESSDSLILSPEASKATEAVEFIAEHLRNEDQYIQIR----------------EDWKYVAMVIDRLQLYLFFFVTTAGTLGILMDAPHIFETVDQDKIIEIYGGK------------------------
>comp55685_c1_seq17|a7
--------------------------------------------------------------------------------------------------------------------------------------------------------------------------------------------------------------------------------------------------------------------------------------------------------------------------------------------KESSQGP--HEKRLLHTLLDTYNTLERPVANESEPLQLSFGLTLMQIIDVDEKNQLLITNIWLKLEWNDVNLRWNPSEFGNV-RDLRIPPHRLWKPDIL---MYNSADEGFD-GT------YPTNVVVRSNGSCSYIPPGIFKSTCKIDITWFPFDDQRCEMKFGSWTYD---GFQLDLQ-----------------LQDEGGG---------DISSFITNGEWDLLGVPGKKNVIYYNC--CP-EPYIDITFVIIIRRRTLYYFFNLIVPCVLIASMAVLGFTLPPD-SGEKLSLGVT--ILLSLTVFLNMVAETMPATSD-AVPLLGTYFNCIMFMVASSVVSTILILNYHHRNADTHEMSPWIKLLFL----KWFPCILRMS-------------RP------EPET-----------------------------------------------------------------------------------------------------------------------------------------------------------------------------------------------------------------------------------------------------------------------------------------------------------------------------------------------------------------------------------------------------------PVSGSGESARKL------QLRELELKERSSKSLLANVLDIDDDFRHAPIPPPAPHGYLPR-----------------HGVGVGGHPHEDGHTGTLLHAT------------------------------------------------SASCLGPHRELALILKELRVITEKIRKEEEDAAVT----------------NDWKFAAMVVDRLCLIIFTLFTVIATIAVLMSAPHIIVN-------------------------------------
>comp54160_c2_seq4|a5
--------------------------------------------------------------------------------------------------------------------------------------------------------------------------------------------------------------------------------------------------------------------------------------------------STAMRLLSD-NRIFALLCVHSLLS-----------------FVSVICDG--VEYALMRTLMENYDSSIRPAKNSTQSLKVEFGVSLHHIIDVDEKNQILTTNCWITQVWTDHHLLWNISDFDEI-TVLRIPYHKVWRPDII---LYNNADSQYNSAV------INTNVIVKHDGEVTWLSHGIYRSSCDIDVEYFPFDIQSCAMKWASWTYD---GYMLDLV-----------------KQTEEG----------DVSNYQANGEFDLIGFDSIKNVITYSC--CE-EPYPDITYFIRLRRRPMFYVFNLILPCILINCIALLVFYVPSE-SGEKVTLGIS--ALLSMTVFLMTIRETLPPTE--KTPLISMYYGVSICLVTLASGLSVVTLNIYHRGVRGTKVPGIIKATML----GKLARCLFLQ-------------FE------PRKK-------------------------------------------------------------------------------------------------------------------------------------------------------------------------------------------NSQEARR-----------------------------------------------CGPKMQINYTKPDRWTTMNDEYRYNSPKFIMRHSAQPAETTAT-------------------------------------------------------------------------------------------------------------------------------------------------------------------------------------------------------------------------------------------------------------STGSRS-FETQFMRMLQRVNVTVEQNELRLLDQERREQTE----------------LEWKQVALVMDRLLLWIFIILTAISTTVILRGSPYGP---------------------------------------
>comp55685_c1_seq25|a6-a7
--------------------------------------------------------------------------------------------------------------------------------------------------------------------------------------------------------------------------------------------------------------------------------------------------------------------------------------------KESSQGP--HEKRLLHTLLDTYNTLERPVANESEPLQLSFGLTLMQIIDVDEKNQLLITNIWLKLEWNDVNLRWNPSEFGNV-RDLRIPPHRLWKPDIL---MYNSADEGFD-GT------YPTNVVVRSNGSCSYIPPGIFKSTCKIDITWFPFDDQRCEMKFGSWTYD---GFQLDLQ-----------------LQDEGGG---------DISSFITNGEWDLLGVPGKKNVIYYNC--CP-EPYIDITFVIIIRRRTLYYFFNLIVPCVLIASMAVLGFTLPPD-SGEKLSLGVT--ILLSLTVFLNMVAETMPATSD-AVPLLGTYFNCIMFMVASSVVSTILILNYHHRNADTHEMSPWIKLLFL----KWFPCILRMS-------------RP------EPET-----------------------------------------------------------------------------------------------------------------------------------------------------------------------------------------------------------------------------------------------------------------------------------------------------------------------------------------------------------------------------------------------------------PVSGSGESARKL------QLRELELKERSSKSLLANVLDIDDDFRHAPIPPPAPHGYLPR-----------------H----GGHPHEDGHTGTLLHAT------------------------------------------------SASCLGPHRELALILKELRVITEKIRKEEEDAAVT----------------NDWKFAAMVVDRLCLIIFTLFTVIATIAVLMSAPHIIVN-------------------------------------
>comp54160_c2_seq6|a5
--------------------------------------------------------------------------------------------------------------------------------------------------------------------------------------------------------------------------------------------------------------------------------------------------STAMRLLSD-NRIFALLCVHSLLS-----------------FVSVICDG--VEYALMRTLMENYDSSIRPAKNSTQSLKVEFGVSLHHIIDVDEKNQILTTNCWITQVWTDHHLLWNISDFDEI-TVLRIPYHKVWRPDII---LYNNADSQYNSAV------INTNVIVKHDGEVTWLSHGIYRSSCDIDVEYFPFDIQSCAMKWASWTYD---GYMLDLV-----------------KQTEEG----------DVSNYQANGEFDLIGFDSIKNVITYSC--CE-EPYPDITYFIRLRRRPMFYVFNLILPCILINC--------------------------------------------------IGMYYGVSICLVTLASGLSVVTLNIYHRGVRGTKVPGIIKATML----GKLARCLFLQ-------------FE------PRKK-------------------------------------------------------------------------------------------------------------------------------------------------------------------------------------------NSQEARR-----------------------------------------------CGPKMQINYTKPDRWTTMNDEYRYNSPKFIMRHSAQPAETTAT-------------------------------------------------------------------------------------------------------------------------------------------------------------------------------------------------------------------------------------------------------------STGSRS-FETQFMRMLQRVNVTVEQNELRLLDQERREQTE----------------LEWKQVALVMDRLLLWIFIILTAISTTVILRGSPYGP---------------------------------------
>D_b3
-----------------------------------------------------------------------------------------------------------------------------------------------------------------------------------------------------------------------------------------------------------------------------------------MTTTPKIKAPVSGPGLPLLLQMLMGMLLMGLTSVPGATAT---------ADPKNANVK--ALDRLHAGLFTNYDSDVQPVF-QGTPTNVSLEMVVTY-IDIDELNGKLTTHCWLNLRWRDEERVWQPSQYDNI-TQITLKSSEVWTPQIT---LFNGDEGGLM---------AETQVTLSHDGHFRWMPPAVYTAYCELNMLNWPHDKQSCKLKIGSW------GLKVVLP-----------------ENGTARGES------LDHDDLVQSPEWEIVDSRAHFVSQ---------DYYGYMEYTLTAQRRSSMYTAVIYTPASCIVILALSAFWLPPHMGGEKIMINGL--LIIVIAAFLMYFAQLLPVLSN-NTPLVVIFYSTSLLYLSVSTIVEVLVLYLA-TGKHKRRLPEALRKLLH----GHLGTWLLLS--------------------------------------------------------------------------------------------------------------------------------------------------------------------------------------------------------------------------------------------------------------------------------------------------------------------------------------------------------------------------------------------------------------------------------------------------------------------------------------------------------------------------------------------------------------------------------------------VFSTTGESQAEKTKEMDEHPYEEADEQESSPLGINHTEVPGAKANQFDWALLATAVDRISFVSFSLAFLILAIRCSV---------------------------------------------
>Tcas_a10|TC007155-RA
-------------------------------------------------------------------------------------------------------------------------------------------------------------------------------------------------------------------------------------------------------------------------------------------------------------MANILRLVVVVCGFCSSDVAFAGFTTRKLGPQPIWNST--VTDKLRQDLLLNYDKFARPA-QHYNTTKVVFGLTIRH-IELNEFKSTLVVHSWIRLSWKDEKLQWNSTNYGGL-ETLNLADHEIWQPDIF---LYNSATSSGITHY------GNVNCIVYEGGDVLWVPPAQFSVLCNLNLKYWPFDTQRCEMIFGSWTYN---GDQIDID-----------------PDNDG----------VKMELLIENSEWNIVDKSLKKNMKYYAC--CP-SPYPDITIDLTLSRISPSYKALIVTPAFVVIILVLVNFWLPPQ-AGEKLILNGC--TALIICLFMLYFTQKIPTMGT-HTPLIVFFYSSCLYVVGFSIITSVVVIWLS-RTKHSSPLPWIVKQPLT----GTFGKILGLQ---------------------------------------------------------------------------------------------------------------------------------------------------------------------------------------------------------------------------------------------------------------------------------------------------------------------------------------------------------------------------------------------------------------------------------------------------------------------------------------------------------------------------------------------------------------------------TYIQQSSMTSHRVTAEEMRDHQVTDFDENNSGDEHHIIKSSNKMSLQ----------------QDWILLAAAIDRITFCFFSFLFLILTIVYSV---------------------------------------------
>comp44407_c0_seq1|a9-10
---------------------------------------------------------------------------------------------------------------------------------------------------------------------------------------------------------------------------------------------------------------------ISVCAWSYFIHFNMIAKRFLDLGMVVIIFLALLKCSSSLKGSKYFMLGQQLSTTARPGGD---------GVNRLWDPT--WTDRLKTDLLKSYDKYSRPT-EHQNITTVYLSLILLH-VSLDYSKSEMALNCWLPMSWQDEKLKWNTSDYNGI-SRINIPQHEIWLPDIL---AYNSAHGNIIDYY------GQTSTIVKSDGSVLWVPPSRFTVFCTLDLTYWPYDQQTCQLRLGSWSYD---GNSIDVQ-----------------LDKAKS----------SIEDL-EVSEWKVIDVSQKRFVQYYHH--CP-EPYVEIIFSYTVKKESPAFFYTIIFPAIVTMMLTMSAFWLPPE-SMERFILNGI--CAVIAVLFLIYFSIKLPIMV--HTPLIVVFYSTVLGLMGVSLGIFIAMDNLRKQESHPKPISRLLSSIAD----FRLGQNFLRP-------------SP------YSTLL--------------------------------------------------------------------------------------------------------------------------------------------------------------------------------------------------------------------------------------------------------------------------------------------------------------------------------------------------------------------------------------------------------------------------------------------------------------------------------------------------------------------------------------------------------NSDERSKFGGIRTPSGGATGMPSMISNENLIGKKGKPQPYPLSADQTFL---KPSSNEWRSLATLFHKISLVAHVLMYLIILIKCFY---------------------------------------------
>Tcas_a9|TC009170-RA
--------------------------------------------------------------------------------------------------------------------------------------------------------------------------------------------------------------------------------------------------------------------------------------------------------------MGILNYFLPFLLLSAASCD---------DCISDKSQL--AHVRLRKALLCDYDRNLRPVLNYKDPVRVFIRMILKY-YNYDIHDNSFTIDSWFAMSWVDQHLKWTPDDFDSL-STLHLADSDIWVPDLS---VYNRREQSGN-PAAF----DQATCLISNLGQVSCVPPVHHTSICVADLTKYPFDTHNCTIRFGSWVHS---GEELDIQ-----------------VAKNA----------INTEDLVPNGEWELVESRIVKHPGIFKC--CPNNTYPSINFSFRIRRLAGAHAASVILPAIALIILTFASLWLSPD-NNQRLILCYI--NVVNEFLYVQYISWMIPMTGD-KIPLILLFARDSLLLSAFAVVFSLMVKSMAEREKIA---PAWVSKIVCIFVAFKPGQFIFLD-----------------------------------------------------------------------------------------------------------------------------------------------------------------------------------------------------------------------------------------------------------------------------------------------------------------------------------------------------------------------------------------------------------------------------------------------------------------------------------------------------------------------------------------------------------------------------------------------------ETSFKAMGNEEDGAAILAQNG------------GPKNNEWRIFGQILDRIFFLVYVIVYLGMIIGFTP---------------------------------------------
>Bmori_b2|ABV72693.1
-------------------------------------------------------------------------------------------------------------------------------------------------------------------------------------------------------------------------------------------------------------------------------------------------------------MSLLPGLLLLLVRGSAQDCV---------IDHRIPEDA--WEQKLHTDLINT--GSLEPLCNKTEPLDVYIRFTLRY-FEYLSEESTFNIYTRVHISWTHDRLTWDPKDYGGIEETVLVSGTEMWYQTFR---VLNSPETDDT-VH-H----YNVPCQVAHTGRVVCVPRFNDPAICVPDLTDWPYDRQTCSLLIAPPDHNTGGANKIKLS-----------------FGGRA----------ITMFGAEYGAEWMIIDYLQT-------------NGTDTLNMTFVMERHGEGLAAVVVFPGVMLSALTLTALALDPR-QSTRASLLGF--SVAAHVYFINQLRAMAPLHQLASVPSLVYYYRGSLLATLVALVSSLCLGALCRKSSPA---PRWLHELQA-AVGSHWTRLLIPR-------------------------------------------------------------------------------------------------------------------------------------------------------------------------------------------------------------------------------------------------------------------------------------------------------------------------------------------------------------------------------------------------------------------------------------------------------------------------------------------------------------------------------------------------------------------------------------------------------------WECGETNNTERDT----------------ERWTNVANIANAACLLIFPVVYVSMYFSLVPQPYPITN--------------------------------------
>Apisum_a4|ACYPI007606
------------------------------------------------------------------------------------------------------------------------------------------------------------------------------------------------------------------------------------------------------------------------------------------------------------------------------------------------------------------------------------------------------------------------------------------------------ADGNFD-VT------LATKATIYHVGLVEWKPPAIFKSSCEIDVEFFPFDEQTCVLKFGSWTYD---GFKVDLR-----------------HMDEKVGS-NIVDVGVDLSEFYMSVEWDILEVPAVRNEKIYPC--CD-EPYLDITFNITMRRKTLFYTVNIIIPCMGISFLTVLTFYLPSD-SGEKVTLSIS--ILISLHVFFLLVVEIIPPTSL-VVPLLGKYLIFAMILVSISICVTVVVLNVHFRSPQTHKMAPWVKRVFI----HILPRLLVMR-------------RP------QYQFE----------------------------------P-NKF------------------NAGS---IML------------KG---------------------------------------------------------------------RDIH-------------------------------------------------------PCFFQAGCG----------------------YDSTEPGKD-------------------------------------------KSRRQTDDSSVSKGTRETSKEDLSSDG------------------EGGS---CQI-HGVAQ------SLISDEISVTEMTTDCS--------------------------------------------------------------------K----------------------------------------------------------------SSI------------------------LLRSPGFLHSSCPPAMHKSCFCIRFIAEHTKITDDATKVK----------------EDWKYVAMVLDRLFLWIFTLAVFAGTAGIILQAPTLY---DDRIPIDKKFSEYQTS--------------------
>Amel_a9
---------------------------------------------------------------------------------------------------------------------------------------------------------------------------------------------------------------------------------------------------------------------------------------------------------MKMRIITALGFLLFWQNSASLENDNEFGFSYLLNCKNYDHPT--TLLKLKRYLFCEYDPNVRPISSHQIANNVTMQLLPKL-MEFDDWTSVMELHSWMTLMWTDSHLSWKPSDFDGI-NYIYVKSDDIWVPDIS---VYNSGDMTFD-QTGI----PPTTCLVFSSGSVSCVPSVKHVAKCATDFSSWPYDTHRCRINFGSWVHS---GEEVNIF-----------------LDKKG----------FHMDGYTNNSKWDFKVIKATKVLKMYAC--CPNDTYPMIVYEFSISRHYGILHATYVIPAVTMMLLTLTVLWLDSR-STERMIAASV--NLICHILCMSDLHWQLPHNST-NPPNILLYYRDSLALSVFALILTALLRKMQEMSIEV---PYWISTTTSFVLNNRAGRFLILT------------------------------------------------------------------------------------------------------------------------------------------------------------------------------------------------------------------------------------------------------------------------------------------------------------------------------------------------------------------------------------------------------------------------------------------------------------------------------------------------------------------------------------------------------------------------------------------------ESDTKLSSQGILGEDVENNSEVSKSR-------------TKESAWRHFAAIIEWLSFFIVIFTYIIILITLVPST-------------------------------------------
>Amel_b2
-------------------------------------------------------------------------------------------------------------------------------------------------------------------------------------------------------------------------------------------------------------------------------------------------------MLNMKNIFPVLFVIINVLLHGQVICF---------VCKDITSTS--ALYRLKLYLFCDYDRDIIP--EQKNATKIDFGLSIQH-YNVDEYSHTVDFHVMLKLMWEQSHLTWKSSEFDSI-NSIRVKSYEIWVPDIV---MHSVTSVGIDLEM------PSVECIVFNSGTILCVPFTTYTPVCEYDHTWWPYDILNCTIHIASWSHG---SNEIKLN-----------------SLDTEQ---------ILDDMYNNNTEWEIVHMSHSESTIDSKF--GLGFTTDLLSYNILLRRHYSMNSTTYVTLTIVLMTMTLMTLWLEPS-STERMIIANL--NFILHLFCLLDVQWRIPFNGI-QMPNLMVFYEKSLALAAFSLMLTSILRYLQELHVDA---PTWISSVTESVLKSKIGQVFLIT------------------------------------------------------------------------------------------------------------------------------------------------------------------------------------------------------------------------------------------------------------------------------------------------------------------------------------------------------------------------------------------------------------------------------------------------------------------------------------------------------------------------------------------------------------------------------------------------ILDSKVSARIEMNEDDNTSLVSLDKK---------------QYTWRHTSVLIGWSAFLCISLVYIIMLIIFIPRNIYENFIS------------------------------------
>Amel_a5
--------------------------------------------------------------------------------------------------------------------------------------------------------------------------------------------------------------------------------------------------------------------------------------------------------------------------------------------------------------------------------------MLAIFRSQDEKNQILTTNCWVTQIWTDHHLKWNASEFAGI-RVIRVPYNRVWRPDTI---LYNNADPQYSSAV------INTNVIVSHTGEVVWLSHGIFRSSCDIDVEFFPFDEQRCVLKWASWTYD---GYQLELE-----------------KQSEQG----------DVSNYQANGEFDLVNFSARRNVEYYSC--CP-EPYPDITYEIRLRRRPMFYVFNLILPCILINSVALLVFYVPSE-SGEKVTLGIS--ALLSMTVFLMTIRESLPPTE--KTPLISLYYGVSICLVTFASALAVVTLNLHHRGVRGTRVPGIVRSLVL----DKLARIVLLN-------------FQ------EERRS----------------------------------------------------------------------------------------------------------------------------------------------------------------------------------EPVEPPRRKNNCPLH-----------------------------------------------CKPELGQSQ---------------SSPKFVARREESNSSSPSL-------------------------------------------------------------------------------------------------------------------------------------------------------------------------------------------------------------------------------------------------------------DLGKEGGLEAQWSRVLGRVHATIERNEKRLAEQDRRERME----------------FDWKQVALVSDRALLCVFFLTTIVSTTVILCGSPPSA---NIAKEG------------------------------
>comp54160_c2_seq5|a5
--------------------------------------------------------------------------------------------------------------------------------------------------------------------------------------------------------------------------------------------------------------------------------------------------------------------FHTLNSG----------------FRWPVC------------------ADLRHRVNRPQDA--------------------------------------NTYFFFLY-AVLR-SHHHEFRIDSFFFGFYFSADSQYNSAV------INTNVIVKHDGEVTWLSHGIYRSSCDIDVEYFPFDIQSCAMKWASWTYD---GYMLDLV-----------------KQTEEG----------DVSNYQANGEFDLIGFDSIKNVITYSC--CE-EPYPDITYFIRLRRRPMFYVFNLILPCILINCIALLVFYVPSE-SGEKVTLGIS--ALLSMTVFLMTIRETLPPTE--KTPLISMYYGVSICLVTLASGLSVVTLNIYHRGVRGTKVPGIIKATML----GKLARCLFLQ-------------FE------PRKK-------------------------------------------------------------------------------------------------------------------------------------------------------------------------------------------NSQEARR-----------------------------------------------CGPKMQINYTKPDRWTTMNDEYRYNSPKFIMRHSAQPAETTAT-------------------------------------------------------------------------------------------------------------------------------------------------------------------------------------------------------------------------------------------------------------STGSRS-FETQFMRMLQRVNVTVEQNELRLLDQERREQTE----------------LEWKQVALVMDRLLLWIFIILTAISTTVILRGSPYGP---------------------------------------
>Bmori_a9|ABV72691.1
-------------------------------------------------------------------------------------------------------------------------------------------------------------------------------------------------------------------------------------------------------------------------------------------------------------MKLYVGFLIILTIIFNVNCN---------ECPTEREQPFHDEARLHQDLLCAYNVDFRPVKDHKTSVTVKVRFAMKY-LSFDSLEETFTLHSWVALRWKDEFLTWTPSDYGNI-KEIQIESHLIWTPSMS---LFNADANTAMFQSDQ----FYTTCLLSSDGTVTCVPHLGHTGICSTSLRRWPYDTQNCTLYFGSWMHT---GEQVNFT-----------------FYKNDP---------VVLTDFHDGPGWKLLKVVNERLSETYTC--CPNSTYPTLKYRFVLKRAAAGPAAIVVVPSIVIVILTLTSFLLDVK-DSTRLFLVCF--SLFGHFIFLTEIGYDIPKHSS-DTPIILLFLRDSMIVTLVGIIETLVLMYLRERKLPP---PTWIISMNR-LVSNSPGKYVVFT------------------------------------------------------------------------------------------------------------------------------------------------------------------------------------------------------------------------------------------------------------------------------------------------------------------------------------------------------------------------------------------------------------------------------------------------------------------------------------------------------------------------------------------------------------------------------------------------EFDPSNSAEEKVLTEDVTEERSRSPG----------------SDWIQFANILISVLFCIAFLIYFILIGVYIPCD-------------------------------------------
>Bmori_a9|ABV45523.1
-------------------------------------------------------------------------------------------------------------------------------------------------------------------------------------------------------------------------------------------------------------------------------------------------------------MKLYVGFLIILTIIFNVNCN---------ECPTEREQPFHDEARLHQDLLCAYNVDFRPVKDHKTSVTVKVRFAMKY-LSFDSLEETFTLHSWVALRWKDEFLTWTPSDYGNI-KEIQIESHLIWTPSMS---LFNADANTAMFQSDQ----FYTTCLLSSDGTVTCVPHLGHTGICSTSLRRWPYDTQNCTLYFGSWMHT---GEQVNFT-----------------FYKNDP---------VVLTDFHDGPGWKLLKVVNERLSETYTC--CPNSTYPMLKYRFVLKRAAAGPAAIVVVPSIVIVILTLTSFLLDVK-DSTRLFLVCF--SLFGHFIFLTEIGYDIPKHSS-DTPIILLFLRDSMIVTLVGIIETLVLMDLRERKLPP---PTWIISMNR-LVSNSPGKYVVFT------------------------------------------------------------------------------------------------------------------------------------------------------------------------------------------------------------------------------------------------------------------------------------------------------------------------------------------------------------------------------------------------------------------------------------------------------------------------------------------------------------------------------------------------------------------------------------------------EFDPSNSAEEKVLTEDVTEERSRSSG----------------SDWIQFANILNSVLFCIAFLIYFILICVYIPYD-------------------------------------------
>Agamb_a9|AGAP009493-PA
-------------------------------------------------------------------------------------------------------------------------------------------------------------------------------------------------------------------------------------------------------------------------------------------------------MAQTVGKYMCVALFVLVTVALGQVVAQSE-------GAAVWAPT--WADTLKKDLLKGYDPSIRPS-QHYNVTTVETGITITH-VEINEIKSTLSVYGWMKFSWNDPKLTWNPASYGNL-NVVRWDPTIVWRPDVV---LYNNAGGSDQHHY------GDTNVLVYSEGKVLWVPPTEYHAFCELNMRLWPFDYQKCIVKIGSWTFD---GYMLNLT-----------------IGSEP-----------QIETLVSNSEWKIAKISVERNTRYYPC--CT-EPYIDITYNVTLQRQSDTHRAIVIVPALVIMILALSVFWLPLD-AGERIITNGI--LALMVTIYLVYFAQQLPAISG-HTPLIVIFFSNTLLLTAFSTIICVIVMNLS-KAKHQQSLPGLLKRLA-----GCVGPFVGVG-------------------------------------------------------------------------------------------------------------------------------------------------------------------------------------------------------------------------------------------------------------------------------------------------------------------------------------------------------------------------------------------------------------------------------------------------------------------------------------------------------------------------------------------------------------------------------------------------------KKHFSFSDKGNVALESSVD----------------HEWSKFGLVLNRLSFVVYCVIFIICAFYSF----------------------------------------------
>Bmori_b3|ABV72694.1
-------------------------------------------------------------------------------------------------------------------------------------------------------------------------------------------------------------------------------------------------------------------------------------------------------------MIRTVYISSLLVVLCRCECV---------IDHSSDENN--WEQKLQKDLKANYDISQPPFVNRT--FEVMSFIVIDS-YALDSGNDRFEVTGSLILNWMDDRLRWNRSEYAGI-ADTVMRSAMLWLPGFR---QVNAVGAGDDDVP------FYTLCRVSSSGKVECKLKSVFTSRCRVDLRNWPLDVQQCDLEFGAWKGD---KVLVRVK-----------------FPNQ-----------LYISEVTLETHWRLTDWEMKHSN----------ESEVQTVWTYTLERQTRTLAAILVLPAVVLSLLSASCFLVDVK-RTIRLLLCCF--SHGCHYRFLSQLQQCIPKHAE-DPPALLLLYRGSLVVSVLLIMLSIVLRWTATKDTVV---PQPLSTMNKAVMCSRWKMLIWPQ----------------------------------------------------------------------------------------------------------------------------------------------------------------------------------------------------------------------------------------------------------------------------------------------------------------------------------------------------------------------------------------------------------------------------------------------------------------------------------------------------------------------------------------------------------------------------------------------------------------WHSSSESTCN----------------KEWTHLANTMNSIALGVTFVVYAILFILFLPR--------------------------------------------
>Bmori_b2|ABV45509.1
-------------------------------------------------------------------------------------------------------------------------------------------------------------------------------------------------------------------------------------------------------------------------------------------------------------MIRTVYISSLLVVLCRCECV---------IDHSSDENN--WEQKLQKDLKANYDISQPPFVNRT--FEVMSFIVIDS-YALDSGNDRFEVTGSLILNWMDDRLRWNRSEYAGI-ADTVMRSAILWLPGFR---QVNAVGAGDDDVP------FYTLCRVSSSGKVECKLKSVFTSRCRVDLRNWPLDVQQCDLEFGAWKGD---KVLVRVK-----------------FPNQ-----------LYISEVTLETHWRLTDWEMKHSN----------ESEVQTVWTYTLERQTRTLAAILVLPAVVLSLLSASCFLVDVK-RTIRLLLCCF--SHGCHYRFLSQLQQCIPKHAE-DPPALLLLYRGSLVVSVLLIMLSIVLRWTATKDTVV---PQPLSTMNKAVMCSRWKMLIWPQ----------------------------------------------------------------------------------------------------------------------------------------------------------------------------------------------------------------------------------------------------------------------------------------------------------------------------------------------------------------------------------------------------------------------------------------------------------------------------------------------------------------------------------------------------------------------------------------------------------------WHSSSESTCN----------------KEWTHLANTMNSIALGVTFVVYAILFILFLPR--------------------------------------------
>comp54160_c2_seq3|a5
--------------------------------------------------------------------------------------------------------------------------------------------------------------------------------------------------------------------------------------------------------------------------------------------------------------------FHTLNSG----------------FRWPVC------------------ADLRHRVNRPQDA--------------------------------------NTYFFFLY-AVLR-SHHHEFRIDSFFFGFYFSADSQYNSAV------INTNVIVKHDGEVTWLSHGIYRSSCDIDVEYFPFDIQSCAMKWASWTYD---GYMLDLV-----------------KQTEEG----------DVSNYQANGEFDLIGFDSIKNVITYSC--CE-EPYPDITYFIRLRRRPMFYVFNLILPCILINC--------------------------------------------------IGMYYGVSICLVTLASGLSVVTLNIYHRGVRGTKVPGIIKATML----GKLARCLFLQ-------------FE------PRKK-------------------------------------------------------------------------------------------------------------------------------------------------------------------------------------------NSQEARR-----------------------------------------------CGPKMQINYTKPDRWTTMNDEYRYNSPKFIMRHSAQPAETTAT-------------------------------------------------------------------------------------------------------------------------------------------------------------------------------------------------------------------------------------------------------------STGSRS-FETQFMRMLQRVNVTVEQNELRLLDQERREQTE----------------LEWKQVALVMDRLLLWIFIILTAISTTVILRGSPYGP---------------------------------------
>comp55685_c1_seq1|a7
---------------------------------------------------------------------------------------------------------------------------------------------------------------------------------------------------------------------------------------------------------------------------------EPAVWRHAVVFNLDMVRIGVVL---------VL----CLLWT----------------PQESSQGP--HEKRLLHTLLDTYNTLERPVANESEPLQLSFGLTLMQIIDVDEKNQLLITNIWLKLEWNDVNLRWNPSEFGNV-RDLRIPPHRLWKPDIL---MYNSADEGFD-GT------YPTNVVVRSNGSCSYIPPGIFKSTCKIDITWFPFDDQRCEMKFGSWTYD---GFQLDLQ-----------------LQDEGGG---------DISSFITNGEWDLLGVPGKKNVIYYNC--CP-EPYIDITFVIIIRRRTLYYFFNLIVPCVLIASMAVLGFTLPPD-SGEKLSLGKKDLIFVSLLMFVS----NFP------------FFSSVFF----------------------------------------------------------------------------------------------------------------------------------------------------------------------------------------------------------------------------------------------------------------------------------------------------------------------------------------------------------------------------------------------------------------------------------------------------------------------------------------------------------------------------------------------------------------------------------------------------------------------------------------------------------------------------------------------------------------------------------------------------------------------
>comp55685_c1_seq24|a7
---------------------------------------------------------------------------------------------------------------------------------------------------------------------------------------------------------------------------------------------------------------------------------SDSVMSAFSVASGNWITLSWSA---------CR----QLL-------------------IESSQGP--HEKRLLHTLLDTYNTLERPVANESEPLQLSFGLTLMQIIDVDEKNQLLITNIWLKLEWNDVNLRWNPSEFGNV-RDLRIPPHRLWKPDIL---MYNSADEGFD-GT------YPTNVVVRSNGSCSYIPPGIFKSTCKIDITWFPFDDQRCEMKFGSWTYD---GFQLDLQ-----------------LQDEGGG---------DISSFITNGEWDLLGVPGKKNVIYYNC--CP-EPYIDITFVIIIRRRTLYYFFNLIVPCVLIASMAVLGFTLPPD-SGEKLSLGKKDLIFVSLLMFVS----NFP------------FFSSVFFX---------------------------------------------------------------------------------------------------------------------------------------------------------------------------------------------------------------------------------------------------------------------------------------------------------------------------------------------------------------------------------------------------------------------------------------------------------------------------------------------------------------------------------------------------------------------------------------------------------------------------------------------------------------------------------------------------------------------------------------------------------------------
>Btab_a7-2
-------------------------------------------------------------------------------------------------------------------------------------------------------------------------------------------------------------------------------------------------------------------------------------------------------MIRADSYFVLV----VLMTQ----------------FGDSIQGR--HERRLLDKLLDSYNVLERPVANESAALLVRFGITLQQIIDVDEKNQILTTNAWLNLEWVDYSLGWNSSDYGGV-KDLRITPNRVWKPDIL---MYNSADEKFD-GT------FHTNVLVRNNGTCLYIPPGIFKSTCKIDITWFPFDDQKCDMKFGSWTYD---GFQLDLQ-----------------LKSEEGG---------DLSDFIPNGEWYLLGMPGKRNVLYYQC--CP-EPYVDITFQIQIRRRTLYYFFNLIVPCVLISSMALLGFTLPPD-SGEKLTLGVT--ILLSLTVFLNLVAESMPA----------------------------------------------------------------------------------------------------------------------------------------------------------------------------------------------------------------------------------------------------------------------------------------------------------------------------------------------------------------------------------------------------------------------------------------------------------------------------------------------------------------------------------------------------------------------------------------------------------------------------------------------------------------------------------------------------------------------------------------------------------------------------------------
>comp54160_c2_seq1|a5
--------------------------------------------------------------------------------------------------------------------------------------------------------------------------------------------------------------------------------------------------------------------------------------------------STAMRLLSD-NRIFALLCVHSLLS-----------------FVSVICDG--VEYALMRTLMENYDSSIRPAKNSTQSLKVEFGVSLHHIIDVDEKNQILTTNCWITQVWTDHHLLWNISDFDEI-TVLRIPYHKVWRPDII---LYNNADSQYNSAV------INTNVIVKHDGEVTWLSHGIYRSSCDIDVEYFPFDIQSCAMKWASWTYD---GYMLDLV-----------------KQTEEG----------DVSNYQANGEFDLIGFDSIKNVITYSC--CE-EPYPDITYFIRLRRRPMFYVFNLILPCILINCI------------------------------------------------------GAGTALYCAAATLNFEMLKI-------------------------------------------------------------------------------------------------------------------------------------------------------------------------------------------------------------------------------------------------------------------------------------------------------------------------------------------------------------------------------------------------------------------------------------------------------------------------------------------------------------------------------------------------------------------------------------------------------------------------------------------------------------------------------------------------------------------------------------------------------
>comp54160_c2_seq2|a5
--------------------------------------------------------------------------------------------------------------------------------------------------------------------------------------------------------------------------------------------------------------------------------------------------STAMRLLSD-NRIFALLCVHSLLS-----------------FVSVICDG--VEYALMRTLMENYDSSIRPAKNSTQSLKVEFGVSLHHIIDVDEKNQILTTNCWITQVWTDHHLLWNISDFDEI-TVLRIPYHKVWRPDII---LYNNADSQYNSAV------INTNVIVKHDGEVTWLSHGIYRSSCDIDVEYFPFDIQSCAMKWASWTYD---GYMVSPSTIFFQFHIEHQFTRGGNKRVFEG----------NAVTYLHYGA--QVG--------------CG-KGAP-----------PLF------------------------------------------------------------------------------------------------------------------------------------------------------------------------------------------------------------------------------------------------------------------------------------------------------------------------------------------------------------------------------------------------------------------------------------------------------------------------------------------------------------------------------------------------------------------------------------------------------------------------------------------------------------------------------------------------------------------------------------------------------------------------------------------------------------------------------------------------
>Apisum_a9|ACYPI008280
----------------------------------------------------------------------------------------------------------------------------------------------------------------------------------------------------------------------------------------------------------------------------------------LLLSFMLNTMVVFKVGFFYICAVFFLGSSHNYSEGCSK---------------DSTGSS--AAARLSNDLFCSYNKNIRPVMNQSSQTSVNTKFYIFN-VHMNEKRDILQLSIQLIMEWKDEFLVWDSSKYDNI-QYMYEESTHIWLPHIM---SYNMGFNGED-NREYSYFLPLSTVKISNKGNVTYNHRVTLNAQCSTNIAKWPFDSHNCSFQIGSPIYT---DLYVNYT-----------------FSNDE---------------------------------YYV-------SIYLNIIFKYQV------------------------------------------------------------------------------------------------------------------------------------------------------------------------------------------------------------------------------------------------------------------------------------------------------------------------------------------------------------------------------------------------------------------------------------------------------------------------------------------------------------------------------------------------------------------------------------------------------------------------------------------------------------------------------------------------------------------------------------------------------------------------------------------------------------------------------------------------------
>D_a7
--------------------------------------------------------------------------------------------------------------------------------------------------------------------------------------------------------------------------------------------------MKKPSRSRPDNPSCPGQDR------TRSMSFPQPHSLPEATANGGRMLVYGL----------------GLLIM----------------IPACAAGP--HEKRLLHALLDNYNSLERPVVNESDPLQLSFGLTLMQIIDVDEKNQLLITNIWLKLEWNDMNLRWNSSEFGGV-RDLRIPPHRLWKPDVL---MYNSADEGFD-GT------YATNVVVRNNGSCLYVPPGIFKSTCKIDITWFPFDDQRCEMKFGSWTYD---GFQVTTQ-----------------LLS---------------------------------------------------------------------------------------------------------------------------------------------------------------------------------------------------------------------------------------------------------------------------------------------------------------------------------------------------------------------------------------------------------------------------------------------------------------------------------------------------------------------------------------------------------------------------------------------------------------------------------------------------------------------------------------------------------------------------------------------------------------------------------------------------------------------------------------------------------------------------------------------------------------
>comp54160_c2_seq7|a5
--------------------------------------------------------------------------------------------------------------------------------------------------------------------------------------------------------------------------------------------------------------------------------------------------------------------FHTLNSG----------------FRWPVC------------------ADLRHRVNRPQDA--------------------------------------NTYFFFLY-AVLR-SHHHEFRIDSFFFGFYFSADSQYNSAV------INTNVIVKHDGEVTWLSHGIYRSSCDIDVEYFPFDIQSCAMKWASWTYD---GYMLDLV-----------------KQTEEG----------DVSNYQANGEFDLIGFDSIKNVITYSC--CE-EPYPDITYFIRLRRRPMFYVFNLILPCILINCI------------------------------------------------------GAGTALYCAAATLNFEMLKI-------------------------------------------------------------------------------------------------------------------------------------------------------------------------------------------------------------------------------------------------------------------------------------------------------------------------------------------------------------------------------------------------------------------------------------------------------------------------------------------------------------------------------------------------------------------------------------------------------------------------------------------------------------------------------------------------------------------------------------------------------
>comp54160_c2_seq8|a5
--------------------------------------------------------------------------------------------------------------------------------------------------------------------------------------------------------------------------------------------------------------------------------------------------------------------FHTLNSG----------------FRWPVC------------------ADLRHRVNRPQDA--------------------------------------NTYFFFLY-AVLR-SHHHEFRIDSFFFGFYFSADSQYNSAV------INTNVIVKHDGEVTWLSHGIYRSSCDIDVEYFPFDIQSCAMKWASWTYD---GYMVSPSTIFFQFHIEHQFTRGGNKRVFEG----------NAVTYLHYGA--QVG--------------CG-KGAP-----------PLF------------------------------------------------------------------------------------------------------------------------------------------------------------------------------------------------------------------------------------------------------------------------------------------------------------------------------------------------------------------------------------------------------------------------------------------------------------------------------------------------------------------------------------------------------------------------------------------------------------------------------------------------------------------------------------------------------------------------------------------------------------------------------------------------------------------------------------------------
>comp99104_c0_seq1|a7
--------------------------------------------------------------------------------------------------------------------------------------------------------------------------------------------------------------------------------------------------------------------------------------------------------------------------------------------------------------------------------------------------------------------GWNSSDYGGV-KDLRITPNRVWKPDIL---MYNSADEKFD-GT------FHTNVLVRNNGTCLYIPPGIFKSTCKIDITWFPFDDQKCDMKFGSWTYD---GFQLDLQ-----------------LKSEEGG---------DLSDFIPNGEWYLLX-----------------------------------------------------------------------------------------------------------------------------------------------------------------------------------------------------------------------------------------------------------------------------------------------------------------------------------------------------------------------------------------------------------------------------------------------------------------------------------------------------------------------------------------------------------------------------------------------------------------------------------------------------------------------------------------------------------------------------------------------------------------------------------------------------------------------------------------------------------------------------------
