# Supplementary material for: Transcription analysis of neonicotinoid resistance in Mediterranean (MED) populations of B. tabaci reveal novel cytochrome P450s, but no nAChR mutations associated with the phenotype
Source: BMC Genomics. 2015 Nov 14;16:939. doi: 10.1186/s12864-015-2161-5 (PMC4647701; doi:10.1186/s12864-015-2161-5)
Supplement: Additional file 8: Table S4. — Differentially expressed unigenes (LogFC > 1, FDR < 0.05), with LogCPM and TMM normalized FPKM for each library with best blast hit. (XLSX 1123 kb) [file 12864_2015_2161_MOESM8_ESM.xlsx]

## Sheet: Sheet1
	Additional file 8_Table S4: Differentially expressed unigenes (LogFC>1, FDR<0.05), with LogCPM and TMM normalized FPKM for each library with best blast hit.
		log|FC| >1				BLAST											FDR				logCPM				TMM FPKM
	Unigene	GR4-AP/S-GR6	GR4-AS/S-GR6	GR4-AS/GR4-AP	GR9-IS/S-GR6	Q_TITLE	GI	S_TITLE	L_Q	L_S	SIZE_ALI	E_VALUE	IDENTITY	POSITIVE	SENSES	HIT	GR4-AP/S-GR6	GR4-AS/S-GR6	GR4-AS/GR4-AP	GR9-IS/S-GR6	GR4-AP/S-GR6	GR4-AS/S-GR6	GR4-AS/GR4-AP	GR9-IS/S-GR6	GR4_AP_1	GR4_AP_2	GR4_AP_3	GR4_AS_1	GR4_AS_2	GR4_AS_3	GR9_IS_1	GR9_IS_2	GR9_IS_3	S_GR6_1	S_GR6_2	S_GR6_3
	comp1000_c0	-4.42681	-4.38196		-2.20804	comp1000_c0_seq1	0	NO MATCH	1079	0	0	0	0	0	0	999	2.2378e-06	7.78778e-06		0.00555449	-1.88069	-1.95443		-1.74176	0.04	0	0	0	0	0.03	0.03	0.15	0.04	0.4	0.35	0.29
	comp1002_c0	-5.54013	-3.56698		-5.54117	comp1002_c0_seq1	0	NO MATCH	571	0	0	0	0	0	0	999	0.00647163	0.0254493		0.00531749	-2.46025	-2.48323		-2.47812	0	0	0	0.07	0	0	0	0	0	0.07	0.53	0.58
	comp10042_c0				5.52318	comp10042_c0_seq1	0	NO MATCH	292	0	0	0	0	0	0	999				0.00122752				-2.5572	0.17	0	0.16	0	0	0	0.46	1.38	0.85	0	0	0
	comp10226_c0		-2.29165	-2.02632	-2.35124	comp10226_c0_seq2	0	NO MATCH	3588	0	0	0	0	0	0	999		8.29679e-05	0.0101122	3.61305e-05		-1.12865	-1.35248	-1.06932	0.14	0.13	0.19	0.05	0.02	0.03	0.01	0.07	0.03	0.17	0.19	0.17
	comp10666_c0		5.00142			comp10666_c0_seq1	0	NO MATCH	746	0	0	0	0	0	0	999		0.0315789				-2.89957			0	0.22	0	0.17	0.06	0.36	0.05	0.11	0	0	0	0
	comp10808_c0	4.99792				comp10808_c0_seq1	0	NO MATCH	463	0	0	0	0	0	0	999	0.0182328				-2.82821				0.19	0.37	0.46	0.19	0.22	0.09	0.26	0	0	0	0	0
	comp10990_c0		-3.6973		-2.13759	comp10990_c0_seq1	0	NO MATCH	1264	0	0	0	0	0	0	999		5.65585e-06		0.00100036		-1.42973		-1.21957	0.35	0.06	0	0	0.07	0.03	0.06	0.13	0.13	0.62	0.45	0.3
	comp11025_c0	-2.64798	-3.40028		-2.65863	comp11025_c0_seq1	EFA13152	hypothetical protein TcasGA2_TC006949 [Tribolium castaneum]	1176	420	111	3.46683e-05	33	52	-2	1	0.0365222	0.00894138		0.0307121	-2.4585	-2.57947		-2.47621	0	0.03	0.03	0	0	0.03	0.06	0	0	0.18	0.16	0.13
	comp1111_c1	-3.59125			-2.80745	comp1111_c1_seq1	0	NO MATCH	824	0	0	0	0	0	0	999	0.0146029			0.0329432	-2.41729			-2.38909	0.05	0	0	0.05	0.06	0.09	0.05	0.05	0	0.13	0.43	0.19
	comp1115_c0		5.45217			comp1115_c0_seq1	XP_001605140	PREDICTED: hypothetical protein LOC100121530 [Nasonia vitripennis]	356	924	124	3.60467e-05	32	63	-3	1		0.00178898				-2.66463			0	0.51	0	0.79	0.31	0.86	0	0	0	0	0	0
	comp1115_c1	6.03727	7.02571			comp1115_c1_seq1	0	NO MATCH	1511	0	0	0	0	0	0	999	0.000142348	1.11758e-07			-2.21617	-1.55165			0.16	0.33	0.1	0.23	0.27	0.68	0.07	0	0	0	0	0
	comp11209_c0				-2.08719	comp11209_c0_seq1	ABU88379	serine carboxypeptidase SCP-1 [Triatoma brasiliensis]	653	474	125	6.85308e-19	55	71	-2	1				0.0331858				-2.21119	0.07	0.25	0.31	0.19	0.15	0.06	0.06	0.13	0.06	0.4	0.36	0.37
	comp11489_c0		-5.16279			comp11489_c0_seq1	0	NO MATCH	641	0	0	0	0	0	0	999		0.00587274				-2.7374			0.07	0.06	0	0	0	0	0.06	0.07	0.07	0.18	0.36	0.25
	comp11587_c1	-4.86156	-4.841			comp11587_c1_seq1	0	NO MATCH	794	0	0	0	0	0	0	999	0.0309879	0.0265028			-2.83628	-2.90616			0	0	0	0	0	0	0.05	0.05	0.05	0.09	0.12	0.3
	comp11626_c0		-3.10884			comp11626_c0_seq1	0	NO MATCH	1100	0	0	0	0	0	0	999		0.0369809				-2.73391			0.04	0.07	0.04	0.04	0	0	0	0.07	0.11	0.13	0.14	0.14
	comp1169_c0				8.14189	comp1169_c0_seq2	XP_002416162	hypothetical protein IscW_ISCW024921 [Ixodes scapularis] >gi|215510376|gb|EEC19829.1| hypothetical protein IscW_ISCW024921 [Ixodes scapularis]	509	640	476	5.32227e-57	160	238	1	1				1.7449e-18				-0.527848	0.03	0.03	0	0	0	0	1.15	1.14	0.59	0	0	0
	comp11740_c0		-2.59826			comp11740_c0_seq2	AAA28508	reverse transcriptase (put.); putative [Drosophila melanogaster]	1702	858	479	5.3443e-91	189	265	-3	1		0.0384691				-2.53291			0.04	0.08	0.11	0	0	0.07	0.39	0.12	0.24	0.14	0.25	0.15
	comp11821_c0		-4.83556			comp11821_c0_seq1	XP_004922121	PREDICTED: uncharacterized protein LOC101744778 [Bombyx mori]	653	573	216	9.17669e-48	101	136	-1	1		0.0197564				-2.90589			0	0.13	0	0	0	0	0.12	0	0	0.23	0.1	0.31
	comp11875_c0		-4.81833			comp11875_c0_seq1	0	NO MATCH	752	0	0	0	0	0	0	999		0.0360529				-2.91347			0	0.05	0	0	0	0	0	0.06	0	0.25	0.22	0.05
	comp12837_c0	-4.97405	-4.95064		-4.97982	comp12837_c0_seq1	0	NO MATCH	435	0	0	0	0	0	0	999	0.0123277	0.0180884		0.0103546	-2.77759	-2.84811		-2.79412	0	0	0	0	0	0	0	0	0	0.55	0.24	0.3
	comp13047_c0		-4.6953			comp13047_c0_seq1	0	NO MATCH	373	0	0	0	0	0	0	999		0.0406308				-2.97399			0.5	0.12	0.12	0	0	0	0.23	0.13	0.12	0.33	0.39	0.36
	comp1309_c0	6.10121	5.86756		6.10368	comp1309_c0_seq1	XP_001945226	PREDICTED: glucose dehydrogenase [acceptor]-like [Acyrthosiphon pisum]	1515	619	495	5.34134e-132	249	312	-2	1	1.86871e-05	4.20921e-05		0.000162676	-2.17328	-2.41161		-2.19012	0.29	0.2	0.13	0.18	0.18	0.17	0.14	0.11	0.37	0	0	0
	comp13160_c0				5.11527	comp13160_c0_seq1	0	NO MATCH	855	0	0	0	0	0	0	999				0.0106033				-2.78214	0	0.14	0	0	0	0.31	0.13	0.15	0.29	0	0	0
	comp13279_c1	-2.58652	-3.04802		-3.90514	comp13279_c1_seq1	0	NO MATCH	1006	0	0	0	0	0	0	999	0.00815504	0.0027573		0.000436701	-2.15755	-2.26929		-2.25628	0.08	0.04	0	0	0.05	0.04	0.04	0	0	0.32	0.25	0.19
	comp1389_c0	-2.64801			-2.65868	comp1389_c0_seq1	0	NO MATCH	615	0	0	0	0	0	0	999	0.0365222			0.0307121	-2.45538			-2.47374	0.07	0.07	0	0.14	0.24	0	0.13	0	0	0.31	0.27	0.4
	comp13985_c0				5.33016	comp13985_c0_seq1	XP_001848037	conserved hypothetical protein [Culex quinquefasciatus] >gi|167864147|gb|EDS27530.1| conserved hypothetical protein [Culex quinquefasciatus]	488	2294	160	4.3989e-22	61	92	3	1				0.0028073				-2.66716	0.27	0	0.09	0.09	0	0	0.41	0.37	0.45	0	0	0
	comp14452_c0	4.08784				comp14452_c0_seq2	0	NO MATCH	831	0	0	0	0	0	0	999	0.000226568				-2.25817				0.55	0.45	0.6	0.23	0.09	0.36	0	0	0.15	0	0	0.07
	comp1448_c0	-3.95817	-5.86363		-3.96816	comp1448_c0_seq1	0	NO MATCH	393	0	0	0	0	0	0	999	0.000226568	3.40644e-05		0.00020263	-2.20053	-2.3136		-2.21774	0	0	0.11	0	0	0	0.11	0	0	0.73	0.92	0.67
	comp14666_c0		3.34561			comp14666_c0_seq1	XP_004085681	PREDICTED: zinc finger BED domain-containing protein 1-like [Oryzias latipes]	736	616	232	5.45801e-16	66	112	1	1		0.025773				-2.77221			0.11	0.11	0.11	0.22	0.33	0.16	0.05	0	0	0	0.04	0
	comp1476_c0		4.01354	2.96225		comp1476_c0_seq1	0	NO MATCH	577	0	0	0	0	0	0	999		0.00206975	0.0460553			-1.87441	-1.77322		0.08	0.07	0.14	1.26	1.12	0.14	0.07	0.15	0.15	0	0.12	0
	comp14836_c0	-2.5617	-5.26834		-5.29677	comp14836_c0_seq1	0	NO MATCH	725	0	0	0	0	0	0	999	0.0482636	0.0049245		0.00256167	-2.50299	-2.67762		-2.62336	0	0.06	0.06	0	0	0	0	0	0	0.36	0.14	0.28
	comp14883_c0	-4.79681	-6.70812		-4.00966	comp14883_c0_seq1	0	NO MATCH	1232	0	0	0	0	0	0	999	4.87416e-07	1.80953e-07		2.84135e-06	-1.61156	-1.71138		-1.60108	0	0	0.03	0	0	0	0.03	0	0.03	0.32	0.28	0.59
	comp15125_c0		-3.37256		-2.00833	comp15125_c0_seq1	0	NO MATCH	1295	0	0	0	0	0	0	999		0.00119809		0.0284569		-2.05632		-1.86756	0.12	0.06	0.03	0	0.04	0.03	0.08	0.03	0.06	0.27	0.34	0.12
	comp15153_c0		3.55999			comp15153_c0_seq2	0	NO MATCH	765	0	0	0	0	0	0	999		0.00894138				-2.65932			0.19	0.3	0.12	0.25	0.36	0.29	0.23	0.13	0.31	0	0	0.06
	comp15170_c0	-4.97038				comp15170_c0_seq1	0	NO MATCH	986	0	0	0	0	0	0	999	0.0363022				-2.77951				0	0	0	0.08	0.14	0.04	0	0.08	0.04	0.04	0.19	0.2
	comp15182_c0	-3.04176			-3.05166	comp15182_c0_seq1	0	NO MATCH	585	0	0	0	0	0	0	999	0.0482636			0.0409478	-2.71863			-2.73506	0	0	0.07	0.15	0	0.14	0	0	0.07	0.26	0.23	0.28
	comp15256_c0	-3.24095	-3.9925		-2.7397	comp15256_c0_seq1	XP_002427038	1-acyl-sn-glycerol-3-phosphate acyltransferase alpha, putative [Pediculus humanus corporis] >gi|212511283|gb|EEB14300.1| 1-acyl-sn-glycerol-3-phosphate acyltransferase alpha, putative [Pediculus humanus corporis]	1090	328	256	1.07221e-74	136	189	-1	1	0.00572163	0.00202123		0.0140604	-2.11255	-2.22125		-2.09163	0.04	0	0.04	0	0.04	0	0.03	0	0.07	0.17	0.17	0.46
	comp152_c1	3.30692			3.36215	comp152_c1_seq1	EEZ97441	hypothetical protein TcasGA2_TC011272 [Tribolium castaneum]	2056	1746	696	0	333	469	-2	1	0.00820384			0.00148467	-2.22004			-2.19744	0.06	0.22	0.11	0	0.09	0.04	0.17	0.08	0.15	0.02	0.01	0
	comp15449_c0				3.28841	comp15449_c0_seq2	0	NO MATCH	750	0	0	0	0	0	0	999				0.0409478				-2.72661	0.09	0.08	0	0	0	0.24	0.47	0.26	0.26	0.08	0	0
	comp15618_c0		2.6786			comp15618_c0_seq1	YP_006607959	DNA-directed RNA polymerase subunit beta'' [Candidatus Portiera aleyrodidarum BT-B-HRs] >gi|407453083|ref|YP_006732402.1| DNA-directed RNA polymerase subunit beta' [Candidatus Portiera aleyrodidarum BT-QVLC] >gi|407681417|ref|YP_006796593.1| DNA-directed RNA polymerase subunit beta' [Candidatus Portiera aleyrodidarum BT-QVLC] >gi|407681699|ref|YP_006796874.1| DNA-directed RNA polymerase beta' sub…	944	1372	314	1.11327e-175	314	314	3	1		0.0197378				-2.1143			0.17	0.04	0.12	0.21	0.75	0.12	0.04	0.18	0.22	0.04	0.07	0.04
	comp15691_c0	-5.28573				comp15691_c0_seq1	0	NO MATCH	813	0	0	0	0	0	0	999	0.00322231				-2.61233				0	0	0	0.1	0.12	0.09	0.05	0.05	0.15	0.18	0.28	0.19
	comp1569_c0	-2.71414	-2.41472			comp1569_c0_seq1	EFZ17004	hypothetical protein SINV_11875 [Solenopsis invicta]	2106	695	597	9.15563e-91	199	325	-3	1	0.000354206	0.00326815			-1.57192	-1.61904			0.04	0	0.05	0.02	0.04	0.05	0.05	0.19	0.2	0.18	0.29	0.14
	comp15712_c0		2.78301			comp15712_c0_seq1	0	NO MATCH	802	0	0	0	0	0	0	999		0.0282193				-2.60741			0.05	0.15	0.35	0.2	0.3	0.24	0.14	0.05	0.21	0.05	0	0.05
	comp158_c1		-5.1045			comp158_c1_seq1	0	NO MATCH	627	0	0	0	0	0	0	999		0.0340212				-2.78393			0	0	0.07	0	0	0	0	0	0.07	0.06	0.16	0.58
	comp16272_c0				3.9362	comp16272_c0_seq1	XP_003398641	PREDICTED: LAG1 longevity assurance homolog 6-like [Bombus terrestris]	1179	375	311	2.90615e-52	116	168	-3	1				0.000675892				-2.36421	0.07	0	0.03	0.07	0.04	0.03	0.16	0.28	0.2	0.03	0	0
	comp16493_c0		4.89208			comp16493_c0_seq1	0	NO MATCH	652	0	0	0	0	0	0	999		0.0145948				-2.95799			0	0.06	0	0.13	0.3	0.24	0	0	0.07	0	0	0
	comp1656_c0	-6.5632	-2.8912		-4.64229	comp1656_c0_seq1	EOA36482	hypothetical protein CARUB_v10011106mg [Capsella rubella]	1151	345	217	9.45218e-24	81	106	3	1	2.55706e-08	0.00037188		3.46747e-07	-1.76287	-1.7183		-1.74994	0	0	0	0.07	0.08	0	0.03	0	0	0.37	0.44	0.3
	comp16710_c0	-3.25951				comp16710_c0_seq1	0	NO MATCH	637	0	0	0	0	0	0	999	0.0114461				-2.10892				0.07	0.06	0	0.13	0.08	0.12	0.12	0.07	0.13	0.3	0.21	0.95
	comp1697_c0		1.9622	3.23208		comp1697_c0_seq1	YP_006796694	transcription termination factor Rho [Candidatus Portiera aleyrodidarum BT-QVLC] >gi|407681799|ref|YP_006796974.1| Transcription termination factor Rho [Candidatus Portiera aleyrodidarum BT-B-HRs] >gi|504788061|ref|WP_014975163.1| transcription termination factor Rho [Candidatus Portiera aleyrodidarum] >gi|407243129|gb|AFT80530.1| Transcription termination factor Rho [Candidatus Portiera aleyrodi…	981	396	327	0	327	327	1	1		0.048154	0.0324429			-2.12245	-2.2324		0	0.04	0.04	0.16	0.53	0.23	0.15	0.04	0.04	0.07	0.06	0.08
	comp17494_c0				-4.9784	comp17494_c0_seq1	0	NO MATCH	486	0	0	0	0	0	0	999				0.0153241				-2.79753	0	0.18	0.35	0	0.11	0.08	0	0	0	0.41	0.36	0.17
	comp17605_c1		-2.50911			comp17605_c1_seq1	0	NO MATCH	566	0	0	0	0	0	0	999		0.0427806				-2.5755			0.08	0.07	0	0.08	0.09	0	0.07	0.08	0.23	0.27	0.36	0.36
	comp1774_c0		2.55636			comp1774_c0_seq1	0	NO MATCH	605	0	0	0	0	0	0	999		0.0288395				-2.41435			0.5	0.62	0.07	0.56	0.41	0.26	0	0.07	0	0.06	0.06	0.07
	comp17923_c0				3.50513	comp17923_c0_seq1	0	NO MATCH	843	0	0	0	0	0	0	999				0.00991025				-2.61065	0.1	0.09	0.19	0.05	0.06	0.14	0.13	0.3	0.24	0	0	0.05
	comp18468_c0		-4.94905			comp18468_c0_seq1	0	NO MATCH	625	0	0	0	0	0	0	999		0.0145948				-2.84838			0.07	0.07	0.2	0	0	0	0	0.21	0.2	0.24	0.21	0.26
	comp18517_c0	-5.09597	-5.07542		-5.09941	comp18517_c0_seq1	0	NO MATCH	213	0	0	0	0	0	0	999	0.0144015	0.0195428		0.0114672	-2.71698	-2.78707		-2.73442	0	0	0	0	0	0	0	0	0	0.46	0.81	1.73
	comp18544_c0	-1.55674				comp18544_c0_seq1	0	NO MATCH	632	0	0	0	0	0	0	999	0.00114017				-0.75518				0.41	0.52	0.39	0.8	1.01	0.62	0.86	1.1	0.54	1.2	1.21	1.48
	comp18547_c0				2.4088	comp18547_c0_seq1	0	NO MATCH	482	0	0	0	0	0	0	999				0.033197				-2.41256	0.37	0.18	0.35	0.73	0.53	0.25	0.33	0.65	0.46	0.08	0.07	0.09
	comp18550_c0	2.92151	2.67799			comp18550_c0_seq1	0	NO MATCH	1092	0	0	0	0	0	0	999	0.0203254	0.0451477			-2.4433	-2.66474			0.11	0.22	0.25	0.15	0.13	0.21	0.13	0	0.07	0.07	0	0
	comp18553_c0				-2.46176	comp18553_c0_seq1	0	NO MATCH	215	0	0	0	0	0	0	999				0.0172821				-2.25705	1.29	0.99	0.49	0.25	0.62	0.47	0.47	0	0.26	1.59	1.8	0.97
	comp18597_c0				7.86708	comp18597_c0_seq1	0	NO MATCH	340	0	0	0	0	0	0	999				5.35283e-18				-0.776675	0.14	0.41	0.4	0.14	0	0	3.7	4.7	2.94	0	0	0
	comp18617_c0		-2.24516			comp18617_c0_seq1	0	NO MATCH	1001	0	0	0	0	0	0	999		0.00535395				-1.43848			0.25	0.28	0.12	0.16	0	0.15	0.15	0.29	0.37	0.76	0.25	0.58
	comp18654_c0	-5.09597				comp18654_c0_seq2	0	NO MATCH	348	0	0	0	0	0	0	999	0.0144015				-2.71698				0	0	0	0.14	0	0.53	0.13	0.29	0.14	0.25	0.44	0.95
	comp18656_c0	-3.84072	-5.75303			comp18656_c0_seq1	0	NO MATCH	298	0	0	0	0	0	0	999	0.00232423	0.00044258			-2.27335	-2.38821			0.17	0	0	0	0	0	0.6	0.34	0	1.18	0.52	1.42
	comp18658_c0	5.22882	6.04469		4.46388	comp18658_c0_seq1	0	NO MATCH	1192	0	0	0	0	0	0	999	1.45291e-20	2.01059e-31		2.94031e-11	-0.308582	0.346067		-0.983349	1.43	1.44	0.91	2.47	2.22	1.96	1.04	0.58	0.57	0	0.05	0.03
	comp18660_c0	6.09719	6.78091		4.85908	comp18660_c0_seq1	0	NO MATCH	289	0	0	0	0	0	0	999	1.25907e-05	2.81557e-09		0.0275796	-2.17597	-1.7589		-2.90997	0.87	1.34	1.82	2.05	2.19	2.39	0.47	0.88	0.34	0	0	0
	comp18705_c0		-4.82777			comp18705_c0_seq2	0	NO MATCH	421	0	0	0	0	0	0	999		0.0247078				-2.90906			0.71	0.27	0.27	0	0	0	0.26	0.29	0.7	0.63	0.33	0.4
	comp18724_c0	2.17296	2.63768		1.80404	comp18724_c0_seq1	0	NO MATCH	1072	0	0	0	0	0	0	999	0.000317617	5.02722e-06		0.0339749	-1.33991	-1.10892		-1.58412	0.46	0.51	0.58	0.71	0.79	0.66	0.58	0.31	0.3	0.07	0.06	0.22
	comp1878_c0		5.79524	5.71112		comp1878_c0_seq1	0	NO MATCH	641	0	0	0	0	0	0	999		8.32782e-05	0.000882269			-2.45589	-2.41228		0	0	0	0.39	0.54	0.37	0.12	0	0.13	0	0	0
	comp18793_c0		5.55333			comp18793_c0_seq1	EFN74617	Copia protein [Camponotus floridanus]	559	157	119	1.70783e-15	44	66	2	1		0.000574297				-2.60419			0.23	0.08	0.3	0.46	0.54	0.29	0.14	0.08	0.08	0	0	0
	comp1886_c0	-5.22141				comp1886_c0_seq1	0	NO MATCH	595	0	0	0	0	0	0	999	0.0180904				-2.65724				0	0	0	0.07	0	0.07	0	0	0.14	0.39	0.06	0.48
	comp1887_c0				-2.05174	comp1887_c0_seq1	0	NO MATCH	717	0	0	0	0	0	0	999				0.0220333				-2.02165	0	0	0.28	0.23	0.2	0.22	0.11	0.12	0.06	0.52	0.27	0.45
	comp18881_c0	-2.89631	-3.77103		-2.07275	comp18881_c0_seq1	0	NO MATCH	551	0	0	0	0	0	0	999	6.51505e-06	5.4178e-07		0.000389492	-1.24056	-1.37919		-1.15643	0.32	0	0.15	0.08	0.09	0.07	0.36	0.32	0.16	1.19	0.98	1.43
	comp18902_c0	2.60968	3.03574			comp18902_c0_seq2	XP_005156758	PREDICTED: uncharacterized protein LOC101883107 [Danio rerio]	2198	533	445	1.8324e-57	150	238	-3	1	6.05869e-15	1.92631e-14			0.466789	0.721262			1.31	1.06	0.91	1.61	1.83	0.98	0.07	0.33	0.19	0.15	0.21	0.16
	comp18923_c0		1.14265		1.10686	comp18923_c0_seq1	0	NO MATCH	736	0	0	0	0	0	0	999		0.040418		0.0348119		-0.766173		-0.702668	0.92	1.05	0.87	0.9	1.18	1.26	0.93	0.98	1.36	0.56	0.44	0.49
	comp18927_c0				2.27474	comp18927_c0_seq1	0	NO MATCH	451	0	0	0	0	0	0	999				0.0365829				-2.23873	0.3	0.1	0.67	0.49	0.57	0.37	0.72	0.81	0.3	0.09	0.08	0.19
	comp18979_c0		2.38857			comp18979_c0_seq1	YP_006608082	5,10-methylenetetrahydrofolate reductase [Candidatus Portiera aleyrodidarum BT-B-HRs] >gi|407453201|ref|YP_006732520.1| 5,10-methylenetetrahydrofolate reductase [Candidatus Portiera aleyrodidarum BT-QVLC] >gi|504708005|ref|WP_014895107.1| 5,10-methylenetetrahydrofolate reductase [Candidatus Portiera aleyrodidarum] >gi|401871994|gb|AFQ24162.1| 5,10-methylenetetrahydrofolate reductase [Candidatus P…	753	276	103	5.19995e-33	78	78	-1	1		0.00228133				-1.18328			0.56	0.11	0.48	0.49	1.47	0.97	0.2	0.06	0.44	0.39	0.04	0.11
	comp19003_c0				-2.31935	comp19003_c0_seq1	0	NO MATCH	221	0	0	0	0	0	0	999				0.0379197				-2.09034	0.74	0.72	0.95	0.24	0	1.14	0.67	0	0.25	2.19	0.58	2.34
	comp19019_c0		1.99421			comp19019_c0_seq1	WP_004976427	hypothetical protein, partial [Acinetobacter towneri] >gi|480030975|gb|ENV71128.1| hypothetical protein F947_00014, partial [Acinetobacter towneri DSM 14962 = CIP 107472]	380	164	81	5.07874e-15	44	53	-3	1		0.00483466				1.37503			5.17	3.2	4.81	5.92	29.1	5.98	4.45	3.48	4.52	3.59	2.2	4.31
	comp19022_c0	-4.42798	-2.39448		-1.65267	comp19022_c0_seq1	0	NO MATCH	226	0	0	0	0	0	0	999	1.55994e-06	0.00387641		0.0278939	-1.8783	-1.82404		-1.65474	0.24	0	0	0.47	0.55	0.22	0.65	0.97	0.48	2.34	2.05	2.27
	comp19023_c0		-1.37614			comp19023_c0_seq2	XP_001948282	PREDICTED: hypothetical protein LOC100164870 [Acyrthosiphon pisum]	829	4192	102	2.04453e-15	51	61	2	1		0.018772				0.79757			1.45	2.26	1.77	0.49	0.78	2.03	2.29	2.14	0.72	3.32	3.4	1.84
	comp19027_c0	8.7959	8.80093		9.03896	comp19027_c0_seq1	0	NO MATCH	249	0	0	0	0	0	0	999	2.10527e-29	7.07573e-26		7.12098e-33	0.0928991	0.0200672		0.308158	7.81	12.6	11.87	10.36	8.48	13.93	14.12	14.48	9.64	0	0	0
	comp19029_c0	3.98594	5.2195	1.22275	3.95991	comp19029_c0_seq1	XP_004304225	PREDICTED: phenolic glucoside malonyltransferase 2-like [Fragaria vesca subsp. vesca]	2091	461	457	2.39298e-83	182	268	-2	1	1.95181e-33	8.29656e-54	7.79488e-07	1.02716e-24	0.961078	2.02752	2.48028	0.92993	1.83	1.81	1.44	4.39	3.98	3.59	2.13	1.33	1.53	0.12	0.06	0.14
	comp19032_c0		1.27603			comp19032_c0_seq1	YP_006608135	1-(5-phosphoribosyl)-5-[(5-phosphoribosylamino)methylideneamino] imidazole-4-carboxamide isomerase [Candidatus Portiera aleyrodidarum BT-B-HRs] >gi|407453251|ref|YP_006732570.1| 1-(5-phosphoribosyl)-5-[(5-phosphoribosylamino)methylideneamino] imidazole-4-carboxamide isomerase [Candidatus Portiera aleyrodidarum BT-QVLC] >gi|407681618|ref|YP_006796794.1| Phosphoribosylformimino-5-aminoimidazole car…	984	238	88	2.66103e-42	88	88	1	1		0.0196141				0.40939			2.33	1.08	1.55	1.88	3.25	0.99	1.17	1.26	1.32	0.88	0.91	0.67
	comp19037_c0	1.72472	1.58364		2.24196	comp19037_c0_seq1	0	NO MATCH	809	0	0	0	0	0	0	999	5.1703e-07	0.000121942		7.50012e-13	0.255718	0.060067		0.635393	2.58	1.94	2.26	2.38	1.66	2.08	3.17	3.23	3.33	0.55	0.6	0.88
	comp19053_c0		2.72985			comp19053_c0_seq1	0	NO MATCH	210	0	0	0	0	0	0	999		0.000940616				-2.05355			1.6	0.77	1.52	1.83	2.44	2.44	0.72	0.27	0.79	0.47	0.21	0.25
	comp1905_c0		-4.69525			comp1905_c0_seq2	XP_003243920	PREDICTED: hypothetical protein LOC100574672 [Acyrthosiphon pisum]	653	219	86	2.69489e-15	40	57	-3	1		0.0406308				-2.97622			0.2	0.13	0.06	0	0	0	0.12	0.2	0.19	0.17	0.25	0.12
	comp19062_c0	9.3214	8.96107		8.8712	comp19062_c0_seq2	AY183676	Bemisia tabaci clone BT-b53 microsatellite sequence	667	516	64	3.02121e-11	58	58	1	1	2.49745e-33	3.30015e-20		1.04104e-27	0.595204	0.177512		0.149956	3.31	5.62	6.57	2.42	3.23	6.58	4.83	3.84	2.65	0	0	0
	comp19067_c0	6.63579	5.3247		6.78576	comp19067_c0_seq1	0	NO MATCH	291	0	0	0	0	0	0	999	1.22796e-08	0.0300349		5.74344e-09	-1.78644	-2.72102		-1.68475	1.55	1.99	2.3	1.52	0	0.79	2.18	1.56	2.73	0	0	0
	comp19071_c0	1.11242	1.61115		1.17109	comp19071_c0_seq1	YP_006608138	imidazoleglycerol-phosphate dehydratase [Candidatus Portiera aleyrodidarum BT-B-HRs] >gi|407453253|ref|YP_006732572.1| imidazoleglycerol-phosphate dehydratase [Candidatus Portiera aleyrodidarum BT-QVLC] >gi|407681621|ref|YP_006796797.1| imidazoleglycerol-phosphate dehydratase [Candidatus Portiera aleyrodidarum BT-QVLC] >gi|407681895|ref|YP_006797070.1| Imidazoleglycerol-phosphate dehydratase [Can…	1922	195	195	2.14264e-107	195	195	2	1	1.89363e-05	2.3229e-06		0.000193214	1.42614	1.67958		1.45489	1.87	1.6	2.1	2.18	3.76	1.98	1.41	2.1	2.33	0.93	0.8	0.82
	comp19079_c0		1.95889			comp19079_c0_seq1	0	NO MATCH	206	0	0	0	0	0	0	999		0.0117172				-1.83049			1.64	0.79	1.82	2.95	2.2	2.51	0.25	0.83	1.09	0.48	0.85	0.52
	comp19079_c1	1.19326	1.909		1.09983	comp19079_c1_seq1	0	NO MATCH	315	0	0	0	0	0	0	999	0.00234593	8.67423e-07		0.00980629	-0.143945	0.253508		-0.214977	4.2	4.79	4.74	9.62	6.96	5.99	4.64	4.39	3.86	1.79	2.17	1.91
	comp19080_c0		1.56287		2.43805	comp19080_c0_seq1	0	NO MATCH	298	0	0	0	0	0	0	999		0.00318644		1.02806e-05		-0.785148		-0.0691908	2.5	1.77	2.54	3.77	4.02	2.75	3.17	5.89	10.27	0.88	1.16	1.42
	comp19118_c0				1.75334	comp19118_c0_seq1	0	NO MATCH	291	0	0	0	0	0	0	999				5.96236e-06				0.290696	3.61	2.15	2.46	3.38	2.57	2.37	5.6	10.59	7.51	1.98	2.27	2.6
	comp19120_c0	7.61854	6.79129			comp19120_c0_seq1	0	NO MATCH	272	0	0	0	0	0	0	999	1.44242e-11	1.50544e-08			-0.984305	-1.75227			6.95	3.44	2.33	2.03	3.23	2.07	0	0	0	0	0	0
	comp19120_c1	7.36274	6.82577			comp19120_c1_seq1	0	NO MATCH	285	0	0	0	0	0	0	999	3.30777e-12	3.89341e-08			-1.2009	-1.7257			4.24	3.74	2.02	1.39	3.04	2.59	0.16	1.07	0.22	0	0	0
	comp19144_c0	3.43709	3.21502			comp19144_c0_seq1	0	NO MATCH	202	0	0	0	0	0	0	999	0.000383502	0.0054282			-2.13689	-2.36909			1.97	2.43	1.87	2.48	1.61	1.29	0	0.28	0.28	0	0.22	0.27
	comp19144_c1	2.26166	2.34331			comp19144_c1_seq1	0	NO MATCH	400	0	0	0	0	0	0	999	0.0261728	0.0121383			-1.66486	-1.70512			1.97	0.89	0.77	1.82	0.93	1.06	0.21	0.58	0.11	0.1	0	0.66
	comp19158_c0		-2.62014	-2.43792	-4.36386	comp19158_c0_seq1	0	NO MATCH	263	0	0	0	0	0	0	999		0.0124302	0.0436376	7.86581e-05		-1.90841	-2.05108	-1.95461	1.18	1.32	2.06	0.58	0.23	0	0.18	0	0	1.21	1.22	2.78
	comp19177_c0	1.73898	2.18793		1.67978	comp19177_c0_seq1	XP_003247008	PREDICTED: hypothetical protein LOC100573781 [Acyrthosiphon pisum]	1091	161	145	6.61119e-32	66	90	-3	1	2.11284e-16	4.58536e-16		3.41583e-13	2.68472	2.94678		2.62778	8.33	9.27	10.03	15.84	11.4	10.54	8.23	9.9	8.48	2.28	2.55	3.35
	comp19190_c0		3.02784		2.46903	comp19190_c0_seq1	0	NO MATCH	244	0	0	0	0	0	0	999		4.08265e-06		0.00576483		-1.41908		-1.71729	1.74	1.46	1.03	2.77	3.98	3.18	2.55	1.09	3.01	0.19	0.17	0.82
	comp19191_c0	-5.49315	-5.47208		-5.50406	comp19191_c0_seq1	0	NO MATCH	239	0	0	0	0	0	0	999	0.00993837	0.012271		0.00857774	-2.50144	-2.57211		-2.51719	0	0	0	0	0	0	0	0	0	1.97	0.17	1.26
	comp19197_c0		1.46005			comp19197_c0_seq2	0	NO MATCH	340	0	0	0	0	0	0	999		0.0480432				-1.27111			0.99	1.26	1.56	1.61	3.39	1.96	1.78	1.49	3.26	0.58	0.64	1.24
	comp19260_c0				1.84051	comp19260_c0_seq1	0	NO MATCH	409	0	0	0	0	0	0	999				1.16536e-10				1.16097	3.27	3.58	1.39	3.1	2.33	1.96	10.48	10.34	8.49	1.99	3.32	2.66
	comp19261_c0				3.59819	comp19261_c0_seq1	0	NO MATCH	257	0	0	0	0	0	0	999				0.00023249				-2.04371	0	0	0	0.4	0	0	2.01	2.04	1	0	0.16	0.19
	comp19281_c0	6.53987	7.57232	1.02315	5.85766	comp19281_c0_seq1	0	NO MATCH	1310	0	0	0	0	0	0	999	1.73856e-34	6.28096e-51	0.00232511	1.99025e-21	0.435692	1.33622	1.88608	-0.211204	2.46	1.95	1.59	4.26	4.59	3.47	1.38	0.93	1.41	0.03	0	0.03
	comp19301_c0	-3.26811	-3.22748		-5.20387	comp19301_c0_seq1	0	NO MATCH	576	0	0	0	0	0	0	999	0.0314784	0.0405134		0.00529736	-2.60463	-2.67467		-2.67655	0	0.07	0	0.07	0	0	0	0	0	0.27	0.18	0.5
	comp19328_c0	-7.13272	-7.10817			comp19328_c0_seq1	0	NO MATCH	267	0	0	0	0	0	0	999	7.38464e-13	1.3347e-11			-1.31364	-1.38828			0	0	0	0	0	0	1.22	2.91	3.82	2.89	3.13	3.09
	comp19330_c0	5.52357				comp19330_c0_seq1	0	NO MATCH	289	0	0	0	0	0	0	999	0.000860372				-2.54172				0.69	0.67	1.32	0	0.2	0.64	0.16	0.35	0.34	0	0	0
	comp19354_c0	2.04941	3.15511		2.12887	comp19354_c0_seq1	0	NO MATCH	307	0	0	0	0	0	0	999	0.0354024	5.19926e-06		0.00143694	-1.67287	-1.00262		-1.63575	1.77	0.46	2.6	3	5.71	1.91	1.89	1.46	1.75	0.57	0.25	0.3
	comp19359_c0	5.60709	6.58758		7.8495	comp19359_c0_seq1	0	NO MATCH	345	0	0	0	0	0	0	999	0.000942634	2.12166e-07		4.86194e-18	-2.49117	-1.90855		-0.792314	0.42	0.67	1.19	1.91	1.75	1.02	3.63	4.48	2.89	0	0	0
	comp19359_c1				4.85899	comp19359_c1_seq1	0	NO MATCH	239	0	0	0	0	0	0	999				0.0265734				-2.91083	0.22	0	0	0	0.26	0.2	0.81	0.9	0.44	0	0	0
	comp19374_c0		3.21242	3.84902		comp19374_c0_seq1	0	NO MATCH	228	0	0	0	0	0	0	999		0.00398439	0.00711036			-2.37171	-2.37164		0	0.23	0	1.87	1.09	1.53	0	0	0	0	0.18	0.22
	comp19381_c1		-5.8829			comp19381_c1_seq1	0	NO MATCH	425	0	0	0	0	0	0	999		0.00716304				-2.33611			0.32	0.31	0.34	0	0	0	0.1	0	0.21	0.29	0.17	1.73
	comp19458_c0	-3.01898	-3.59759		-4.34568	comp19458_c0_seq1	WP_017532655	hypothetical protein [Wolbachia endosymbiont of Diaphorina citri]	853	185	171	1.56208e-74	144	149	1	1	8.72036e-09	8.30567e-09		9.60679e-13	-0.815069	-0.934624		-0.911614	0.05	0.14	0.19	0.05	0.22	0	0.09	0	0.05	0.95	1.21	0.97
	comp19478_c0	7.2292	7.25549		5.11376	comp19478_c0_seq1	0	NO MATCH	1079	0	0	0	0	0	0	999	5.98121e-13	1.3512e-11		0.00881629	-1.31252	-1.37431		-2.78236	0.73	1	0.94	1.17	0.8	0.81	0.14	0.21	0.26	0	0	0
	comp19569_c0				1.03583	comp19569_c0_seq1	0	NO MATCH	1107	0	0	0	0	0	0	999				1.36935e-06				5.22182	16.52	11.85	15.27	13.93	11.81	13.58	43.65	41.53	55.04	20.47	20.04	26.93
	comp19588_c0		2.71552			comp19588_c0_seq1	0	NO MATCH	476	0	0	0	0	0	0	999		0.0320379				-2.32839			0.66	0.36	0.09	1.02	0.43	0.34	0.17	0.09	0.19	0	0.15	0.09
	comp19596_c0	-2.33188	-2.66337			comp19596_c0_seq1	0	NO MATCH	676	0	0	0	0	0	0	999	0.0203764	0.0137407			-2.04629	-2.15668			0.06	0.06	0.12	0.06	0	0.12	0.23	0.25	0.19	0.67	0.39	0.24
	comp19613_c0				4.51503	comp19613_c0_seq1	0	NO MATCH	2183	0	0	0	0	0	0	999				3.00117e-11				0.407988	0	0	0	0	0	0	1.91	0.42	1	0.06	0.07	0
	comp19620_c0		5.01348			comp19620_c0_seq1	0	NO MATCH	276	0	0	0	0	0	0	999		0.0267997				-2.8975			0.18	0	0.18	1.09	0.21	0.68	0.33	0.37	0.37	0	0	0
	comp19650_c0		1.74826			comp19650_c0_seq1	0	NO MATCH	946	0	0	0	0	0	0	999		0.0145996				-1.71369			0.18	0.38	0.59	0.48	0.41	0.45	0.16	0.54	0.57	0.12	0.14	0.13
	comp19699_c0			-1.04037		comp19699_c0_seq1	0	NO MATCH	1150	0	0	0	0	0	0	999			0.000803801				4.19091		26.31	24.43	19.67	8.91	16.2	9.48	33.01	31.77	26.17	25.05	21.57	2.5
	comp1971_c0		4.89183			comp1971_c0_seq1	0	NO MATCH	417	0	0	0	0	0	0	999		0.0253516				-2.96009			0.22	0	0	0.22	0.38	0.5	0.3	0.11	0.11	0	0	0
	comp19727_c0			1.69318		comp19727_c0_seq1	0	NO MATCH	512	0	0	0	0	0	0	999			0.000112825				0.545669		1.38	1.75	1.48	6.87	4.86	3.4	6.16	3.22	7.54	3.28	2.41	2.78
	comp19740_c0		1.12714			comp19740_c0_seq1	0	NO MATCH	911	0	0	0	0	0	0	999		1.40629e-05				2.82532			12.28	13.49	14	18.41	17.07	12.74	14.68	13.95	15.26	7.01	6.88	7.85
	comp19764_c0				1.86202	comp19764_c0_seq1	0	NO MATCH	275	0	0	0	0	0	0	999				0.00459365				-1.55535	0.93	1.07	0.53	2.91	0.64	1.53	2.18	2.06	1.84	0.65	0.29	0.7
	comp19784_c0	2.56023			3.1497	comp19784_c0_seq1	0	NO MATCH	851	0	0	0	0	0	0	999	0.00647312			6.11194e-05	-2.06038			-1.68386	0.39	0.28	0.42	0.19	0.17	0.18	0.4	0.54	0.73	0.13	0	0.05
	comp19829_c0			1.26935		comp19829_c0_seq2	ENN70196	hypothetical protein YQE_13076, partial [Dendroctonus ponderosae]	2671	353	331	2.64713e-61	128	195	-2	1			0.0361392				-0.466316		0.19	0.19	0.17	0.4	0.38	0.55	0.19	0.12	0.19	0.23	0.26	0.28
	comp19846_c0	-4.56909	-3.09059		-2.93694	comp19846_c0_seq1	0	NO MATCH	602	0	0	0	0	0	0	999	3.21579e-10	4.19854e-06		1.87802e-06	-1.13701	-1.13698		-1.0596	0.07	0	0.07	0.07	0.08	0.26	0.19	0.07	0.21	0.89	1.61	1.29
	comp19871_c0	-5.28134	-5.25477		-3.36079	comp19871_c0_seq1	0	NO MATCH	229	0	0	0	0	0	0	999	0.0043995	0.00439211		0.0193817	-2.61425	-2.68549		-2.57895	0	0	0	0	0	0	0.21	0	0	0.84	1.47	0.67
	comp19900_c0		5.08551		6.34158	comp19900_c0_seq1	0	NO MATCH	404	0	0	0	0	0	0	999		0.0468722		2.62198e-05		-2.88633		-2.01049	0.69	0	0.11	0.11	1.05	0.21	1.86	0.69	0.57	0	0	0
	comp19945_c0		-2.84189			comp19945_c0_seq1	0	NO MATCH	465	0	0	0	0	0	0	999		0.00785822				-2.39189			0.1	0	0.28	0.09	0.11	0	0	0.2	0.29	0.6	0.52	0.46
	comp19957_c0	4.99419	4.90131			comp19957_c0_seq1	0	NO MATCH	526	0	0	0	0	0	0	999	0.039537	0.0326727			-2.82833	-2.95731			0.17	0.17	0.58	0.51	0.3	0.08	0.16	0	0	0	0	0
	comp19985_c0				1.38542	comp19985_c0_seq1	0	NO MATCH	248	0	0	0	0	0	0	999				0.00995082				-0.655722	3.19	3.68	3.24	3.33	3.9	3.5	4.41	3.64	5.26	2.44	0.82	1.81
	comp20027_c0	1.2242				comp20027_c0_seq1	0	NO MATCH	597	0	0	0	0	0	0	999	0.00441811				-0.0368027				2.83	2.16	2	2.27	2.33	1.39	2.16	1.24	2.08	1.41	0.9	0.62
	comp20081_c0		1.11451			comp20081_c0_seq1	AGT15702	hydroxyacid-oxoacid transhydrogenase [Bemisia tabaci]	2199	475	475	0	458	459	3	1		2.41098e-07				7.33851			71.54	66.25	71.47	105.14	116.06	97.62	67.34	68.76	68.24	39.45	47.39	58.14
	comp20084_c0	-2.40377	-5.99598		-3.30155	comp20084_c0_seq1	0	NO MATCH	450	0	0	0	0	0	0	999	0.0163538	8.61036e-05		0.00232457	-2.00533	-2.22682		-2.09343	0	0.19	0.19	0	0	0	0	0.2	0	1.07	0.39	0.76
	comp20096_c0				3.67483	comp20096_c0_seq1	0	NO MATCH	264	0	0	0	0	0	0	999				6.4144e-07				-1.60506	0	0.38	0	0	0	0.18	2.65	2.39	2.33	0.17	0.15	0.18
	comp20117_c0		3.22629			comp20117_c0_seq1	0	NO MATCH	410	0	0	0	0	0	0	999		0.0430054				-2.83163			0.22	0.11	0.43	0.33	0.64	0.31	0.1	0	0.33	0	0.09	0
	comp20121_c1		2.47842			comp20121_c1_seq1	0	NO MATCH	483	0	0	0	0	0	0	999		0.0452669				-2.45914			0.18	0.27	0.53	0.45	0.74	0.34	0.17	0.28	0	0	0.14	0.09
	comp20138_c0		-5.26908		-2.57058	comp20138_c0_seq1	0	NO MATCH	348	0	0	0	0	0	0	999		0.00469927		0.0383913		-2.67694		-2.51879	0.14	0.26	0	0	0	0	0	0.14	0.14	0.49	0.43	0.91
	comp20148_c0		2.08203			comp20148_c0_seq1	0	NO MATCH	798	0	0	0	0	0	0	999		0.0225829				-1.88522			0.65	0.31	0.51	1.38	0.87	0.69	0.58	0.44	0.21	0.19	0.08	0.41
	comp20163_c0		-3.21269			comp20163_c0_seq1	0	NO MATCH	892	0	0	0	0	0	0	999		0.0236256				-2.68056			0.05	0.04	0.04	0	0	0.04	0	0.05	0.05	0.2	0.18	0.18
	comp20190_c0		5.76756	5.68308		comp20190_c0_seq1	0	NO MATCH	321	0	0	0	0	0	0	999		0.000940481	0.00689394			-2.46586	-2.42261		0	0	0	0.89	0.35	1.53	0	0	0	0	0	0
	comp20207_c0				4.28069	comp20207_c0_seq1	0	NO MATCH	579	0	0	0	0	0	0	999				0.000336326				-2.15132	0.15	0	0.14	0.44	0.09	0.14	0.27	0.76	0.74	0	0.06	0
	comp20214_c0				3.29737	comp20214_c0_seq1	0	NO MATCH	479	0	0	0	0	0	0	999				0.00173855				-2.23484	0.2	0.29	0.38	0.3	0.23	0.28	0.64	0.51	0.9	0.18	0	0
	comp20251_c0		1.1231			comp20251_c0_seq1	BAN20370	yippee interacting protein [Riptortus pedestris]	2047	398	397	5.62623e-146	265	310	2	1		2.82407e-07				9.52207			430.99	394.57	343.77	499.99	631.16	432.21	376.67	332.22	308.16	260.52	253.08	195
	comp20258_c0		-1.77149	-1.95152	-2.79681	comp20258_c0_seq1	0	NO MATCH	1137	0	0	0	0	0	0	999		0.0242185	0.00940064	0.000236263		-1.26629	-1.18387	-1.34295	0.43	0.55	0.71	0.21	0.16	0.07	0.06	0.14	0	0.25	0.5	0.74
	comp20261_c0		3.48773			comp20261_c0_seq2	0	NO MATCH	866	0	0	0	0	0	0	999		0.00079662				-2.19779			0.24	0.28	0.11	0.52	0.54	0.32	0	0.12	0.18	0.05	0	0.06
	comp20268_c0	2.9212	4.20669			comp20268_c0_seq1	0	NO MATCH	714	0	0	0	0	0	0	999	0.0233442	9.29098e-07			-2.44148	-1.6967			0.3	0.46	0.17	0.76	0.95	0.6	0.05	0	0	0.05	0	0.06
	comp20308_c0				2.82586	comp20308_c0_seq1	0	NO MATCH	540	0	0	0	0	0	0	999				0.0281737				-2.51162	0.16	0.31	0.31	0.32	0	0.3	0.37	0.25	0.56	0	0.13	0
	comp20328_c0				7.25575	comp20328_c0_seq1	0	NO MATCH	849	0	0	0	0	0	0	999				3.28142e-09				-1.30644	0	0	0	0	0	0	0.62	1.48	0.49	0	0	0
	comp20349_c0		-5.09693			comp20349_c0_seq1	0	NO MATCH	357	0	0	0	0	0	0	999		0.0207373				-2.78367			0.13	0	0	0	0	0	0.24	0.4	0.26	0.35	0.21	1.01
	comp20406_c0		-2.60896		2.66554	comp20406_c0_seq1	0	NO MATCH	270	0	0	0	0	0	0	999		0.0182452		3.02104e-07		-2.1869		0.0584418	1.9	0.91	0.72	0.19	0.22	0.17	4.46	8.8	11.48	0.5	1.32	1.97
	comp20437_c0				-1.60036	comp20437_c0_seq1	EFX63153	hypothetical protein DAPPUDRAFT_335875 [Daphnia pulex]	3248	866	536	1.69837e-65	174	274	1	1				3.61453e-05				0.234246	0.66	0.47	0.5	0.28	0.44	0.29	0.25	0.15	0.1	0.5	0.53	0.45
	comp20475_c0	2.73831		-2.40103	2.08642	comp20475_c0_seq2	EKC26466	hypothetical protein CGI_10016322 [Crassostrea gigas]	812	111	108	2.57582e-07	42	56	-3	1	2.72022e-07		0.000288707	0.00683215	-1.07187		-1.08702	-1.53829	0.96	0.78	0.86	0	0.27	0.22	0.86	0.43	0.33	0.08	0.19	0.09
	comp20481_c0	-6.16602	-6.13913		-4.24382	comp20481_c0_seq1	0	NO MATCH	700	0	0	0	0	0	0	999	2.3988e-06	7.68738e-06		2.45858e-05	-2.05244	-2.12505		-2.03258	0	0	0	0	0	0	0	0	0.06	0.43	0.61	0.4
	comp20481_c1	-6.17519	-8.87728		-6.18331	comp20481_c1_seq1	XP_005156758	PREDICTED: uncharacterized protein LOC101883107 [Danio rerio]	1757	533	368	3.64504e-50	130	196	1	1	9.31748e-29	2.88687e-27		1.73399e-27	0.26256	0.165711		0.24801	0	0.04	0	0	0	0	0	0.02	0.02	1.08	1.49	1.09
	comp20505_c0				-3.05365	comp20505_c0_seq1	0	NO MATCH	420	0	0	0	0	0	0	999				0.0468938				-2.73528	0.11	0.21	0.1	0.21	0	0.3	0.1	0	0	0.58	0.25	0.31
	comp20520_c0	-4.97333	-4.94992			comp20520_c0_seq1	0	NO MATCH	310	0	0	0	0	0	0	999	0.0120574	0.0182452			-2.77834	-2.84865			0	0	0	0	0	0	0.29	0	0.16	0.28	0.62	0.75
	comp20550_c0	2.5849				comp20550_c0_seq1	0	NO MATCH	1011	0	0	0	0	0	0	999	0.0204579				-2.30464				0.16	0.23	0.31	0.44	0.23	0.07	0.15	0.16	0.2	0	0.03	0.08
	comp20571_c0	4.25036	4.20657		2.78265	comp20571_c0_seq1	0	NO MATCH	315	0	0	0	0	0	0	999	9.38339e-15	1.79789e-09		0.00701363	-0.820912	-0.959361		-1.93368	3.89	3.44	4	5.34	3.57	2.14	0.98	0.78	2.31	0.14	0.12	0.29
	comp20579_c0	-7.39743	-7.37497		-5.47407	comp20579_c0_seq1	0	NO MATCH	666	0	0	0	0	0	0	999	8.28226e-13	1.34837e-11		1.85322e-11	-1.09465	-1.1695		-1.09234	0	0	0	0	0	0	0	0.06	0	0.79	1.29	1.57
	comp20583_c0	-5.37414	-5.34773		-2.65665	comp20583_c0_seq1	0	NO MATCH	420	0	0	0	0	0	0	999	0.00216113	0.00225141		0.0345254	-2.56202	-2.6334		-2.47865	0	0	0	0	0	0	0.1	0.11	0	0.48	0.68	0.31
	comp20597_c0	-3.15366			-5.09035	comp20597_c0_seq1	0	NO MATCH	236	0	0	0	0	0	0	999	0.0482636			0.00881629	-2.66417			-2.73896	0.23	0	0	0	0.26	0.21	0	0	0	0.6	1.06	0.86
	comp20608_c0	2.5283				comp20608_c0_seq1	0	NO MATCH	341	0	0	0	0	0	0	999	0.00035795				-1.23062				3.38	1.08	2.15	0.41	1.29	1.55	0.25	0	0.14	0.25	0.55	0.27
	comp20618_c0				-5.49768	comp20618_c0_seq2	XP_003246195	PREDICTED: hypothetical protein LOC100574541 [Acyrthosiphon pisum]	216	476	40	1.92663e-07	24	34	1	1				0.00719713				-2.51847	0.16	0.15	0.6	0.77	1.08	1.29	0	0	0	0.28	0.49	1.63
	comp20632_c0		2.00507			comp20632_c0_seq1	0	NO MATCH	636	0	0	0	0	0	0	999		0.0490699				-2.4675			0.13	0.06	0.26	0.33	0.23	0.43	0.06	0.2	0.07	0.06	0.1	0.06
	comp20716_c0				2.09241	comp20716_c0_seq1	XP_003240738	PREDICTED: hypothetical protein LOC100571634 [Acyrthosiphon pisum]	1853	1377	349	2.07528e-51	128	195	-3	1				2.79263e-05				-0.779664	0.13	0.14	0.16	0.19	0.1	0.25	0.6	0.39	0.38	0.08	0.15	0.08
	comp20740_c0	8.56856	8.58222		8.92777	comp20740_c0_seq1	0	NO MATCH	232	0	0	0	0	0	0	999	8.92361e-25	7.07573e-26		2.60322e-31	-0.12034	-0.189793		0.201664	6.74	11.85	11.72	11.63	10.39	9.15	11.96	11.24	15.67	0	0	0
	comp20761_c1			-5.13859		comp20761_c1_seq1	0	NO MATCH	469	0	0	0	0	0	0	999			0.0361392				-2.72806		0.48	0.18	0.55	0	0	0	0.17	0.1	0	0	0.07	0.18
	comp20773_c0				2.61089	comp20773_c0_seq1	0	NO MATCH	408	0	0	0	0	0	0	999				0.00280235				-2.04351	0.79	0.33	0.65	0.33	0.13	0.31	0.82	0.8	1.01	0.1	0.18	0.11
	comp20809_c1	2.50527				comp20809_c1_seq1	0	NO MATCH	481	0	0	0	0	0	0	999	0.0257536				-2.34931				0.56	0.36	0.62	0.27	0.21	0.17	0	0.09	0.46	0.08	0.07	0.09
	comp2080_c0				3.16435	comp2080_c0_seq1	0	NO MATCH	753	0	0	0	0	0	0	999				0.0154643				-2.31979	0	0	0.05	0	0	0.05	0.25	0.17	0.61	0	0.04	0.05
	comp20811_c0				2.72429	comp20811_c0_seq2	0	NO MATCH	549	0	0	0	0	0	0	999				0.00613245				-2.23454	0.08	0.23	0.46	0.4	0.28	0.15	0.44	0.49	0.64	0.14	0	0.08
	comp20975_c0	-4.71919			-4.72454	comp20975_c0_seq1	0	NO MATCH	379	0	0	0	0	0	0	999	0.0314784			0.0265734	-2.90252			-2.91944	0	0	0	0.12	0	0	0	0	0	0.44	0.29	0.35
	comp20995_c0		2.40752			comp20995_c0_seq1	0	NO MATCH	687	0	0	0	0	0	0	999		0.00172265				-1.8547			0.74	0.24	0.06	0.61	0.71	0.51	0.28	0.25	0.37	0.22	0.1	0
	comp21036_c0	-5.77421	-5.75404		-3.05157	comp21036_c0_seq1	0	NO MATCH	229	0	0	0	0	0	0	999	0.000900299	0.00107834		0.0162277	-2.31904	-2.38984		-2.25012	0	0	0	0	0	0	0	0.48	0	0.63	1.28	2.46
	comp21036_c1	-3.52539	-5.43064		-2.7391	comp21036_c1_seq1	0	NO MATCH	218	0	0	0	0	0	0	999	0.0117202	0.00211859		0.0290295	-2.46184	-2.58248		-2.43163	0	0	0.24	0	0	0	0.23	0.26	0	0.67	1.76	1.19
	comp21039_c0	-5.18829	-7.09372			comp21039_c0_seq1	0	NO MATCH	323	0	0	0	0	0	0	999	0.000278465	7.70954e-05			-1.32048	-1.41708			0	0	0.14	0	0	0	5.31	2.28	7.93	5.06	0.23	1.85
	comp21044_c0				-2.22617	comp21044_c0_seq1	0	NO MATCH	288	0	0	0	0	0	0	999				1.55191e-05				-0.848093	4.19	1.85	2.82	1.37	2.4	1.92	0.95	0.88	0.35	3.7	2.7	3.96
	comp21049_c0				-2.36702	comp21049_c0_seq1	0	NO MATCH	324	0	0	0	0	0	0	999				3.57327e-06				-0.415273	2.85	2.46	2.14	2.95	1.03	2.61	1.49	0	0.89	4.24	3.49	4.96
	comp21057_c0	-4.79643	-6.69884		-4.00756	comp21057_c0_seq1	0	NO MATCH	220	0	0	0	0	0	0	999	1.73109e-06	3.48102e-07		6.85446e-06	-1.60316	-1.70485		-1.59192	0	0.24	0	0	0	0	0	0.25	0.25	3.31	4.06	1.42
	comp21067_c0	-1.72963	-2.81882	-1.09902	-1.15191	comp21067_c0_seq2	XP_003241178	PREDICTED: hypothetical protein LOC100572538 [Acyrthosiphon pisum]	975	243	159	2.64096e-11	48	74	-2	1	8.43425e-22	5.90955e-21	0.0217709	4.99325e-09	3.82614	3.54973	2.17346	3.96902	2.59	2.82	3.56	1.38	2.09	0.78	3.79	4.83	4.83	9.51	9.25	10.61
	comp21089_c0	-1.99707	-2.04823			comp21089_c0_seq1	0	NO MATCH	211	0	0	0	0	0	0	999	0.000545716	0.00148898			-0.729464	-0.822837			1.06	0.76	2.27	0.78	0.61	2.42	4.54	1.87	3.94	4.44	7.79	4
	comp21096_c0	-1.44499				comp21096_c0_seq1	0	NO MATCH	946	0	0	0	0	0	0	999	0.0242525				-1.26041				0.13	0.25	0.21	0.38	0.2	0.2	0.35	0.18	0.26	0.54	0.54	0.53
	comp21102_c0	-2.02007	-2.1721			comp21102_c0_seq1	B36329	hypothetical protein 2 - cabbage looper transposon TED (fragment)	1819	1236	367	2.65288e-35	113	179	3	1	0.0216573	0.0184328			-1.67533	-1.77535			0.04	0.06	0.04	0.06	0.05	0.02	0.18	0.13	0.06	0.18	0.29	0.12
	comp21107_c0	-2.58887	-1.97031		-1.30286	comp21107_c0_seq1	0	NO MATCH	1380	0	0	0	0	0	0	999	5.45046e-07	0.000331499		0.0180209	-0.875284	-0.871246		-0.66187	0.06	0.08	0.14	0.23	0.07	0.13	0.16	0.21	0.35	0.59	0.65	0.47
	comp21120_c0	-4.96226	-4.93789			comp21120_c0_seq1	0	NO MATCH	577	0	0	0	0	0	0	999	0.0396236	0.031884			-2.78148	-2.85207			0	0	0	0	0	0	0	0	0.15	0.07	0.41	0.28
	comp21153_c0		5.02514			comp21153_c0_seq1	0	NO MATCH	334	0	0	0	0	0	0	999		0.00852627				-2.89402			0.29	0.56	0.28	0.71	0.5	0.4	0	0.29	0	0	0	0
	comp21186_c0		3.29748			comp21186_c0_seq1	XP_002159003	PREDICTED: uncharacterized protein LOC100211468 [Hydra magnipapillata]	1339	6336	192	2.37243e-24	76	108	3	1		7.31716e-06				-1.67336			0.06	0.14	0.23	0.41	0.45	0.28	0.27	0.06	0.12	0.03	0.05	0.03
	comp21259_c0		3.34228			comp21259_c0_seq2	0	NO MATCH	761	0	0	0	0	0	0	999		0.0303049				-2.77703			0.06	0	0.05	0.33	0.13	0.2	0.05	0	0	0	0.04	0
	comp21284_c1		3.34485			comp21284_c1_seq1	0	NO MATCH	372	0	0	0	0	0	0	999		0.0282193				-2.77497			0.13	0.24	0.6	0.74	0.43	0.35	0.46	0.38	0.5	0	0.1	0
	comp21298_c0	5.12482	6.44441		5.90491	comp21298_c0_seq1	0	NO MATCH	534	0	0	0	0	0	0	999	0.0150967	1.24402e-07		4.01249e-05	-2.76416	-2.01357		-2.31812	0.58	0.16	0.24	0.81	0.85	0.83	0.37	0.75	0.57	0	0	0
	comp21340_c0		-5.64272			comp21340_c0_seq1	0	NO MATCH	745	0	0	0	0	0	0	999		0.0118792				-2.47472			0	0.11	0.11	0	0	0	0.26	0.46	0.39	0.6	0	0.37
	comp21380_c1	2.58777				comp21380_c1_seq1	0	NO MATCH	702	0	0	0	0	0	0	999	0.0232097				-2.30432				0.48	0.35	0.23	0.18	0.35	0.11	0.22	0.12	0	0.11	0.05	0
	comp21412_c0				1.40546	comp21412_c0_seq1	0	NO MATCH	206	0	0	0	0	0	0	999				0.0126471				-0.969584	3.56	1.05	2.6	5.9	3.45	2.76	3.71	5.79	4.07	1.7	1.7	1.55
	comp21440_c0	-6.44532	-6.42045		-4.52389	comp21440_c0_seq1	0	NO MATCH	538	0	0	0	0	0	0	999	3.44828e-08	1.69251e-07		5.00499e-07	-1.84985	-1.92276		-1.83438	0	0	0	0	0	0	0	0.08	0	0.79	0.82	0.77
	comp21440_c1	-6.2197	-6.19739		-6.22544	comp21440_c1_seq1	0	NO MATCH	541	0	0	0	0	0	0	999	7.94082e-07	1.81078e-06		7.81295e-07	-2.01075	-2.08287		-2.02703	0	0	0	0	0	0	0	0	0	0.72	0.57	0.77
	comp21532_c0	-1.19569	-1.39587		-1.14436	comp21532_c0_seq1	0	NO MATCH	486	0	0	0	0	0	0	999	0.00547554	0.00738845		0.0234264	1.31852	1.17838		1.32075	2.94	3.44	3.76	4.41	2.42	2.02	2.24	4.91	3.48	6.24	4.77	12.06
	comp21563_c0	-2.07392	-1.83881		-1.58867	comp21563_c0_seq1	0	NO MATCH	294	0	0	0	0	0	0	999	0.00477964	0.016448		0.0463493	-1.6406	-1.68463		-1.57517	0.51	0.16	0.46	0.67	0.39	0.31	0.15	1.2	0.34	1.5	1.74	1.77
	comp21577_c0	1.57513	2.29011			comp21577_c0_seq1	XP_005156757	PREDICTED: G2/M phase-specific E3 ubiquitin-protein ligase-like [Danio rerio]	2152	624	374	1.86137e-38	123	187	-1	1	0.0036076	3.05803e-06			-0.854551	-0.450082			0.24	0.37	0.4	0.63	0.4	0.62	0.03	0.04	0	0.16	0.11	0.05
	comp21578_c0		-1.64049			comp21578_c0_seq1	0	NO MATCH	1834	0	0	0	0	0	0	999		0.0414294				-1.68388			0.11	0.1	0.21	0.08	0.02	0.08	0.1	0.09	0.13	0.25	0.17	0.2
	comp21638_c0				-3.36438	comp21638_c0_seq1	0	NO MATCH	974	0	0	0	0	0	0	999				0.0153241				-2.57425	0.17	0.12	0	0.17	0.1	0.12	0	0.04	0	0.15	0.2	0.2
	comp21640_c0	3.90693	3.91979		3.29493	comp21640_c0_seq1	0	NO MATCH	626	0	0	0	0	0	0	999	3.72717e-06	4.46946e-05		0.00426139	-1.81798	-1.90777		-2.2345	0.69	0.66	0.78	0.81	0.94	0.44	0.37	0.76	0.27	0.06	0	0.06
	comp21681_c0	6.09879		-6.00308	8.84968	comp21681_c0_seq1	0	NO MATCH	432	0	0	0	0	0	0	999	3.79094e-06		4.11121e-05	8.56782e-30	-2.17502		-2.20386	0.128546	0.74	0.91	0.8	0	0	0	6.48	6.06	4.19	0	0	0
	comp21714_c0	-3.04274				comp21714_c0_seq1	0	NO MATCH	463	0	0	0	0	0	0	999	0.0490238				2.70777				0	0	0.09	0	0.22	0.27	0.18	0.1	0.19	0.43	0.3	0.28
	comp2173_c0	5.12422				comp2173_c0_seq1	0	NO MATCH	691	0	0	0	0	0	0	999	0.0174791				-2.76446				0.37	0.3	0.06	0.06	0	0.06	0.17	0	0.06	0	0	0
	comp21787_c1				2.79279	comp21787_c1_seq2	0	NO MATCH	798	0	0	0	0	0	0	999				0.00487866				-2.19312	0.19	0.06	0	0.19	0.22	0.06	0.34	0.57	0.38	0.06	0	0.12
	comp21814_c0	-1.37958	-5.1639	-3.79855		comp21814_c0_seq1	0	NO MATCH	546	0	0	0	0	0	0	999	3.9649e-15	1.11242e-66	2.68626e-45		8.72796	8.20444	6.87		523.71	404.81	495.76	19.76	39.47	44.03	1278.79	1144.04	1292.8	1326.7	1325.51	1003.22
	comp21864_c0	-2.27861	-2.22206		-2.28832	comp21864_c0_seq1	0	NO MATCH	1142	0	0	0	0	0	0	999	0.0260467	0.0453279		0.0186712	-2.07937	-2.148		-2.09451	0	0.1	0.03	0.07	0.08	0	0.03	0.04	0.07	0.35	0.17	0.2
	comp21985_c0		2.37424			comp21985_c0_seq1	EFN82708	Uncharacterized 50 kDa protein in type I retrotransposable element R1DM [Harpegnathos saltator]	1336	206	103	4.95309e-06	27	47	2	1		0.0436422				-2.5184			0.24	0.12	0.09	0.15	0.07	0.22	0.08	0.09	0	0	0.07	0
	comp22000_c0	-1.43107		1.13424	-1.96888	comp22000_c0_seq1	0	NO MATCH	1073	0	0	0	0	0	0	999	3.17475e-06		0.0022902	4.74223e-08	1.88301		1.5615	1.74671	2.13	1.87	1.59	5	4.4	3	0.89	1.11	1.85	3.73	4.3	6.86
	comp22000_c1				-2.12479	comp22000_c1_seq1	0	NO MATCH	652	0	0	0	0	0	0	999				8.0567e-08				0.609539	2.16	1.96	2.06	3.02	3.38	2.7	0.65	0.73	1.3	2.72	3.76	5.08
	comp22077_c0				-2.4608	comp22077_c0_seq1	EFA13093	hypothetical protein TcasGA2_TC012962 [Tribolium castaneum]	1245	1333	255	2.80039e-16	71	119	1	1				0.0170324				-2.25703	0.06	0.16	0.09	0.13	0.04	0.03	0.03	0.03	0.03	0.14	0.25	0.15
	comp22108_c0	2.43779	2.78978		2.1243	comp22108_c0_seq1	XP_002117511	predicted protein [Trichoplax adhaerens] >gi|190579833|gb|EDV19921.1| predicted protein [Trichoplax adhaerens]	3013	822	502	1.70502e-104	202	301	-2	1	7.64102e-07	1.467e-09		0.000231287	-0.752855	-0.582919		-0.989335	0.21	0.31	0.36	0.34	0.4	0.38	0.34	0.17	0.19	0.06	0.05	0.05
	comp22123_c0	4.86634	6.78022	1.92322	7.60422	comp22123_c0_seq1	0	NO MATCH	417	0	0	0	0	0	0	999	0.0467684	2.95757e-09	0.0264512	1.26669e-16	-2.89167	-1.75954	-1.46284	-1.00743	0.44	0.53	0.1	1.51	1.26	1.41	2.19	2.55	2.62	0	0	0
	comp22199_c0	-2.44211	-6.7901		-3.58536	comp22199_c0_seq2	0	NO MATCH	816	0	0	0	0	0	0	999	0.000177422	1.28074e-09		1.59465e-06	-1.39364	-1.64173		-1.50656	0.27	0.13	0.06	0	0	0	0	0.13	0.07	0.82	0.82	0.88
	comp22225_c0		1.2508			comp22225_c0_seq1	0	NO MATCH	753	0	0	0	0	0	0	999		0.000164767				10.3888			1439.01	1875.36	1539.98	2657.19	3577.84	2253.92	1488.33	1483.28	1041.77	1204.18	1643.8	675.25
	comp22240_c0		5.0251			comp22240_c0_seq1	0	NO MATCH	283	0	0	0	0	0	0	999		0.00852627				-2.8954			0.18	0	0.34	0.53	0.61	0.82	0.32	0.18	0.18	0	0	0
	comp22242_c0	5.11968	5.55228			comp22242_c0_seq1	0	NO MATCH	325	0	0	0	0	0	0	999	0.0103464	0.000983358			-2.7659	-2.60691			0.45	0.72	0.57	1.17	0.69	0.55	0.27	0.3	0.44	0	0	0
	comp22260_c0				-1.08091	comp22260_c0_seq1	0	NO MATCH	811	0	0	0	0	0	0	999				0.00271669				0.424777	2.16	1.19	2.06	1.97	1.36	0.99	1.16	0.88	1.12	2.05	2.47	2.09
	comp22285_c0	5.33615				comp22285_c0_seq1	YP_003634267	hypothetical protein [Brachyspira murdochii DSM 12563] >gi|502879464|ref|WP_013114440.1| hypothetical protein [Brachyspira murdochii] >gi|296018831|gb|ADG72068.1| conserved hypothetical protein [Brachyspira murdochii DSM 12563]	1165	1172	278	1.63539e-07	63	113	-1	1	0.00176616				-2.64883				0.17	0.13	0.17	0.1	0.16	0.06	0.03	0.11	0.14	0	0	0
	comp22294_c1		2.67879			comp22294_c1_seq1	0	NO MATCH	932	0	0	0	0	0	0	999		0.0427806				-2.66297			0.04	0.13	0.08	0.17	0.2	0.2	0.04	0.04	0	0	0.03	0.04
	comp22318_c0	1.51734	1.99534			comp22318_c0_seq2	CBJ32786	conserved unknown protein [Ectocarpus siliculosus]	1996	652	124	2.01465e-07	39	66	2	1	0.000919741	1.11047e-05			-0.577692	-0.348341			0.42	0.46	0.47	0.58	0.77	0.53	0.29	0.34	0.33	0.17	0.2	0.07
	comp22330_c0		-3.21259		-3.26745	comp22330_c0_seq1	0	NO MATCH	676	0	0	0	0	0	0	999		0.0236256		0.0253501		-2.68067		-2.62777	0	0	0.12	0	0.07	0	0	0.06	0	0.28	0.29	0.18
	comp22369_c0	3.15194	2.61322		2.48447	comp22369_c0_seq1	0	NO MATCH	1310	0	0	0	0	0	0	999	1.54169e-07	0.000145096		0.00183579	-1.05247	-1.54832		-1.55156	0.37	0.62	0.76	0.51	0.35	0.34	0.29	0.19	0.61	0.03	0.07	0.09
	comp22378_c0				-2.96428	comp22378_c0_seq1	0	NO MATCH	1419	0	0	0	0	0	0	999				0.00284934				-1.95182	0.11	0.16	0.08	0.06	0.06	0.26	0.05	0.03	0	0.2	0.13	0.37
	comp22428_c1	-5.46038	-5.4357		-5.46547	comp22428_c1_seq1	0	NO MATCH	429	0	0	0	0	0	0	999	0.00152958	0.00171351		0.00125696	-2.50932	-2.58037		-2.52673	0	0	0	0	0	0	0	0	0	0.28	0.66	0.6
	comp22430_c2		-1.68228			comp22430_c2_seq1	0	NO MATCH	985	0	0	0	0	0	0	999		0.0385055				-1.66201			0	0.2	0.28	0.08	0.05	0.23	0.19	0.38	0.21	0.33	0.45	0.43
	comp22432_c0	-3.67724	-3.62933			comp22432_c0_seq1	0	NO MATCH	439	0	0	0	0	0	0	999	0.00841526	0.00852627			-2.37037	-2.44211			0	0	0.1	0.1	0	0	0.28	0.21	0.44	0.82	0.64	0.2
	comp2245_c0	-1.79559	-1.96381		-2.01732	comp2245_c0_seq2	0	NO MATCH	1182	0	0	0	0	0	0	999	0.0482636	0.0294661		0.0109863	-1.81474	-1.92131		-1.86201	0.03	0.13	0.07	0.03	0	0.16	0.06	0.03	0.1	0.33	0.29	0.19
	comp22630_c0				1.75832	comp22630_c0_seq1	0	NO MATCH	228	0	0	0	0	0	0	999				0.00168857				-1.14917	0.24	0.92	0.45	0.47	0.27	0.87	3.44	3.34	4.01	0.84	0.74	1.57
	comp22688_c0	-1.78326	-4.18003			comp22688_c0_seq2	EFN72169	hypothetical protein EAG_03339 [Camponotus floridanus]	3290	589	575	6.27236e-100	214	327	2	1	0.000900299	3.47162e-08			-0.7334	-1.04943			0.14	0.15	0.11	0	0.05	0.02	0.39	0.34	0.61	0.28	0.57	0.52
	comp22733_c0	2.60313		-6.72844		comp22733_c0_seq1	0	NO MATCH	984	0	0	0	0	0	0	999	8.61362e-05		1.15199e-07		-1.46359		-1.67596		0.38	0.68	0.56	0	0	0	0.11	0.08	0.04	0.04	0.16	0.04
	comp22782_c0		-3.10883			comp22782_c0_seq1	0	NO MATCH	360	0	0	0	0	0	0	999		0.0369809				-2.73579			0.39	0	0.13	0	0	0.12	0.24	0.27	0.39	0.35	0.61	0.5
	comp22783_c0		-3.30949		-3.3644	comp22783_c0_seq1	0	NO MATCH	425	0	0	0	0	0	0	999		0.0145996		0.0153241		-2.6265		-2.57344	0.11	0	0.1	0	0.12	0	0	0.11	0	0.57	0.42	0.41
	comp22802_c0		-5.09694			comp22802_c0_seq1	0	NO MATCH	562	0	0	0	0	0	0	999		0.0207373				-2.78367			0.08	0	0	0	0	0	0.07	0.08	0.15	0.21	0.12	0.59
	comp22816_c0		2.0938			comp22816_c0_seq1	0	NO MATCH	1039	0	0	0	0	0	0	999		0.0471				-2.42024			0.04	0.23	0.15	0.15	0.18	0.29	0.11	0.12	0.23	0.1	0.03	0
	comp22817_c0		1.25411		1.13051	comp22817_c0_seq1	0	NO MATCH	272	0	0	0	0	0	0	999		0.0373196		0.0477271		-0.889478		-0.878536	2.26	1.63	1.97	4.61	3.02	2.58	3.56	3.41	2.42	1	1.89	1.24
	comp22830_c0		2.10033			comp22830_c0_seq1	0	NO MATCH	784	0	0	0	0	0	0	999		0.0386539				-2.41563			0.05	0.41	0.15	0.26	0.37	0.24	0.05	0.11	0.11	0.14	0.04	0
	comp22850_c0		1.08522			comp22850_c0_seq1	0	NO MATCH	275	0	0	0	0	0	0	999		0.000937432				1.23756			10.74	11.76	10.06	12.36	18.27	16.13	12.38	11.21	11.39	7.36	7.61	6.65
	comp22871_c0		6.08458	3.35563		comp22871_c0_seq1	0	NO MATCH	625	0	0	0	0	0	0	999		0.000166041	0.0251749			-2.27565	-2.15432		0	0	0.13	0.2	0.87	0.57	0	0	0	0	0	0
	comp22896_c0	2.7349				comp22896_c0_seq1	0	NO MATCH	1081	0	0	0	0	0	0	999	0.0368737				-2.54137				0.23	0.18	0.11	0.15	0.26	0.03	0.03	0.08	0.04	0.03	0	0.04
	comp22948_c0				-4.72471	comp22948_c0_seq1	0	NO MATCH	690	0	0	0	0	0	0	999				0.0280961				-2.92003	0.12	0	0.06	0.12	0.07	0.17	0	0	0	0.27	0.14	0.12
	comp22965_c1				2.40871	comp22965_c1_seq2	XP_002427718	ATP-citrate synthase, putative [Pediculus humanus corporis] >gi|212512153|gb|EEB14980.1| ATP-citrate synthase, putative [Pediculus humanus corporis]	450	1093	62	2.72268e-05	32	37	1	1				0.0329432				-2.41384	0.06	0	0	0	0	0.06	0.34	0.38	0.25	0	0.05	0.12
	comp22990_c0	-5.26303	-7.96751		-3.62916	comp22990_c0_seq1	0	NO MATCH	550	0	0	0	0	0	0	999	3.85825e-17	7.04677e-17		5.32987e-12	-0.555313	-0.658856		-0.506297	0	0	0.15	0	0	0	0.07	0.48	0	1.9	2.4	2.56
	comp23007_c0	-1.98295	-1.33952			comp23007_c0_seq1	YP_005415549	hypothetical protein RSPPHO_03240, partial [Rhodospirillum photometricum DSM 122] >gi|384260383|ref|YP_005415569.1| hypothetical protein RSPPHO_03260, partial [Rhodospirillum photometricum DSM 122] >gi|504226122|ref|WP_014413224.1| hypothetical protein, partial [Rhodospirillum photometricum] >gi|378401463|emb|CCG06579.1| Putative uncharacterized protein, partial [Rhodospirillum photometricum DSM …	409	106	65	5.85846e-11	42	46	-3	1	9.3375e-08	0.0451684			0.976834	1.03673			1.35	2.49	2.57	2.1	6.72	1.45	3.46	2.39	7.71	9.35	5.24	10.75
	comp23067_c0		1.42639			comp23067_c0_seq1	0	NO MATCH	206	0	0	0	0	0	0	999		0.0102265				-0.727715			4.1	1.58	1.3	5.37	7.53	4.76	2.96	3.59	1.9	1.21	2.54	2.58
	comp23097_c0	-3.63028	-5.54137		-3.64045	comp23097_c0_seq2	XP_002409404	beta-galactosidase precursor, putative [Ixodes scapularis] >gi|215501364|gb|EEC10858.1| beta-galactosidase precursor, putative [Ixodes scapularis]	475	373	96	1.5331e-22	52	67	1	1	0.0119059	0.00350556		0.00957522	-2.40653	-2.52466		-2.42435	0	0	0.07	0	0	0	0.07	0	0	0.2	0.29	0.71
	comp23113_c1	5.43409	5.78681		5.74327	comp23113_c1_seq1	0	NO MATCH	217	0	0	0	0	0	0	999	0.00359427	0.000249952		0.00148494	-2.59381	-2.46253		-2.41612	1.27	1.96	0.48	1.25	1.17	2.33	2.76	1.03	0.76	0	0	0
	comp23139_c0				3.48659	comp23139_c0_seq2	0	NO MATCH	953	0	0	0	0	0	0	999				0.000217582				-2.11521	0.04	0.04	0	0.04	0.1	0	0.36	0.36	0.31	0	0	0.08
	comp23203_c0		-4.6953			comp23203_c0_seq1	0	NO MATCH	661	0	0	0	0	0	0	999		0.0406308				-2.97399			0.13	0.19	0.06	0	0	0	0.12	0	0	0.17	0.2	0.18
	comp23294_c0				-4.72455	comp23294_c0_seq1	XP_002663225	PREDICTED: uncharacterized protein K02A2.6-like [Danio rerio]	1505	1312	344	2.59356e-62	137	199	-1	1				0.0265734				-2.91885	0.16	0.23	0.15	0.29	0.12	0.05	0	0	0	0.07	0.06	0.1
	comp23301_c0	-3.36252	-3.98453		-5.35578	comp23301_c0_seq1	0	NO MATCH	760	0	0	0	0	0	0	999	6.21375e-08	2.25617e-08		4.21322e-12	-1.09579	-1.2088		-1.19058	0.22	0	0.05	0	0.13	0.05	0	0.06	0	0.88	1.11	0.89
	comp23320_c0	3.78779	3.91477			comp23320_c0_seq1	0	NO MATCH	534	0	0	0	0	0	0	999	0.0101178	0.00109051			-2.44143	-2.45828			0.49	0.16	0.71	0.48	0.57	0.45	0.07	0.08	0.08	0.07	0	0
	comp23352_c0	7.3084	5.21636	-2.11942		comp23352_c0_seq1	0	NO MATCH	874	0	0	0	0	0	0	999	6.24029e-13	0.040782	0.0163205		-1.246	-2.82303	-1.04574		0.81	0.68	1.08	0.05	0.49	0.09	0	0	0	0	0	0
	comp23367_c0				4.07823	comp23367_c0_seq1	0	NO MATCH	804	0	0	0	0	0	0	999				0.0011263				-2.27666	0	0.05	0	0.05	0.06	0.05	0.28	0.58	0.21	0.05	0	0
	comp23381_c0				-1.04196	comp23381_c0_seq1	0	NO MATCH	936	0	0	0	0	0	0	999				0.0308686				-0.224747	1.06	0.58	0.67	1.17	0.81	0.61	0.56	0.49	0.66	0.86	1.16	1.47
	comp23397_c1				4.859	comp23397_c1_seq1	0	NO MATCH	655	0	0	0	0	0	0	999				0.0265734				-2.91062	0.07	0	0.12	0.19	0.07	0.12	0.24	0.2	0.19	0	0	0
	comp23432_c0		1.05748			comp23432_c0_seq1	0	NO MATCH	747	0	0	0	0	0	0	999		0.0053435				5.68508			66.79	93.28	48.04	92.37	145.26	77.47	48.37	47.41	38.63	54.13	67.1	28.23
	comp23476_c0	2.87085	2.63651			comp23476_c0_seq1	0	NO MATCH	484	0	0	0	0	0	0	999	0.00279339	0.0050733			-2.13982	-2.37151			0.55	0.8	0.61	0.54	0.63	0.51	0.08	0.28	0.27	0.08	0.14	0
	comp23488_c0	3.70384				comp23488_c0_seq1	0	NO MATCH	1076	0	0	0	0	0	0	999	0.00570325				-2.48996				0.27	0.22	0.11	0.04	0.09	0.14	0	0.11	0.08	0.03	0	0
	comp23490_c0		2.13944			comp23490_c0_seq1	0	NO MATCH	818	0	0	0	0	0	0	999		1.58746e-05				-0.83411			0.56	0.44	0.78	1.1	1.11	1.17	0.51	0.62	0.71	0.18	0.36	0.19
	comp23518_c0		-4.94908		-3.05167	comp23518_c0_seq1	0	NO MATCH	638	0	0	0	0	0	0	999		0.0145948		0.0409478		-2.84742		-2.73469	0.07	0.06	0	0	0	0	0	0.07	0	0.18	0.21	0.32
	comp23578_c0	1.74513	1.63501			comp23578_c0_seq1	0	NO MATCH	1273	0	0	0	0	0	0	999	0.0354168	0.0448872			-1.73036	-1.88853			0.41	0.18	0.27	0.19	0.33	0.29	0.17	0.16	0.09	0.06	0.07	0.12
	comp23701_c0	-1.15936			-1.57582	comp23701_c0_seq1	0	NO MATCH	669	0	0	0	0	0	0	999	7.68664e-09			1.57178e-13	3.43643			3.30863	9.11	12.32	10.5	13.88	14.1	12.53	9.15	7.13	7.65	22.07	26.77	21.43
	comp23732_c0	-2.38559	-2.05984		-2.09733	comp23732_c0_seq1	YP_007885575	Elongation factor Tu 1 [Wolbachia endosymbiont of Drosophila simulans wNo] >gi|482888922|ref|YP_007886089.1| Elongation factor Tu 2 [Wolbachia endosymbiont of Drosophila simulans wNo] >gi|505400765|ref|WP_015587867.1| Elongation factor Tu 1 [Wolbachia endosymbiont of Drosophila simulans] >gi|481067152|gb|AGJ98699.1| Elongation factor Tu 1 [Wolbachia endosymbiont of Drosophila simulans wNo] >gi|48…	1301	390	390	0	388	390	1	1	1.44317e-08	0.00141782		1.21123e-06	-0.366455	-0.396952		-0.3347	0.15	0.12	0.24	0.15	0.5	0.03	0.17	0.22	0.25	1.04	0.74	0.91
	comp23741_c0	2.73824	2.31844		1.89853	comp23741_c0_seq1	0	NO MATCH	789	0	0	0	0	0	0	999	1.48802e-06	0.0019271		0.0095766	-1.2097	-1.60357		-1.78033	1.01	0.87	0.71	0.94	0.49	0.49	0.38	0.48	0.58	0.09	0.15	0.1
	comp2383_c0		-3.63619			comp2383_c0_seq1	0	NO MATCH	652	0	0	0	0	0	0	999		0.0104512				-2.43988			0.2	0.06	0.06	0.06	0	0	0.12	0.13	0	0.12	0.51	0.43
	comp23849_c0	3.21385				comp23849_c0_seq1	0	NO MATCH	876	0	0	0	0	0	0	999	0.00673201				-1.92077				0.28	0.18	0.81	0.14	0.16	0.56	0.26	0.14	0.14	0	0.07	0.04
	comp23866_c0		-5.1276			comp23866_c0_seq1	0	NO MATCH	443	0	0	0	0	0	0	999		0.0280344				-2.74197			0.1	0.1	0.1	0	0	0	0.09	0	0	0.09	0.79	0.29
	comp2392_c0				-1.17664	comp2392_c0_seq1	ACN91277	dentin sialophosphoprotein precursor [Odocoileus virginianus]	2340	724	587	4.60986e-22	122	244	-3	1				0.0467591				-0.961624	0.22	0.26	0.21	0.12	0.23	0.09	0.09	0.12	0.13	0.24	0.3	0.22
	comp2396_c0	7.35055		-4.56489		comp2396_c0_seq1	0	NO MATCH	1016	0	0	0	0	0	0	999	1.04747e-08		1.25928e-05		-1.2067		-1.20966		0.28	1.32	0.65	0.04	0.05	0	0	0	0	0	0	0
	comp24011_c0	-5.19195				comp24011_c0_seq1	0	NO MATCH	444	0	0	0	0	0	0	999	0.00404309				-2.66033				0	0	0	0	0.12	0.09	0	0.1	0.1	0.45	0.24	0.58
	comp24011_c1	-5.28575	-5.26157		-2.5678	comp24011_c1_seq1	0	NO MATCH	474	0	0	0	0	0	0	999	0.00322231	0.00278911		0.0479393	-2.61119	-2.68216		-2.52423	0	0	0	0	0	0	0.09	0.1	0	0.42	0.44	0.36
	comp24043_c0	1.69647	1.17875			comp24043_c0_seq1	0	NO MATCH	211	0	0	0	0	0	0	999	1.12282e-05	0.0231565			-0.186933	-0.624923			8.63	8.91	7.31	5.45	6.67	5.33	2.63	1.87	4.2	1.87	2.87	2.75
	comp24115_c0		5.01016			comp24115_c0_seq1	0	NO MATCH	625	0	0	0	0	0	0	999		0.0249674				-2.89888			0.07	0.2	0.2	0.27	0.08	0.38	0.06	0.14	0.08	0	0	0
	comp24135_c0		1.16517			comp24135_c0_seq1	NP_001155507	cuticular protein 58 precursor [Acyrthosiphon pisum] >gi|328710782|ref|XP_003244356.1| PREDICTED: hypothetical protein LOC100573511 [Acyrthosiphon pisum] >gi|239792554|dbj|BAH72607.1| ACYPI003073 [Acyrthosiphon pisum]	554	172	74	7.6528e-32	65	69	-1	1		0.0166269				5.87265			112.9	136.93	75.5	126.87	226.83	160.47	130.58	103.8	51.72	97.44	101	28.4
	comp24135_c1		1.2449			comp24135_c1_seq1	0	NO MATCH	1554	0	0	0	0	0	0	999		3.59127e-08				7.95883			208.43	191.67	165.93	208.52	262.56	251.99	181.89	143.64	175.09	122.56	105.04	73.96
	comp2420_c0		-2.68562			comp2420_c0_seq1	0	NO MATCH	1384	0	0	0	0	0	0	999		0.0356492				-2.47871			0.09	0.03	0.06	0.03	0.03	0	0.13	0.12	0.09	0.23	0.09	0.11
	comp24215_c0				3.65636	comp24215_c0_seq2	0	NO MATCH	1040	0	0	0	0	0	0	999				5.7034e-08				-1.30994	0.06	0	0.05	0	0	0.05	0.92	0.75	1.07	0.15	0	0.05
	comp24312_c0		3.22157			comp24312_c0_seq1	XP_003240196	PREDICTED: hypothetical protein LOC100568881 [Acyrthosiphon pisum]	788	856	157	1.50555e-25	68	101	-3	1		0.0369809				-2.83386			0.16	0.05	0.05	0.21	0.18	0.19	0.19	0.21	0.05	0.05	0	0
	comp24332_c0		-4.9391			comp24332_c0_seq1	0	NO MATCH	642	0	0	0	0	0	0	999		0.0234357				-2.85303			0.13	0	0	0	0	0	0.06	0.13	0.2	0.12	0.36	0.19
	comp24351_c0		1.01409			comp24351_c0_seq1	0	NO MATCH	521	0	0	0	0	0	0	999		0.0289738				0.426254			3.05	2.69	3.71	4.65	3.2	3.8	2.45	3.24	4.37	1.87	1.25	2.64
	comp24361_c0		-5.35232			comp24361_c0_seq1	0	NO MATCH	627	0	0	0	0	0	0	999		0.00155972				-2.63035			0	0.2	0.2	0	0	0	0.12	0.28	0.07	0.24	0.37	0.32
	comp24363_c0	2.4852	2.03671			comp24363_c0_seq1	0	NO MATCH	231	0	0	0	0	0	0	999	5.41524e-05	0.00381308			-1.12598	-1.52977			5.61	3.82	2.45	3.67	1.88	3	2.11	0.47	1.39	0.62	0.54	0.88
	comp24370_c0				3.51025	comp24370_c0_seq1	0	NO MATCH	883	0	0	0	0	0	0	999				7.3042e-09				-0.614657	0.19	0.05	0.04	0.05	0.05	0.04	0.81	2.08	1.07	0.04	0.11	0.18
	comp24489_c0		-4.69707			comp24489_c0_seq1	0	NO MATCH	613	0	0	0	0	0	0	999		0.0264246				-2.97052			0	0.07	0	0	0	0	0.06	0.07	0.21	0.25	0.11	0.27
	comp24508_c0	-5.18862	-5.16279		-5.19422	comp24508_c0_seq1	0	NO MATCH	561	0	0	0	0	0	0	999	0.00594923	0.00587274		0.00505781	-2.66652	-2.7374		-2.68385	0	0	0	0	0	0	0	0	0	0.21	0.42	0.29
	comp24508_c1	-5.08605	-5.06356		-5.0887	comp24508_c1_seq1	0	NO MATCH	575	0	0	0	0	0	0	999	0.0276311	0.0233801		0.0212556	-2.7201	-2.79046		-2.73781	0	0	0	0	0	0	0	0	0	0.07	0.35	0.43
	comp24623_c0		-4.7007		-4.72718	comp24623_c0_seq1	0	NO MATCH	257	0	0	0	0	0	0	999		0.0314817		0.0311809		-2.97079		-2.91826	0.41	0	0	0	0	0	0	0	0	0.36	0.47	0.96
	comp24671_c1	4.86492				comp24671_c1_seq1	EFN80242	hypothetical protein EAI_05896 [Harpegnathos saltator]	797	328	245	2.73032e-14	80	115	-3	1	0.0314784				-2.89277				0.1	0.15	0.25	0.21	0.06	0.14	0	0	0.05	0	0	0
	comp24682_c0	2.62354				comp24682_c0_seq1	XP_003243439	PREDICTED: RNA-directed DNA polymerase from mobile element jockey-like [Acyrthosiphon pisum]	1814	1222	289	2.3997e-28	83	137	3	1	0.00673201				-2.02362				0.24	0.13	0.15	0.06	0.1	0.16	0.04	0.04	0.07	0	0.03	0.04
	comp24760_c0		1.70354			comp24760_c0_seq1	0	NO MATCH	2144	0	0	0	0	0	0	999		0.0195122				-1.63137			0.11	0.07	0.04	0.16	0.19	0.24	0.08	0.13	0.15	0.03	0.06	0.09
	comp24784_c0	-2.48278	-2.32281			comp24784_c0_seq1	EFA01169	hypothetical protein TcasGA2_TC010492 [Tribolium castaneum]	1478	319	249	2.8072e-45	101	151	3	1	1.31748e-07	8.21767e-08			0.361652	0.302121			0.19	0.47	0.08	0.32	0.34	0.17	0.81	0.74	1.1	0.93	1.45	1.71
	comp24810_c0				-1.10799	comp24810_c0_seq1	0	NO MATCH	1106	0	0	0	0	0	0	999				0.0341775				-0.474852	0.95	0.73	0.96	1.61	0.87	0.99	0.69	0.7	0.56	1.12	1.23	1.85
	comp24883_c0		5.71834			comp24883_c0_seq1	0	NO MATCH	1260	0	0	0	0	0	0	999		0.000143226				-2.50435			0.06	0.12	0.03	0.22	0.22	0.15	0.06	0.06	0	0	0	0
	comp24903_c0		-2.68302			comp24903_c0_seq1	0	NO MATCH	415	0	0	0	0	0	0	999		0.0216313				-2.48245			0.33	0	0.53	0.11	0.13	0	0.1	0.22	0.11	0.39	0.69	0.52
	comp2491_c0		3.589			comp2491_c0_seq1	0	NO MATCH	791	0	0	0	0	0	0	999		0.0259674				-2.65672			0.26	0.2	0.05	0.26	0.42	0.1	0.1	0	0	0	0.04	0
	comp24952_c0		-3.76111			comp24952_c0_seq1	0	NO MATCH	223	0	0	0	0	0	0	999		0.0146127				-2.38309			0.25	0.24	0.47	0.24	0	0	0.44	1.24	1.46	1.52	0.38	2.55
	comp24953_c0	-3.15367				comp24953_c0_seq1	0	NO MATCH	761	0	0	0	0	0	0	999	0.0482636				-2.66422				0	0.05	0	0.05	0	0.1	0	0.11	0.11	0.24	0.21	0.16
	comp24988_c0	3.41111			3.60358	comp24988_c0_seq1	0	NO MATCH	1403	0	0	0	0	0	0	999	0.0262582			0.0163231	-2.64944			-2.55912	0.14	0.17	0.05	0.06	0.03	0.16	0.13	0.06	0.23	0.03	0	0
	comp25012_c0				1.26158	comp25012_c0_seq1	XP_002612740	hypothetical protein BRAFLDRAFT_97280 [Branchiostoma floridae] >gi|229298120|gb|EEN68749.1| hypothetical protein BRAFLDRAFT_97280 [Branchiostoma floridae]	1350	796	119	2.2609e-06	38	60	-3	1				0.0291406				-0.84169	0.06	0.11	0.2	0.12	0.17	0.11	0.57	0.66	0.35	0.24	0.21	0.2
	comp25023_c0	5.22927				comp25023_c0_seq1	0	NO MATCH	452	0	0	0	0	0	0	999	0.0107901				-2.7072				0.2	0.38	0.67	0.2	0.23	0.18	0.27	0.1	0.3	0	0	0
	comp25057_c0		-5.06098			comp25057_c0_seq1	0	NO MATCH	699	0	0	0	0	0	0	999		0.00923275				-2.79088			0.06	0.06	0	0	0	0	0.11	0	0	0.32	0.19	0.17
	comp25137_c0				-2.09615	comp25137_c0_seq1	0	NO MATCH	271	0	0	0	0	0	0	999				0.00394478				-1.36568	1.7	0.36	1.62	2.22	1.3	2.42	0.17	0.19	1.31	1.84	2.78	2.5
	comp25173_c0	5.68516	5.66209			comp25173_c0_seq1	0	NO MATCH	331	0	0	0	0	0	0	999	0.00148037	0.00169438			-2.44211	-2.54901			0.29	1.41	0.83	0.57	1.51	0.54	0.13	0.59	0.58	0	0	0
	comp25272_c0	2.30185		-4.33947		comp25272_c0_seq1	0	NO MATCH	658	0	0	0	0	0	0	999	0.00944159		0.000420444		-1.82062		-2.01516		0.84	0.56	0.37	0	0	0.06	0.23	0.13	0.19	0.11	0.1	0.12
	comp25300_c1	-3.74225			-3.7494	comp25300_c1_seq1	0	NO MATCH	346	0	0	0	0	0	0	999	0.00586359			0.00497542	-2.32901			-2.34608	0	0.13	0	0.14	0	0.25	0	0.14	0	0.49	1.29	0.52
	comp25306_c0	3.67085	3.89605		3.26762	comp25306_c0_seq1	0	NO MATCH	714	0	0	0	0	0	0	999	3.05373e-07	1.00614e-07		0.000221784	-1.28932	-1.21672		-1.60175	1.3	0.97	0.62	1.45	1.36	0.6	0.64	0.36	1.18	0.05	0.05	0.11
	comp25342_c0				2.92184	comp25342_c0_seq2	0	NO MATCH	425	0	0	0	0	0	0	999				0.0320816				-2.45943	0.36	0.34	0	0.35	0.41	0	0.64	0.54	1.59	0.16	0.14	0
	comp25350_c0	-1.90947				comp25350_c0_seq1	0	NO MATCH	622	0	0	0	0	0	0	999	0.0419313				-1.90424				0.07	0.14	0.2	0	0.25	0.66	0.39	0	0.07	0.82	0.33	0.47
	comp25517_c0	-4.09241	-6.00311			comp25517_c0_seq1	0	NO MATCH	236	0	0	0	0	0	0	999	0.00110474	0.000222026			-2.11577	-2.22576			0	0	0.22	0	0	0	0	0.23	0.9	0.8	1.41	2.79
	comp25517_c2	-2.91196	-8.32	-5.33759	-3.02113	comp25517_c2_seq1	0	NO MATCH	292	0	0	0	0	0	0	999	2.90459e-13	2.95774e-21	0.0104788	5.38762e-13	-0.112948	-0.344669	-2.61857	-0.138978	0.51	0.82	1.14	0	0	0	1.08	0.52	0.68	5.45	6.77	6.64
	comp25517_c3	-4.15322	-4.9074		-2.97719	comp25517_c3_seq1	0	NO MATCH	209	0	0	0	0	0	0	999	4.80642e-07	3.61746e-07		2.39707e-05	-1.46661	-1.56447		-1.41168	0	0.26	0.26	0.26	0	0	0.48	0.27	0.53	2.13	3.74	4.81
	comp25517_c4	-2.67752	-8.75141	-6.00335	-2.82224	comp25517_c4_seq1	0	NO MATCH	407	0	0	0	0	0	0	999	1.69314e-14	7.60503e-27	5.06506e-05	2.09664e-12	0.315135	0.0484852	-2.20289	0.283675	1.02	0.76	0.86	0	0	0	1.43	0.34	0.56	6.51	5.55	4.82
	comp25533_c0	6.09861	5.71368		5.75962	comp25533_c0_seq1	0	NO MATCH	913	0	0	0	0	0	0	999	9.98252e-06	0.0015205		0.000113908	-2.17491	-2.50765		-2.41348	0.38	0.57	0.31	0.11	0.37	0.5	0.44	0.33	0.22	0	0	0
	comp25533_c1	5.57176	4.75452		5.45067	comp25533_c1_seq1	0	NO MATCH	1101	0	0	0	0	0	0	999	2.17822e-08	3.35728e-05		2.97624e-12	-1.14615	-1.88691		-1.26568	0.26	0.78	1.09	0.22	0.34	0.64	0.67	0.71	0.59	0	0	0.03
	comp25549_c0	-2.28336	-2.40173			comp25549_c0_seq2	XP_003246424	PREDICTED: hypothetical protein LOC100573457 [Acyrthosiphon pisum]	340	280	188	8.70743e-05	43	80	-3	1	0.00157003	0.00230761			-1.21525	-1.31262			0.14	0.13	0.13	0.09	0.05	0.21	0.41	0.09	0.27	0.48	1.02	0.43
	comp25595_c0		3.22383			comp25595_c0_seq1	0	NO MATCH	1182	0	0	0	0	0	0	999		0.00830712				-0.565255			1.37	0.13	0.13	0.17	2.83	0.28	0.09	0.17	0.07	0.18	0.03	0.13
	comp25604_c0	-1.36645	-2.01243			comp25604_c0_seq1	0	NO MATCH	436	0	0	0	0	0	0	999	0.00158296	1.11452e-05			0.0388544	-0.182439			0.83	1.51	1.79	0.92	0.96	0.76	3.2	3.05	3.93	3.32	4.53	2.66
	comp25681_c0				5.33229	comp25681_c0_seq1	0	NO MATCH	647	0	0	0	0	0	0	999				0.0025654				-2.6659	0	0.13	0.31	0.13	0	0.06	0.24	0.2	0.46	0	0	0
	comp25761_c0	8.14896		-3.72891		comp25761_c0_seq1	0	NO MATCH	1977	0	0	0	0	0	0	999	1.72227e-16		7.76369e-09		-0.506099		-0.474433		0.34	0.92	0.69	0.04	0.07	0.04	0	0	0	0	0	0
	comp25813_c1	-5.68874	-5.66202		-5.69414	comp25813_c1_seq1	0	NO MATCH	504	0	0	0	0	0	0	999	0.000234622	0.000297555		0.000202975	-2.371	-2.44272		-2.3881	0	0	0	0	0	0	0	0	0	0.39	0.68	0.42
	comp25822_c0	-2.66316				comp25822_c0_seq1	0	NO MATCH	835	0	0	0	0	0	0	999	0.0158361				-2.11331				0.05	0.1	0	0.2	0.11	0.09	0.14	0.2	0	0.48	0.15	0.38
	comp25840_c0	-2.64991				comp25840_c0_seq1	0	NO MATCH	630	0	0	0	0	0	0	999	0.0425785				-2.45555				0	0	0.13	0.2	0.31	0.12	0.12	0.07	0.07	0.42	0.21	0.32
	comp25869_c0				8.6477	comp25869_c0_seq1	0	NO MATCH	247	0	0	0	0	0	0	999				1.29923e-19				-0.0589151	0.21	0	0	0	0.24	0.2	12.15	12.7	4.66	0	0	0
	comp25876_c0	6.21265	5.98976		6.40418	comp25876_c0_seq1	0	NO MATCH	816	0	0	0	0	0	0	999	1.07459e-06	0.000103157		9.2235e-07	-2.09601	-2.32846		-1.97243	0.41	0.44	0.44	0.5	0.18	0.42	0.69	0.41	0.36	0	0	0
	comp25910_c0	-2.13573	-3.12353		-3.18798	comp25910_c0_seq2	0	NO MATCH	934	0	0	0	0	0	0	999	1.30236e-07	8.51575e-10		6.67841e-12	-0.28568	-0.486485		-0.424873	0.26	0.21	0.42	0.26	0.15	0.04	0.04	0.22	0.18	1.33	1.4	1.21
	comp25988_c0		1.98911	1.21582	1.36173	comp25988_c0_seq1	EFN69923	hypothetical protein EAG_00764 [Camponotus floridanus]	2532	104	111	1.094e-08	38	57	2	1		8.67423e-07	0.0213021	0.00184438		-0.0334927	0.142326	-0.384544	0.31	0.31	0.16	0.68	0.48	0.66	0.45	0.34	0.4	0.18	0.14	0.13
	comp26035_c2	2.02019				comp26035_c2_seq1	0	NO MATCH	412	0	0	0	0	0	0	999	0.0346911				-1.98996				1	0.54	0.96	0.66	0.51	0.41	0.4	0.34	0.22	0.2	0.17	0.21
	comp26048_c0	2.13614				comp26048_c0_seq1	0	NO MATCH	499	0	0	0	0	0	0	999	0.026562				-2.09947				0.62	0.69	0.51	0.52	0.31	0.57	0.32	0.27	0.36	0.16	0.07	0.17
	comp26069_c0				3.60342	comp26069_c0_seq1	XP_001948097	PREDICTED: lipase member H-B-like [Acyrthosiphon pisum]	1073	390	246	7.78561e-62	118	157	2	1				0.00841807				-2.5575	0.19	0.07	0.11	0.07	0.13	0.1	0.1	0.27	0.19	0	0	0.04
	comp26081_c0				-1.85978	comp26081_c0_seq4	0	NO MATCH	549	0	0	0	0	0	0	999				0.0289187				-1.9559	0.39	0.94	1.12	0.77	0.45	0.72	0.53	0	0.58	1.21	1.36	1.66
	comp26085_c0	-2.81385				comp26085_c0_seq2	0	NO MATCH	328	0	0	0	0	0	0	999	0.0159002				-2.36546				0.15	0.14	0	0	0.34	0.54	0.53	0.45	0.44	1.04	0.69	0.56
	comp26148_c0		1.23764		1.30111	comp26148_c0_seq1	0	NO MATCH	1126	0	0	0	0	0	0	999		0.0491235		0.0212239		-1.03858		-0.916498	0.58	0.31	0.48	0.67	0.41	0.63	0.52	0.58	0.72	0.22	0.2	0.31
	comp26225_c1				1.72731	comp26225_c1_seq1	0	NO MATCH	671	0	0	0	0	0	0	999				0.0015701				-1.09335	0.7	0.37	0.6	0.69	0.51	0.58	1.03	0.9	1.07	0.22	0.25	0.42
	comp2628_c0		-2.91103			comp2628_c0_seq1	0	NO MATCH	1100	0	0	0	0	0	0	999		0.00810208				-2.35457			0.11	0.07	0.35	0.04	0	0.03	0.13	0.11	0.15	0.16	0.29	0.17
	comp26339_c1	1.50496	1.56847			comp26339_c1_seq1	0	NO MATCH	584	0	0	0	0	0	0	999	0.00883299	0.0073838			-1.02383	-1.08272			1.41	1.36	0.78	1.17	1.62	0.95	0.67	0.45	0.74	0.39	0.52	0.28
	comp26345_c0			-2.14455		comp26345_c0_seq1	0	NO MATCH	393	0	0	0	0	0	0	999			0.0197148				-1.67589		1.18	1.14	1.46	0.12	0.14	0.54	0.85	0.83	1.52	0.63	0.55	1.23
	comp26415_c0		-3.10889			comp26415_c0_seq1	0	NO MATCH	446	0	0	0	0	0	0	999		0.0369809				-2.73337			0.2	0.1	0.1	0	0	0.09	0.09	0.2	0.2	0.45	0.31	0.38
	comp26419_c1		6.05824			comp26419_c1_seq1	0	NO MATCH	1208	0	0	0	0	0	0	999		2.76523e-05				-2.28549			0.03	0.1	0.1	0.3	0.15	0.31	0.12	0.03	0.1	0	0	0
	comp26439_c1	-3.84354	-7.05522		-7.09399	comp26439_c1_seq1	0	NO MATCH	403	0	0	0	0	0	0	999	0.000662341	6.65707e-06		3.80007e-06	-1.30097	-1.44262		-1.38074	0	0.33	0	0	0	0	0	0	0	3.55	0.44	1.3
	comp26445_c0	2.83207				comp26445_c0_seq1	0	NO MATCH	1125	0	0	0	0	0	0	999	0.0231557				-2.49048				0.22	0.14	0.17	0.18	0.12	0.13	0.1	0.04	0.14	0.03	0	0.03
	comp26481_c0		-2.97798		-2.15423	comp26481_c0_seq1	0	NO MATCH	637	0	0	0	0	0	0	999		0.00644871		0.0311269		-2.30939		-2.17585	0.13	0.19	0	0.07	0.08	0	0.12	0.07	0.07	0.24	0.52	0.45
	comp26482_c0		-5.06809		-5.0934	comp26482_c0_seq1	WP_010407324	ankyrin repeat domain protein, partial [Wolbachia endosymbiont of Nasonia vitripennis]	709	768	233	1.50615e-44	102	141	1	1		0.011986		0.00610155		-2.7868		-2.73359	0.12	0	0.06	0	0	0	0	0	0	0.21	0.14	0.34
	comp26512_c0		1.39103			comp26512_c0_seq1	YP_006705760	dethiobiotin synthetase [Cardinium endosymbiont cEper1 of Encarsia pergandiella] >gi|504747610|ref|WP_014934712.1| ATP-dependent dethiobiotin synthetase BioD [Cardinium endosymbiont of Encarsia pergandiella] >gi|404433058|emb|CCM10340.1| dethiobiotin synthetase [Cardinium endosymbiont cEper1 of Encarsia pergandiella]	366	205	52	8.79081e-12	32	40	-1	1		0.00705354				-0.604356			2.19	1.49	2.7	3.29	3.25	2.48	0.82	2.34	2.43	0.91	0.9	1.58
	comp26513_c0	-3.63825	-2.79399		-2.84984	comp26513_c0_seq1	0	NO MATCH	589	0	0	0	0	0	0	999	0.012857	0.0417093		0.0288882	-2.40425	-2.42737		-2.37493	0	0.07	0	0	0.08	0.07	0.07	0	0.07	0.32	0.17	0.7
	comp26528_c0	-7.59217	-5.45223		-8.11667	comp26528_c0_seq1	XP_003391023	PREDICTED: hypothetical protein LOC100633611, partial [Amphimedon queenslandica]	1322	842	297	3.55703e-65	140	184	2	1	2.6626e-72	1.09858e-47		8.53156e-65	2.09994	2.03549		2.0871	0.03	0.03	0.03	0.12	0.07	0.22	0.03	0.03	0	7.61	5.03	6.27
	comp26528_c1	-5.462	-2.6862		-5.46742	comp26528_c1_seq1	0	NO MATCH	327	0	0	0	0	0	0	999	0.000964571	0.0196141		0.000854109	-2.50707	-2.48184		-2.52401	0	0	0	0	0	0.27	0	0	0	0.66	0.69	0.84
	comp26554_c0	-2.37967	-3.64385		-2.90058	comp26554_c0_seq1	0	NO MATCH	716	0	0	0	0	0	0	999	0.0336605	0.0038991		0.0117066	-2.27783	-2.43864		-2.33712	0.06	0.06	0.06	0	0	0.05	0	0.06	0.06	0.47	0.28	0.22
	comp26556_c0				4.08246	comp26556_c0_seq1	0	NO MATCH	535	0	0	0	0	0	0	999				0.0109781				-2.27546	0	0.08	0.08	0	0	0.08	0.3	1.24	0.16	0.07	0	0
	comp26556_c1				1.98543	comp26556_c1_seq1	0	NO MATCH	600	0	0	0	0	0	0	999				0.0268662				-2.19804	0	0	0.07	0	0	0	0.33	0.44	0.57	0.06	0.17	0.07
	comp26598_c0		-1.95938			comp26598_c0_seq1	0	NO MATCH	1010	0	0	0	0	0	0	999		0.0231029				-1.91845			0.16	0	0.12	0.04	0.05	0.15	0.07	0.08	0.16	0.43	0.31	0.23
	comp26618_c1		5.39353			comp26618_c1_seq1	0	NO MATCH	753	0	0	0	0	0	0	999		0.00741246				-2.70866			0.22	0.05	0.16	0.16	0.51	0.15	0.2	0	0.22	0	0	0
	comp26716_c0	6.59164		-3.29598		comp26716_c0_seq1	0	NO MATCH	364	0	0	0	0	0	0	999	5.91611e-06		0.0080545		-1.81809		-1.75767		1.17	0.62	2.47	0.13	0.3	0	0	0	0	0	0	0
	comp26781_c0				3.40071	comp26781_c0_seq1	0	NO MATCH	695	0	0	0	0	0	0	999				0.0253501				-2.67071	0.18	0.06	0.06	0	0.07	0.06	0.33	0.25	0.18	0	0.05	0
	comp26786_c0	-1.99531				comp26786_c0_seq1	0	NO MATCH	753	0	0	0	0	0	0	999	0.030685				-1.69093				0.17	0.16	0.05	0.16	0.13	0.2	0.25	0.39	0.22	0.3	0.48	0.79
	comp26828_c0		-2.09616			comp26828_c0_seq1	0	NO MATCH	1184	0	0	0	0	0	0	999		0.0332279				-2.22874			0.04	0	0.16	0	0.05	0.11	0.07	0.04	0.12	0.18	0.29	0.27
	comp26868_c0				-4.72142	comp26868_c0_seq1	0	NO MATCH	341	0	0	0	0	0	0	999				0.0368759				-2.92173	0	0.14	0.41	0.14	0	0.13	0	0	0	0.13	0.56	0.55
	comp26993_c0		-5.16476		-5.19428	comp26993_c0_seq2	0	NO MATCH	404	0	0	0	0	0	0	999		0.0049245		0.00505781		-2.73404		-2.68049	0.33	0.47	0.31	0	0	0	0	0	0	0.58	0.63	0.77
	comp27012_c0				5.11373	comp27012_c0_seq1	0	NO MATCH	771	0	0	0	0	0	0	999				0.00881629				-2.78363	0.11	0.11	0.16	0.11	0.06	0.05	0.2	0.28	0.16	0	0	0
	comp27039_c0		-3.21269			comp27039_c0_seq1	0	NO MATCH	648	0	0	0	0	0	0	999		0.0236256				-2.67895			0.13	0.19	0.06	0.06	0	0	0.3	0.27	0.07	0.23	0.26	0.31
	comp27041_c0		1.52551			comp27041_c0_seq2	0	NO MATCH	570	0	0	0	0	0	0	999		0.043305				-1.55213			0.62	1	1.58	1.33	1.31	0.86	0.38	1.15	0.83	0.18	0.48	0.49
	comp27049_c0	-3.15366				comp27049_c0_seq2	0	NO MATCH	545	0	0	0	0	0	0	999	0.0482636				-2.66537				0	0.08	0	0.08	0.09	0	0	0.08	0.16	0.28	0.37	0.23
	comp27054_c0	-3.15462				comp27054_c0_seq1	0	NO MATCH	225	0	0	0	0	0	0	999	0.0322184				-2.66119				0	0	0.23	0.95	0.56	0.44	0.87	0.98	0.96	1.28	0.56	0.92
	comp27095_c0	-2.91492	-2.10998		-2.62771	comp27095_c0_seq2	XP_003243039	PREDICTED: hypothetical protein LOC100573417 [Acyrthosiphon pisum]	590	106	102	7.30954e-05	33	53	-1	1	6.29985e-05	0.00541462		0.000145366	-1.66716	-1.65642		-1.65575	0.07	0.21	0	0.14	0.17	0.2	0.13	0.15	0.07	0.78	0.63	0.9
	comp27097_c0		-2.09685			comp27097_c0_seq1	0	NO MATCH	1181	0	0	0	0	0	0	999		0.0284709				-2.22763			0.07	0.03	0.2	0	0.04	0.09	0.19	0	0.07	0.18	0.21	0.23
	comp27213_c1	-2.15548	-1.7157		-1.84598	comp27213_c1_seq1	0	NO MATCH	704	0	0	0	0	0	0	999	1.18016e-05	0.00100488		0.000109779	-0.61847	-0.621787		-0.578351	0.12	0.24	0.58	0.6	0.42	0.28	0.28	0.49	0.42	1.3	1.23	1.73
	comp27314_c0				-4.85703	comp27314_c0_seq1	0	NO MATCH	748	0	0	0	0	0	0	999				0.0153241				-2.85769	0.06	0	0.11	0	0.06	0.05	0	0	0	0.1	0.22	0.21
	comp27352_c0	2.56466			1.98287	comp27352_c0_seq1	0	NO MATCH	533	0	0	0	0	0	0	999	0.00915133			0.0292974	-1.85207			-2.20199	1.4	0.56	0.3	0.24	0.47	0.68	0.67	0.5	0.33	0.07	0.19	0.08
	comp27394_c0		-2.40775	-2.60733		comp27394_c0_seq1	0	NO MATCH	242	0	0	0	0	0	0	999		0.020317	0.0171701			-2.04013	-1.94585		2.19	2.32	1.25	0.65	0.25	0	2.58	2.43	2.61	1.94	1.02	2.07
	comp2748_c0	-3.35453			-3.36448	comp2748_c0_seq1	0	NO MATCH	638	0	0	0	0	0	0	999	0.0196403			0.0156258	-2.55625			-2.57451	0.07	0	0	0.07	0.08	0	0.06	0	0	0.18	0.31	0.38
	comp27493_c0	-4.68543	-3.8358		-2.71431	comp27493_c0_seq1	0	NO MATCH	216	0	0	0	0	0	0	999	1.49027e-06	0.000145678		0.000863599	-1.6934	-1.73531		-1.59767	0.26	0	0	0	0.59	0	0.23	0.52	0.51	3.62	1.59	3.39
	comp27530_c0	-2.52161	-2.47601			comp27530_c0_seq1	0	NO MATCH	465	0	0	0	0	0	0	999	0.0119678	0.0234494			-1.93286	-2.00359			0.19	0	0.18	0.19	0.11	0.09	0.17	0.39	0.67	0.77	0.37	1.19
	comp27556_c0		-4.69525			comp27556_c0_seq1	0	NO MATCH	237	0	0	0	0	0	0	999		0.0406308				-2.97622			0.23	0.22	0	0	0	0	0.82	2.05	2.01	0.6	0.87	0.43
	comp27556_c1				7.13864	comp27556_c1_seq1	0	NO MATCH	222	0	0	0	0	0	0	999				3.52929e-12				-1.40207	0	0	0	0	0	0	4.46	4.23	3.18	0	0	0
	comp27556_c2				7.13257	comp27556_c2_seq1	0	NO MATCH	398	0	0	0	0	0	0	999				1.20593e-10				-1.40515	0	0	0	0	0	0	2.52	1.76	1.27	0	0	0
	comp27577_c2		-2.5692			comp27577_c2_seq1	0	NO MATCH	1461	0	0	0	0	0	0	999		0.00893952				-1.94073			0.11	0.11	0.18	0.05	0.03	0.03	0.07	0.11	0.35	0.27	0.13	0.31
	comp27588_c1		2.23904		2.3047	comp27588_c1_seq1	0	NO MATCH	1635	0	0	0	0	0	0	999		0.000237414		8.58957e-06		-1.00153		-0.864061	0.56	0.11	0.59	0.52	0.78	0.46	0.56	0.54	0.74	0.03	0.16	0.17
	comp27601_c0	-2.98319	-6.19903		-3.50488	comp27601_c0_seq1	0	NO MATCH	1012	0	0	0	0	0	0	999	0.000466591	5.55523e-06		0.000101416	-1.90727	-2.08265		-1.9569	0	0.04	0.08	0	0	0	0.04	0.04	0	0.43	0.25	0.34
	comp27614_c0				3.40263	comp27614_c0_seq2	XP_004336063	M protein repeat-containing protein [Acanthamoeba castellanii str. Neff] >gi|440792842|gb|ELR14050.1| M protein repeat-containing protein [Acanthamoeba castellanii str. Neff]	231	1053	141	1.60387e-07	41	70	3	1				0.0336564				-2.66924	0	0	0	0.06	0	0	0.29	0.13	0.39	0	0.05	0
	comp27693_c0	5.34184	6.25511		5.97641	comp27693_c0_seq1	0	NO MATCH	295	0	0	0	0	0	0	999	0.00996029	1.3949e-05		0.000177923	-2.64776	-2.15455		-2.27422	1.18	0.98	0.16	1.83	1.94	0.77	0.92	0.68	2.01	0	0	0
	comp27780_c0		-1.74046			comp27780_c0_seq1	0	NO MATCH	877	0	0	0	0	0	0	999		0.044242				-1.6241			0.33	0.36	0.32	0.14	0.11	0.17	0.34	0.29	0.56	0.54	0.26	0.67
	comp27796_c0		-2.59187		-2.28353	comp27796_c0_seq1	XP_001951546	PREDICTED: retinol dehydrogenase 11-like isoform 1 [Acyrthosiphon pisum] >gi|328702842|ref|XP_003242022.1| PREDICTED: retinol dehydrogenase 11-like isoform 2 [Acyrthosiphon pisum]	1555	319	310	6.86329e-82	152	211	-1	1		0.0261506		0.0230976		-2.19044		-2.10152	0.28	0.1	0.17	0	0.06	0.02	0.07	0	0.03	0.09	0.22	0.19
	comp27845_c0	5.60994	5.86776		5.51394	comp27845_c0_seq1	0	NO MATCH	545	0	0	0	0	0	0	999	0.000291545	4.65311e-05		0.00229991	-2.48983	-2.41096		-2.56114	0.48	0.31	0.54	0.63	0.55	0.44	0.51	0.57	0.16	0	0	0
	comp27847_c0	4.86543				comp27847_c0_seq1	0	NO MATCH	704	0	0	0	0	0	0	999	0.0340545				-2.89136				0.3	0.12	0.17	0.06	0.07	0.06	0.05	0	0	0	0	0
	comp27857_c1	1.82176				comp27857_c1_seq1	0	NO MATCH	966	0	0	0	0	0	0	999	0.0395646				-2.10281				0.26	0.25	0.32	0.13	0.2	0.16	0.12	0.09	0.17	0.04	0.1	0.08
	comp27861_c1		1.34821			comp27861_c1_seq1	0	NO MATCH	1312	0	0	0	0	0	0	999		0.00295243				-0.269402			1.02	0.62	1.12	2	1.29	1.48	0.53	0.27	0.69	0.57	0.71	0.56
	comp27915_c0	6.71637	7.51987			comp27915_c0_seq1	0	NO MATCH	474	0	0	0	0	0	0	999	3.03015e-09	6.51118e-13			-1.72376	-1.15375			1.32	1.09	0.99	2.23	2.49	1.39	0	0	0	0	0	0
	comp28079_c0	2.87051				comp28079_c0_seq1	0	NO MATCH	520	0	0	0	0	0	0	999	0.00595438				-2.1374				0.68	0.33	0.81	0.67	0.19	0.16	0.54	0.26	0.08	0.07	0.07	0.08
	comp28086_c0	-6.08085	-4.11184		-6.09052	comp28086_c0_seq1	0	NO MATCH	258	0	0	0	0	0	0	999	0.00014469	0.00119112		0.000141367	-2.11587	-2.1502		-2.13116	0	0	0	0	0	0.18	0	0	0	2.49	0.62	1.52
	comp28130_c0	-6.53392	-8.4418			comp28130_c0_seq1	0	NO MATCH	205	0	0	0	0	0	0	999	3.62123e-21	1.62843e-19			-0.146587	-0.235239			0	0	0.26	0	0	0	7.21	5.83	11.74	7.54	12.16	13.27
	comp28155_c0	4.99792				comp28155_c0_seq1	0	NO MATCH	287	0	0	0	0	0	0	999	0.0182328				-2.82821				0.35	0.67	0.83	0	0	0	0	0.18	0.17	0	0	0
	comp28159_c0				2.55246	comp28159_c0_seq1	0	NO MATCH	729	0	0	0	0	0	0	999				0.00481514				-2.08499	0.12	0	0.28	0.17	0.07	0	0.58	0.23	0.46	0.05	0.13	0
	comp28448_c0	2.38522	2.35822			comp28448_c0_seq2	0	NO MATCH	788	0	0	0	0	0	0	999	0.00136009	0.00142062			-1.31335	-1.4267			1.12	0.66	0.51	0.47	0.79	0.97	0.14	0.48	0.53	0.05	0.08	0.3
	comp28458_c0	2.20123			2.12507	comp28458_c0_seq1	0	NO MATCH	814	0	0	0	0	0	0	999	0.0304685			0.0220963	-2.0648			-2.11941	0.21	0.39	0.49	0.1	0	0.19	0.32	0.41	0.31	0.09	0.08	0.05
	comp2852_c0	-3.04177				comp2852_c0_seq1	XP_004923412	PREDICTED: RNA-directed DNA polymerase from mobile element jockey-like [Bombyx mori]	515	473	82	3.04488e-18	43	59	-2	1	0.0482636				-2.71784				0	0	0.08	0	0.1	0	0.16	0	0.34	0.23	0.27	0.41
	comp28530_c0		-4.69535			comp28530_c0_seq1	0	NO MATCH	492	0	0	0	0	0	0	999		0.0247078				-2.97177			0.18	0.26	0.09	0	0	0	0.08	0.09	0.18	0.24	0.21	0.34
	comp28569_c0		1.03763			comp28569_c0_seq1	XP_003398741	PREDICTED: glucose dehydrogenase [acceptor]-like [Bombus terrestris]	2438	622	569	7.00372e-138	264	360	-2	1		3.2337e-05				4.08258			9.17	8.01	7.36	9.76	12	7.68	8.49	9.5	8.06	4.95	5.23	3.95
	comp28610_c0		-5.25503			comp28610_c0_seq1	0	NO MATCH	450	0	0	0	0	0	0	999		0.00551256				-2.68403			0.1	0.1	0.19	0	0	0	0.54	0.41	1.2	0.62	0.47	0.19
	comp28610_c2		-5.05505			comp28610_c2_seq1	0	NO MATCH	253	0	0	0	0	0	0	999		0.013763				-2.79358			0.21	0.2	0.2	0	0	0	0.56	0.83	0	0.37	1.12	0.78
	comp28751_c0	2.58932	2.4387		2.20407	comp28751_c0_seq1	0	NO MATCH	306	0	0	0	0	0	0	999	7.48137e-08	4.29029e-06		0.00023368	-0.630743	-0.842367		-0.924747	3.87	3.26	5.07	4.28	3.15	3.55	2.62	2.12	4.64	0.57	0.38	1.07
	comp28816_c0	-2.82021			-2.32235	comp28816_c0_seq1	0	NO MATCH	661	0	0	0	0	0	0	999	0.0220009			0.0344783	-2.36028			-2.33245	0.06	0	0.06	0	0.15	0.06	0.06	0.13	0	0.34	0.2	0.49
	comp28911_c0		-5.17281			comp28911_c0_seq1	0	NO MATCH	395	0	0	0	0	0	0	999		0.0191609				-2.73336			0.12	0.11	0	0	0	0	0	0	0.12	0.1	0.55	0.78
	comp28980_c0		4.82386			comp28980_c0_seq1	0	NO MATCH	241	0	0	0	0	0	0	999		0.000144275				-1.83332			0	0.85	0.42	3.25	0.51	3.64	0	0.45	0	0	0.17	0
	comp29054_c0		5.0251			comp29054_c0_seq1	0	NO MATCH	321	0	0	0	0	0	0	999		0.00852627				-2.8954			0	0	0.29	0.45	0.52	0.7	0.41	0.25	0.15	0	0	0
	comp29078_c0	-8.954	-6.97893		-7.03242	comp29078_c0_seq1	0	NO MATCH	1459	0	0	0	0	0	0	999	3.63137e-36	3.83968e-29		2.1989e-32	0.294742	0.221095		0.288032	0	0	0	0.03	0	0	0	0	0.03	1.48	1.49	1.66
	comp29078_c1	-6.40298	-6.37869		-6.4085	comp29078_c1_seq1	0	NO MATCH	512	0	0	0	0	0	0	999	5.78572e-08	2.87263e-07		5.78845e-08	-1.88036	-1.95311		-1.89662	0	0	0	0	0	0	0	0	0	0.84	0.8	0.82
	comp29153_c0	3.45498	4.66699	1.19915	3.54265	comp29153_c0_seq1	0	NO MATCH	258	0	0	0	0	0	0	999	8.23623e-08	5.89213e-16	0.0231694	8.3986e-08	-1.45819	-0.569361	-0.124542	-1.40452	2.82	2.52	3.07	7.32	5.31	6.83	2.73	3.86	2.4	0	0.47	0.19
	comp29325_c0	-3.53063	-5.4368		-3.54056	comp29325_c0_seq1	0	NO MATCH	737	0	0	0	0	0	0	999	0.00644846	0.000961076		0.00558517	-2.46149	-2.58222		-2.47814	0	0	0.05	0	0	0	0	0.06	0	0.25	0.35	0.22
	comp2953_c0	-3.04177				comp2953_c0_seq1	0	NO MATCH	693	0	0	0	0	0	0	999	0.0482636				-2.71784				0	0	0.06	0.06	0.07	0	0.16	0.06	0.06	0.16	0.19	0.29
	comp29547_c0		-2.76595			comp29547_c0_seq1	0	NO MATCH	342	0	0	0	0	0	0	999		0.0116671				-2.43579			0.98	0.27	0.27	0.14	0	0.13	0	0.57	0	0.74	0.65	0.8
	comp29637_c1		-3.62631		-2.37576	comp29637_c1_seq1	0	NO MATCH	1049	0	0	0	0	0	0	999		0.0106574		0.0439513		-2.44529		-2.30119	0	0.04	0.07	0	0	0.04	0.04	0.04	0.04	0.17	0.33	0.11
	comp29682_c0		-4.69527			comp29682_c0_seq1	0	NO MATCH	323	0	0	0	0	0	0	999		0.0406308				-2.97524			0	0	0.14	0	0	0	0.14	0.15	0	0.27	0.58	0.43
	comp29688_c1	-5.54266	-5.51892			comp29688_c1_seq1	0	NO MATCH	251	0	0	0	0	0	0	999	0.00052965	0.000515567			-2.45731	-2.52834			0	0	0	0	0	0	0.57	0	0.21	1.29	0.81	1.18
	comp29711_c1	-4.9721				comp29711_c1_seq1	0	NO MATCH	621	0	0	0	0	0	0	999	0.0190918				-2.7819				0	0	0	0.07	0.08	0.32	0.19	0.35	0.07	0.24	0.32	0.13
	comp29734_c0	-5.83706	-5.8171		-5.84263	comp29734_c0_seq1	XP_002072471	GK18829 [Drosophila willistoni] >gi|194168556|gb|EDW83457.1| GK18829 [Drosophila willistoni]	642	220	66	4.14911e-13	36	49	-3	1	0.000173208	0.000235443		0.00015173	-2.27482	-2.34581		-2.29144	0	0	0	0	0	0	0	0	0	0.41	0.26	0.63
	comp29751_c0	-2.38583				comp29751_c0_seq1	0	NO MATCH	545	0	0	0	0	0	0	999	0.0432111				-2.27422				0.08	0	0.15	0.24	0.28	0	0.07	0.16	0.24	0.64	0.25	0.46
	comp29830_c0		5.55013			comp29830_c0_seq1	0	NO MATCH	235	0	0	0	0	0	0	999		0.000618669				-2.60961			0.46	0.88	0.65	1.57	0.79	1.26	0	0.23	0	0	0	0
	comp29863_c1				3.39922	comp29863_c1_seq1	0	NO MATCH	287	0	0	0	0	0	0	999				0.0339642				-2.66726	0	0	0.17	0	0	0.16	0.79	0.35	1.04	0	0	0.17
	comp29887_c0		2.09725			comp29887_c0_seq1	0	NO MATCH	990	0	0	0	0	0	0	999		0.030083				-2.4172			0.08	0.04	0.04	0.24	0.24	0.19	0.04	0.13	0.16	0.04	0.06	0.04
	comp29898_c0				2.96664	comp29898_c0_seq1	0	NO MATCH	254	0	0	0	0	0	0	999				4.67739e-05				-1.58483	0.41	0.59	0.78	0.2	0	0.19	3.53	1.66	2.24	0.18	0.48	0.19
	comp29901_c1				-1.00019	comp29901_c1_seq1	0	NO MATCH	710	0	0	0	0	0	0	999				0.0122429				0.240729	1.13	1.09	1.19	2.69	3.15	1.64	1.24	0.84	1.24	1.95	2.22	2.42
	comp29931_c0	4.86548				comp29931_c0_seq1	0	NO MATCH	492	0	0	0	0	0	0	999	0.0340993				-2.8913				0.45	0.26	0.17	0.09	0	0.25	0	0	0	0	0	0
	comp29968_c0	-2.6816	-2.78182		-2.43748	comp29968_c0_seq1	0	NO MATCH	1014	0	0	0	0	0	0	999	9.09689e-13	2.02202e-11		1.40806e-10	0.0762911	-0.0178333		0.093966	0.16	0.35	0.27	0.2	0.23	0.3	0.4	0.37	0.16	1.64	1.5	1.91
	comp30078_c0				-3.36436	comp30078_c0_seq1	0	NO MATCH	828	0	0	0	0	0	0	999				0.0153241				-2.57518	0.25	0.05	0.05	0	0.35	0.09	0	0	0.05	0.27	0.23	0.14
	comp30080_c0		3.75521			comp30080_c0_seq1	0	NO MATCH	543	0	0	0	0	0	0	999		0.00566909				-2.55278			0.16	0	0.15	0.4	0.65	0.3	0	0.08	0.24	0.07	0	0
	comp30093_c0	-2.81713	-2.26419		-5.5511	comp30093_c0_seq1	0	NO MATCH	327	0	0	0	0	0	0	999	0.0188866	0.0474844		0.000665785	-2.36133	-2.38783		-2.47271	0.23	0.22	0	0.45	0	0.21	0	0	0	1	0.88	1.72
	comp30119_c0	2.73494		-5.24149		comp30119_c0_seq1	0	NO MATCH	437	0	0	0	0	0	0	999	0.0365222		0.0133586		-2.54418		-2.67237		0.42	0.6	0.4	0	0	0	0.19	0.21	0	0.09	0.08	0
	comp30145_c1				1.76664	comp30145_c1_seq1	0	NO MATCH	416	0	0	0	0	0	0	999				0.0223908				-1.20733	0.22	0.42	0.32	0.32	0.76	0.71	1.89	1.11	1.75	0.29	0.09	1.04
	comp30188_c0	1.7919	2.3978		1.94683	comp30188_c0_seq1	0	NO MATCH	754	0	0	0	0	0	0	999	0.00050824	3.42064e-06		4.03104e-05	-0.896529	-0.563784		-0.80148	1.17	1.18	0.74	1.86	1.92	0.97	1.06	1.13	1.27	0.3	0.26	0.32
	comp30199_c0	-1.56236	-1.241		-1.3	comp30199_c0_seq1	0	NO MATCH	490	0	0	0	0	0	0	999	0.00251553	0.0326605		0.0219848	-0.81688	-0.827399		-0.768678	0.54	1.29	0.64	1.45	0.77	0.86	0.61	1.49	0.93	2.85	2.19	2.28
	comp30204_c0				2.19064	comp30204_c0_seq2	0	NO MATCH	890	0	0	0	0	0	0	999				0.019268				-2.08173	0.09	0.09	0.18	0.18	0.05	0.04	0.34	0.42	0.23	0.04	0.07	0.09
	comp30266_c0		1.57762			comp30266_c0_seq1	0	NO MATCH	303	0	0	0	0	0	0	999		0.00721376				-1.28247			0.82	0.79	0.93	2.25	2.44	2.25	0.74	0.49	1.3	0.58	1.01	0.62
	comp30312_c0	4.44529	3.83387		3.50387	comp30312_c0_seq1	0	NO MATCH	473	0	0	0	0	0	0	999	2.29518e-05	0.00188868		0.0167839	-2.02142	-2.50807		-2.61498	0.95	0.55	0.99	0.46	0.54	0.61	0.6	0.38	0.28	0.08	0	0
	comp30317_c0	-3.54849	-4.307		-1.73585	comp30317_c0_seq1	0	NO MATCH	210	0	0	0	0	0	0	999	0.000278556	9.82367e-05		0.0439185	-1.90642	-2.01219		-1.73765	0	0.26	0.25	0	0	0.24	1.2	0.27	0.53	1.41	2.06	3.52
	comp30323_c0		5.02888		5.11489	comp30323_c0_seq1	0	NO MATCH	392	0	0	0	0	0	0	999		0.0111781		0.0121707		-2.89193		-2.783	0.24	0.11	0.56	0.58	0.54	0.22	0.43	0.24	0.71	0	0	0
	comp30394_c0		1.58599			comp30394_c0_seq1	WP_009288698	hypothetical protein [Halomonas titanicae] >gi|445563933|gb|ELY20072.1| hypothetical protein HALTITAN_3297 [Halomonas titanicae BH1]	700	98	84	3.27209e-20	58	62	3	1		0.0281844				2.73109			4.97	4.25	6.81	7.61	34.32	6.66	5.8	3.12	7.87	5.62	2.96	7.33
	comp30394_c1		1.60704			comp30394_c1_seq1	AEQ20465	hypothetical protein [uncultured bacterium CSL142]	432	93	47	2.93553e-10	35	36	1	1		0.032957				1.6168			3.38	3.35	5.32	4.98	27.95	6.19	4.86	3.51	5.44	4.19	2.62	5.78
	comp30402_c0	-5.08867	-3.11774			comp30402_c0_seq1	0	NO MATCH	587	0	0	0	0	0	0	999	0.007393	0.0483564			-2.71661	-2.73027			0	0	0	0	0	0.07	0.2	0.07	0.07	0.26	0.17	0.42
	comp30428_c0		-1.01225			comp30428_c0_seq1	0	NO MATCH	2574	0	0	0	0	0	0	999		0.0254765				0.129076			0.37	0.48	0.72	0.24	0.23	0.35	0.44	0.58	0.33	0.54	0.64	0.46
	comp30490_c0	5.00086	4.89206			comp30490_c0_seq1	0	NO MATCH	353	0	0	0	0	0	0	999	0.0279439	0.0145948			-2.82633	-2.9587			0.81	0.39	0.26	0.53	0.46	0.37	0.24	0	0.13	0	0	0
	comp30511_c1	1.67272	1.78988			comp30511_c1_seq1	0	NO MATCH	413	0	0	0	0	0	0	999	0.000653446	0.00186049			-0.85345	-0.875833			2.12	1.93	2.23	2.29	1.66	2.75	2.31	1.57	0.66	0.89	0.78	0.21
	comp30579_c1		1.97402			comp30579_c1_seq1	XP_003244198	PREDICTED: hypothetical protein LOC100573332 [Acyrthosiphon pisum]	1396	423	391	2.3833e-107	194	268	2	1		0.0203476				-1.95511			0.17	0.3	0.16	0.17	0.23	0.32	0.13	0.2	0.11	0.05	0.04	0.08
	comp30592_c0	-1.49063				comp30592_c0_seq1	0	NO MATCH	1121	0	0	0	0	0	0	999	0.0441479				-1.31593				0.22	0.17	0.07	0.5	0.54	0.37	0.03	0.11	0.32	0.38	0.31	0.62
	comp30710_c0	2.06728	2.43138		2.76606	comp30710_c0_seq1	0	NO MATCH	894	0	0	0	0	0	0	999	1.02083e-06	1.78552e-07		7.98333e-11	-0.454758	-0.281811		0.0737377	1.48	1.27	1.73	2.43	1.83	1.51	2.29	1.83	3.16	0.19	0.47	0.36
	comp30748_c0		2.78583			comp30748_c0_seq1	0	NO MATCH	499	0	0	0	0	0	0	999		0.0347195				-2.60728			0.09	0.09	0.17	0.52	0.51	0.24	0.56	0.18	0.18	0	0.07	0.08
	comp30764_c0				3.50485	comp30764_c0_seq1	0	NO MATCH	890	0	0	0	0	0	0	999				0.0153241				-2.61415	0.16	0.26	0.1	0.21	0.19	0.1	0.29	0.27	0.16	0.05	0	0
	comp30812_c0		3.2869			comp30812_c0_seq1	0	NO MATCH	691	0	0	0	0	0	0	999		1.12465e-05				-1.67773			0.25	0.3	0.53	1.03	0.63	0.62	0.22	0.25	0.49	0.11	0.05	0.06
	comp30846_c0		-3.81237			comp30846_c0_seq1	0	NO MATCH	744	0	0	0	0	0	0	999		0.00498644				-2.34276			0	0.11	0.11	0.06	0	0	0.2	0.17	0.11	0.3	0.18	0.59
	comp30852_c0		-4.16759			comp30852_c0_seq1	0	NO MATCH	280	0	0	0	0	0	0	999		0.000396217				-2.1117			0.54	0.7	0.52	0	0	0.17	1.63	1.09	1.26	1.6	0.7	2.05
	comp30854_c0	-2.93993	-5.85438	-2.91742	-2.66103	comp30854_c0_seq1	XP_003242319	PREDICTED: histone-lysine N-methyltransferase SETMAR-like [Acyrthosiphon pisum]	289	333	80	2.11679e-17	44	56	-3	1	6.38126e-12	6.4889e-19	0.045125	9.75461e-10	0.149944	-0.0673682	-2.37476	0.167332	0.87	1.34	0.83	0	0	0.32	0.78	1.93	1.03	6.9	10.37	5.91
	comp30854_c1		-5.19725			comp30854_c1_seq1	0	NO MATCH	205	0	0	0	0	0	0	999		0.0158535				-2.72825			0	0	0.52	0	0	0	0.25	0	0.27	1.7	0.21	1.56
	comp30856_c0	5.1197				comp30856_c0_seq2	0	NO MATCH	536	0	0	0	0	0	0	999	0.0103464				-2.76506				0.6	0.35	0.46	0.24	0.28	0.11	0.43	0.24	0.24	0	0	0
	comp30875_c0		5.02507		5.42732	comp30875_c0_seq1	0	NO MATCH	313	0	0	0	0	0	0	999		0.0145948		0.000854109		-2.8968		-2.61118	0	0.15	0	0.62	0.36	0.72	0.57	0.95	0.78	0	0	0
	comp30887_c0		1.81144			comp30887_c0_seq1	0	NO MATCH	627	0	0	0	0	0	0	999		0.0205117				-1.58185			0.5	0.2	0.33	0.94	0.79	0.63	0.37	0.55	0.48	0.06	0.42	0.13
	comp30905_c0		-2.42098		-2.47058	comp30905_c0_seq1	0	NO MATCH	778	0	0	0	0	0	0	999		0.0386594		0.0261826		-2.30203		-2.2466	0.32	0.31	0.26	0.16	0	0	0	0.05	0.11	0.38	0.17	0.41
	comp30921_c0		-5.3524			comp30921_c0_seq1	0	NO MATCH	374	0	0	0	0	0	0	999		0.00155972				-2.62704			0.13	0.12	0.24	0	0	0	0	0.38	0	0.55	0.49	0.71
	comp30953_c1				4.99199	comp30953_c1_seq1	0	NO MATCH	603	0	0	0	0	0	0	999				0.0153241				-2.8449	0	0	0.07	0.14	0	0.07	0.19	0.36	0.21	0	0	0
	comp30967_c0	5.60562				comp30967_c0_seq1	0	NO MATCH	976	0	0	0	0	0	0	999	0.00128573				-2.49146				0.08	0.32	0.28	0.04	0.05	0.08	0.08	0	0	0	0	0
	comp30982_c0				3.04113	comp30982_c0_seq1	0	NO MATCH	431	0	0	0	0	0	0	999				0.000763924				-2.04593	0	0.1	0.1	0.52	0.12	0.19	1.05	0.75	0.73	0.09	0.16	0
	comp31106_c0	5.7687	5.14412			comp31106_c0_seq1	0	NO MATCH	1465	0	0	0	0	0	0	999	0.000321647	0.00690141			-2.39212	-2.83415			0.22	0.08	0.21	0.16	0.06	0.1	0.07	0.08	0.05	0	0	0
	comp31128_c0	1.35207		-1.32197		comp31128_c0_seq1	EEZ97927	hypothetical protein TcasGA2_TC000314 [Tribolium castaneum]	5104	852	714	2.07185e-68	199	345	1	1	8.05785e-10		2.03484e-06		2.21258		2.116		1.19	1.38	1.18	0.38	0.52	0.61	0.86	0.92	0.42	0.56	0.4	0.5
	comp31129_c0	-1.29868				comp31129_c0_seq1	0	NO MATCH	708	0	0	0	0	0	0	999	0.0461948				-1.12189				0.18	0.23	0.57	0.35	0.55	0.38	0.43	0.48	0.59	0.79	0.83	0.79
	comp31137_c0				-1.15961	comp31137_c0_seq1	0	NO MATCH	593	0	0	0	0	0	0	999				0.000514393				0.904038	2.34	2.44	2.29	3.44	3.6	2.94	1.71	1.99	2.47	3.68	4.64	5.24
	comp31188_c0	4.26552	2.47755			comp31188_c0_seq1	NP_001166268	cuticular protein RR-2 family member 3 precursor [Nasonia vitripennis]	715	180	70	1.5486e-20	51	56	-2	1	0.00775628	0.0419587			-1.17475	-2.46476			2.96	0.28	0.06	0.58	0.2	0.16	0.11	0.36	0.35	0.05	0.09	0
	comp31239_c0				-5.54802	comp31239_c0_seq1	0	NO MATCH	391	0	0	0	0	0	0	999				0.000469595				-2.47788	0.24	0.23	0.45	0.23	0	0.44	0	0	0	0.42	0.74	0.67
	comp31283_c0	-6.13027	-4.16129			comp31283_c0_seq1	0	NO MATCH	276	0	0	0	0	0	0	999	1.79314e-05	0.000239729			-2.07785	-2.11279			0	0	0	0	0	0.17	4.66	2.79	1.83	1.47	0.86	2.09
	comp31331_c0				3.85922	comp31331_c0_seq1	XP_003242295	PREDICTED: hypothetical protein LOC100575687 [Acyrthosiphon pisum]	1352	1045	420	5.68882e-58	143	202	-2	1				0.00142811				-2.41189	0	0.03	0	0	0	0.03	0.16	0.24	0.12	0.03	0	0
	comp31366_c0		-2.03601			comp31366_c0_seq1	0	NO MATCH	504	0	0	0	0	0	0	999		0.0417093				-2.03924			0.44	0.68	0.17	0.09	0.4	0	0.32	0.44	0.52	0.7	0.55	0.67
	comp31382_c0		4.89208			comp31382_c0_seq2	XP_003403313	PREDICTED: hypothetical protein LOC100649160, partial [Bombus terrestris]	310	405	88	1.67762e-15	38	57	2	1		0.0145948				-2.95799			0.47	0.56	0	0.23	0.53	0.43	0	0.24	0	0	0	0
	comp31387_c0				2.34079	comp31387_c0_seq1	0	NO MATCH	1108	0	0	0	0	0	0	999				0.00205621				-1.81108	0.11	0.14	0.28	0.11	0.17	0.24	0.37	0.22	0.44	0.06	0.09	0.03
	comp31453_c0		-1.86329		-3.90513	comp31453_c0_seq1	0	NO MATCH	336	0	0	0	0	0	0	999		0.041418		0.000353689		-2.15408		-2.25606	1.15	0.55	1.37	0.42	0	0.26	0	0	0.14	0.89	1	0.81
	comp31553_c0		2.06964			comp31553_c0_seq1	0	NO MATCH	513	0	0	0	0	0	0	999		0.0128128				-2.05766			0.09	0.17	0.25	0.68	0.59	0.71	0.08	0.09	0.43	0.15	0.13	0.16
	comp3157_c0		6.41568			comp3157_c0_seq1	YP_006493405	NADH dehydrogenase subunit 4 (mitochondrion) [Eospalax baileyi] >gi|346421811|gb|AEO27448.1| NADH dehydrogenase subunit 4 (mitochondrion) [Eospalax baileyi]	855	459	285	8.8509e-102	208	226	-1	1		0.0259416				-2.01823			0	0	0	1.43	0	0	0	0	0	0	0	0
	comp31658_c0	-2.58882			-2.22368	comp31658_c0_seq1	0	NO MATCH	477	0	0	0	0	0	0	999	0.00837473			0.0183415	-2.15435			-2.13136	0.09	0.18	0	0.46	0.22	0	0.08	0.09	0.19	0.75	0.44	0.62
	comp31688_c0				-1.95153	comp31688_c0_seq1	0	NO MATCH	413	0	0	0	0	0	0	999				0.0415242				-1.74532	0.11	1.29	0.53	0.22	0.51	0.51	0.4	0.34	0	1.48	1.04	0.42
	comp31733_c0				5.83097	comp31733_c0_seq2	0	NO MATCH	734	0	0	0	0	0	0	999				8.34957e-05				-2.36761	0.09	0.17	0.34	0	0	0	0.82	0.46	0.45	0	0	0
	comp31749_c0	-1.18097	-1.0266			comp31749_c0_seq2	EGI68957	V-type proton ATPase subunit E [Acromyrmex echinatior]	1179	226	223	1.03843e-33	88	135	-3	1	5.9011e-05	0.00526182			1.27483	1.22967			1.29	1.24	1.23	1.65	1.04	1.47	1.55	1.62	1.66	2.25	3.44	2.71
	comp31793_c0	2.47725	2.6051			comp31793_c0_seq1	0	NO MATCH	1304	0	0	0	0	0	0	999	4.00257e-09	2.02572e-09			-0.39855	-0.398283			0.99	1.01	0.77	0.97	1.06	0.99	0.36	0.22	0.21	0.16	0.12	0.2
	comp317_c0	-6.76886	-4.79423		-6.77437	comp317_c0_seq1	XP_785151	PREDICTED: uncharacterized protein LOC579970 [Strongylocentrotus purpuratus]	1571	1493	529	3.25171e-47	159	250	-2	1	5.12595e-06	7.25347e-05		4.98368e-06	-1.58452	-1.6343		-1.60061	0	0	0	0	0	0.02	0	0	0	0.34	0.51	0.07
	comp31810_c0	1.27441			1.16762	comp31810_c0_seq1	0	NO MATCH	516	0	0	0	0	0	0	999	0.000139891			0.0309777	1.13709			1.05001	7.31	4.28	7.99	5.57	2.65	3.69	4.02	3.63	10.41	2.35	2.92	2.67
	comp31884_c0	3.21627			2.57674	comp31884_c0_seq1	0	NO MATCH	840	0	0	0	0	0	0	999	0.0122369			0.0280161	-1.91366			-2.3189	0.89	0.1	0.38	0.15	0.17	0.27	0.18	0.25	0.44	0.09	0	0.05
	comp31903_c0	2.42538		-2.62339		comp31903_c0_seq1	0	NO MATCH	627	0	0	0	0	0	0	999	0.0274299		0.048654		-2.13805		-2.20402		0.27	0.66	0.46	0.07	0.08	0.06	0	0	0.07	0	0.05	0.19
	comp31918_c0		1.61289			comp31918_c0_seq2	0	NO MATCH	876	0	0	0	0	0	0	999		0.00939558				-1.2588			0.33	0.32	0.59	0.7	0.76	0.61	0.3	0.19	0.66	0.38	0.18	0.09
	comp31941_c0	-6.96319	-6.93648		-5.04163	comp31941_c0_seq1	0	NO MATCH	614	0	0	0	0	0	0	999	8.62276e-11	7.17554e-10		1.93724e-09	-1.45104	-1.52577		-1.44243	0	0	0	0	0	0	0	0.07	0	1.12	1.09	0.73
	comp32034_c1	-1.69752	-1.77347			comp32034_c1_seq1	YP_803612	subtilisin-like serine protease [Pediococcus pentosaceus ATCC 25745] >gi|499992083|ref|WP_011672801.1| subtilisin-like serine protease [Pediococcus pentosaceus] >gi|116102027|gb|ABJ67170.1| Subtilisin-like serine protease [Pediococcus pentosaceus ATCC 25745]	2221	2334	692	7.88259e-16	143	258	-3	1	0.0120115	0.0170429			-1.28078	-1.37587			0.04	0.1	0.07	0.02	0.06	0.11	0.11	0.14	0.02	0.3	0.18	0.2
	comp32091_c0		1.17545		1.6716	comp32091_c0_seq1	0	NO MATCH	1460	0	0	0	0	0	0	999		0.0046854		1.45686e-07		0.165814		0.590886	0.88	0.95	0.59	1.29	1.01	0.96	1.49	1.74	1.39	0.36	0.53	0.52
	comp3210_c0	2.21469				comp3210_c0_seq1	0	NO MATCH	1309	0	0	0	0	0	0	999	0.0472588				-2.2643				0.15	0.24	0.15	0.12	0.28	0.11	0.06	0.06	0.09	0	0.07	0.03
	comp32201_c2		-2.34723			comp32201_c2_seq2	0	NO MATCH	607	0	0	0	0	0	0	999		0.0290528				-2.07682			0.15	0.14	0.57	0	0.34	0.28	0.14	0.45	0.45	0.66	1.05	1.56
	comp32201_c3	-2.83554	-7.52927		-5.62571	comp32201_c3_seq1	0	NO MATCH	898	0	0	0	0	0	0	999	3.58648e-05	6.34567e-11		1.24642e-10	-0.825548	-1.04949		-0.972779	0	0.13	0.26	0	0	0	0	0	0.05	0.94	0.54	1.48
	comp32280_c0				-3.10773	comp32280_c0_seq2	0	NO MATCH	469	0	0	0	0	0	0	999				0.00449037				-2.21323	0.59	0.57	0.84	0.19	0.11	0.27	0	0.2	0	0.35	0.68	0.83
	comp32308_c0	1.50943	2.18968		1.59106	comp32308_c0_seq1	0	NO MATCH	1134	0	0	0	0	0	0	999	6.28766e-16	9.37908e-22		3.21829e-13	2.69635	3.12957		2.74511	8.6	8.1	9.01	14.25	15.54	11.46	7.77	9.51	10.04	2.91	2.97	3.01
	comp32318_c0		2.55342			comp32318_c0_seq1	0	NO MATCH	526	0	0	0	0	0	0	999		0.0225362				-2.41672			0.17	0.32	0.16	0.49	0.38	0.54	0	0.17	0.17	0	0.06	0.16
	comp32363_c0	-1.26828				comp32363_c0_seq1	XP_004069512	PREDICTED: DNA polymerase III PolC-type-like [Oryzias latipes]	1326	196	189	1.01758e-19	64	98	2	1	8.31533e-11				2.67969				2.73	2.89	2.86	5.01	4.28	4.12	3.87	3.7	4.06	6.36	6.38	7.46
	comp32365_c0		2.19184			comp32365_c0_seq1	0	NO MATCH	525	0	0	0	0	0	0	999		0.0239465				-1.97814			0.59	0.57	0.24	0.49	1.06	0.62	0.15	0.17	0.42	0.22	0	0.24
	comp32383_c1	5.23198	5.87283			comp32383_c1_seq1	0	NO MATCH	324	0	0	0	0	0	0	999	0.00322231	0.00034296			-2.70576	-2.41024			0.75	0.58	0.57	0.44	1.38	1.24	0.27	0.61	0	0	0	0
	comp32407_c1				7.53151	comp32407_c1_seq1	0	NO MATCH	283	0	0	0	0	0	0	999				5.88139e-12				-1.07533	0	0	0	0	0	0.33	1.93	4.68	4.78	0	0	0
	comp32407_c2				7.25625	comp32407_c2_seq1	0	NO MATCH	317	0	0	0	0	0	0	999				3.14783e-12				-1.30457	0	0	0.15	0	0	0.28	1.95	2.96	3.21	0	0	0
	comp32410_c1	1.16543				comp32410_c1_seq2	XP_002786939	hypothetical protein Pmar_PMAR006353 [Perkinsus marinus ATCC 50983] >gi|239901529|gb|EER18735.1| hypothetical protein Pmar_PMAR006353 [Perkinsus marinus ATCC 50983]	2874	943	509	1.5948e-27	138	227	3	1	0.0192535				-0.746224				0.25	0.29	0.28	0.22	0.27	0.15	0.09	0.04	0.04	0.1	0.13	0.13
	comp32464_c0	-2.31706	-1.73946		-1.36818	comp32464_c0_seq1	XP_002736880	PREDICTED: hypothetical protein [Saccoglossus kowalevskii]	1324	389	319	9.42597e-42	111	174	3	1	1.01462e-22	2.72073e-10		2.27451e-08	2.06722	2.08792		2.25578	1.31	0.91	0.93	1.22	1.92	1.56	2.17	1.69	2.2	4.51	5.68	5.23
	comp32472_c0	-3.7131	-6.4147		-3.2137	comp32472_c0_seq3	0	NO MATCH	1129	0	0	0	0	0	0	999	6.55672e-05	2.27761e-06		0.000286488	-1.78928	-1.92504		-1.77396	0	0.07	0.07	0	0	0	0.07	0	0.15	1.05	0.69	0.42
	comp32484_c1		-1.95487			comp32484_c1_seq1	0	NO MATCH	335	0	0	0	0	0	0	999		0.049484				-1.92278			0.14	0.69	0.41	0	0.17	0.66	0.26	0.87	0.43	1.53	1.34	0.54
	comp32495_c0				3.16057	comp32495_c0_seq2	0	NO MATCH	1046	0	0	0	0	0	0	999				0.0061791				-2.31939	0.27	0.35	0.26	0	0	0	0.32	0.54	0.8	0	0.07	0.08
	comp32515_c0	-2.09954			-2.46088	comp32515_c0_seq1	0	NO MATCH	949	0	0	0	0	0	0	999	0.00194695			0.000192379	-1.34438			-1.409	0.26	0.19	0.12	0.32	0.37	0.35	0.23	0.13	0.06	0.62	0.75	1.09
	comp32537_c0	-5.61901	-2.84225		-2.01468	comp32537_c0_seq2	0	NO MATCH	405	0	0	0	0	0	0	999	0.000291545	0.00891859		0.0494183	-2.41173	-2.39009		-2.252	0	0	0	0.13	0.15	0	0.23	0.13	0.13	0.57	0.7	0.86
	comp32555_c0				5.61723	comp32555_c0_seq1	0	NO MATCH	408	0	0	0	0	0	0	999				0.00427466				-2.5055	0	0	0	0	0	0	0.41	0.23	1.23	0	0	0
	comp32556_c0	-2.88929				comp32556_c0_seq1	0	NO MATCH	1143	0	0	0	0	0	0	999	0.0110688				-2.32355				0	0.03	0.03	0.14	0.08	0.16	0.06	0.18	0.18	0.13	0.25	0.2
	comp32569_c0		2.03338			comp32569_c0_seq1	0	NO MATCH	466	0	0	0	0	0	0	999		0.00643269				-1.65701			0.29	0.28	0.46	0.66	1.22	1.33	0.35	0.19	0.19	0.26	0.3	0.18
	comp32638_c0				-5.19428	comp32638_c0_seq1	0	NO MATCH	524	0	0	0	0	0	0	999				0.00505781				-2.68049	0.17	0.24	0.24	0.41	0	0.23	0	0	0	0.3	0.33	0.4
	comp32661_c0		2.69312			comp32661_c0_seq1	0	NO MATCH	1255	0	0	0	0	0	0	999		0.000431212				-1.85945			0.16	0.15	0.17	0.35	0.26	0.35	0.15	0.26	0.06	0.03	0.07	0.03
	comp32666_c0		1.67258		2.5554	comp32666_c0_seq1	EFA13656	hypothetical protein TcasGA2_TC016129 [Tribolium castaneum]	2262	1401	558	2.08005e-88	183	317	-3	1		0.0177824		3.23773e-06		-1.55909		-0.871124	0.21	0.08	0.18	0.2	0.16	0.22	0.5	0.33	0.26	0.05	0.08	0.05
	comp32679_c0	4.02132				comp32679_c0_seq1	0	NO MATCH	266	0	0	0	0	0	0	999	0.00148436				-2.30104				1.94	0.74	1.11	0.76	0.22	0	0.17	0.59	0.96	0.17	0	0
	comp32701_c0				1.9168	comp32701_c0_seq1	0	NO MATCH	919	0	0	0	0	0	0	999				0.0244615				-1.90369	0.18	0.31	0.21	0.35	0.21	0.41	0.32	0.36	0.4	0.12	0.03	0.13
	comp32727_c0				1.68439	comp32727_c0_seq2	0	NO MATCH	1074	0	0	0	0	0	0	999				0.0465158				-1.66958	0.31	0.06	0.06	0.12	0.21	0.29	0.73	0.82	0.25	0.11	0.24	0.18
	comp32740_c0	2.82194	2.11385			comp32740_c0_seq1	0	NO MATCH	341	0	0	0	0	0	0	999	2.78774e-07	0.00413698			-1.15066	-1.73871			2.39	2.57	2.28	1.38	1.78	1.29	0.64	0.71	1.12	0.25	0.55	0.13
	comp32756_c0		2.6772		3.19224	comp32756_c0_seq1	0	NO MATCH	537	0	0	0	0	0	0	999		0.00580144		0.00016409		-2.08261		-1.65302	0.32	0.41	0.2	0.84	1.23	0.59	0.68	1.3	1.81	0.19	0	0.2
	comp32768_c0				1.53723	comp32768_c0_seq1	0	NO MATCH	374	0	0	0	0	0	0	999				0.0463113				-1.75331	0.88	0.73	0.48	0.37	1.15	1.04	1.02	1.27	1	0.55	0.39	0.12
	comp32784_c0	6.86385	5.58485		6.36263	comp32784_c0_seq1	0	NO MATCH	462	0	0	0	0	0	0	999	1.89393e-09	0.00363816		2.2987e-07	-1.60903	-2.59942		-2.00243	1.56	0.84	1.48	0.38	1.01	0.27	0.79	0.88	1.06	0	0	0
	comp32788_c0	3.51487				comp32788_c0_seq1	0	NO MATCH	575	0	0	0	0	0	0	999	0.0110204				-2.59424				0.45	0.36	0.22	0.15	0.26	0.07	0.14	0.3	0.15	0.07	0	0
	comp32814_c0		2.04646			comp32814_c0_seq1	0	NO MATCH	283	0	0	0	0	0	0	999		0.0300349				-2.24389			0.54	0.52	0.51	1.4	1.23	0.82	0.64	0.9	0.18	0.47	0.14	0.17
	comp32862_c0		1.5349			comp32862_c0_seq1	0	NO MATCH	768	0	0	0	0	0	0	999		0.045244				-1.54782			0.66	0.53	0.42	0.43	0.94	0.5	0.2	0.39	0.16	0.19	0.21	0.21
	comp32865_c0	-2.08665	-3.00961		-2.17748	comp32865_c0_seq1	0	NO MATCH	1121	0	0	0	0	0	0	999	3.09381e-06	4.38138e-09		5.12476e-06	-0.385458	-0.581777		-0.415415	0.11	0.38	0.21	0.14	0.12	0.1	0.39	0.11	0.14	0.9	0.87	1.23
	comp32870_c1				-2.27	comp32870_c1_seq1	0	NO MATCH	485	0	0	0	0	0	0	999				0.00422051				-1.70591	0.39	0.13	1	0.52	0.91	0.24	0.36	0.27	0.13	1.4	0.71	1.74
	comp32938_c0			-1.882		comp32938_c0_seq1	0	NO MATCH	1754	0	0	0	0	0	0	999			0.0208199				-1.14642		0.44	0.46	0.22	0.07	0.08	0.15	0.19	0.28	0.25	0.14	0.21	0.24
	comp32940_c0	3.00577				comp32940_c0_seq1	0	NO MATCH	484	0	0	0	0	0	0	999	0.0139595				-2.39478				0.28	0.71	0.53	0.45	0.42	0.25	0.08	0.28	0.82	0.08	0	0.09
	comp33018_c0	-3.34087	-2.10988			comp33018_c0_seq1	0	NO MATCH	764	0	0	0	0	0	0	999	0.000695977	0.041095			-2.04116	-2.00584			0.11	0	0	0.22	0.06	0	0.05	0.22	0.33	0.39	0.3	0.57
	comp33020_c1	1.82407	2.45104			comp33020_c1_seq1	0	NO MATCH	1955	0	0	0	0	0	0	999	6.71015e-05	1.4935e-08			-0.67788	-0.314356			0.47	0.45	0.42	0.77	0.6	0.69	0.18	0.06	0.1	0.14	0.08	0.15
	comp33028_c0	1.55331	1.40069		3.20239	comp33028_c0_seq5	XP_001951093	PREDICTED: probable cytochrome P450 303a1-like [Acyrthosiphon pisum]	1158	500	211	3.03097e-62	118	159	1	1	0.00539259	0.0176161		4.86676e-19	-0.799877	-0.992848		0.452296	0.78	0.44	0.81	0.55	0.73	0.55	2.04	1.95	2.38	0.16	0.19	0.33
	comp33053_c0		2.74049			comp33053_c0_seq3	0	NO MATCH	530	0	0	0	0	0	0	999		0.00517748				-1.84388			0.29	0.09	0.65	0.48	1.89	0.71	0.09	0.78	0.67	0	0.23	0.18
	comp33141_c0				-1.66849	comp33141_c0_seq1	0	NO MATCH	1023	0	0	0	0	0	0	999				0.0317261				-1.52807	0.48	0.15	0.76	0.24	0.32	0.29	0.07	0.2	0.12	0.28	0.5	0.45
	comp33169_c0		-1.29925			comp33169_c0_seq1	0	NO MATCH	2770	0	0	0	0	0	0	999		0.0296812				-0.785268			0.18	0.11	0.16	0.04	0.15	0.14	0.29	0.23	0.27	0.22	0.3	0.28
	comp33175_c0				-1.79933	comp33175_c0_seq1	XP_002733771	PREDICTED: transposase, putative-like, partial [Saccoglossus kowalevskii]	949	214	178	6.19091e-33	76	107	2	1				0.0403797				-1.99256	0.39	0.46	0.21	0.38	0.3	0.36	0.12	0	0.13	0.31	0.34	0.25
	comp33175_c1				-1.98718	comp33175_c1_seq1	XP_003247874	PREDICTED: putative nuclease HARBI1-like [Acyrthosiphon pisum]	763	194	65	2.18441e-10	34	49	-2	1				0.0246104				-2.06055	0.28	0.37	0.21	0.27	0.76	0.3	0.1	0.06	0.11	0.44	0.34	0.31
	comp33176_c0		1.4019		1.37132	comp33176_c0_seq1	0	NO MATCH	269	0	0	0	0	0	0	999		5.73543e-06		3.9436e-07		1.16481		1.22863	12.01	10.82	13.44	14.95	19.47	14.43	14.98	16.73	16.26	5.88	6.8	5.41
	comp33184_c0	3.16583				comp33184_c0_seq1	0	NO MATCH	419	0	0	0	0	0	0	999	0.00552097				-2.3039				0.66	0.42	0.94	0.32	0	0.3	0	0.11	0.11	0	0.08	0.1
	comp33259_c1		3.56079			comp33259_c1_seq1	0	NO MATCH	645	0	0	0	0	0	0	999		0.0100334				-2.66215			0.33	0	0.06	0.2	0.38	0.36	0.18	0.2	0.33	0	0.05	0
	comp33281_c1		1.37338			comp33281_c1_seq1	EJY66653	hypothetical protein OXYTRI_13058 [Oxytricha trifallax]	2758	1367	86	4.4339e-27	66	71	-2	1		0.00947231				11.2654			668.01	930.22	941.19	625.22	2629.77	803.13	686.08	654.86	785.46	477.19	452.6	610.97
	comp33283_c0			-1.61986		comp33283_c0_seq1	0	NO MATCH	1138	0	0	0	0	0	0	999			0.0315368				-1.14752		0.57	0.52	0.58	0.14	0.12	0.26	0.45	0.61	0.25	0.63	0.44	0.17
	comp33301_c1	1.6955				comp33301_c1_seq1	XP_003390950	PREDICTED: hypothetical protein LOC100634292 [Amphimedon queenslandica]	2034	766	58	3.40511e-10	33	46	1	1	0.0205461				-1.64484				0.17	0.22	0.17	0.13	0.13	0.09	0.09	0.16	0.19	0.07	0.03	0.07
	comp33307_c0	2.42379	2.51136		2.01508	comp33307_c0_seq1	0	NO MATCH	955	0	0	0	0	0	0	999	2.0339e-17	1.79901e-13		1.03171e-09	2.07855	2.05264		1.73977	6.42	7.71	8.74	7.19	10.38	6.75	5.92	4.78	6.58	2.13	1.17	0.9
	comp33359_c0				2.51208	comp33359_c0_seq1	0	NO MATCH	878	0	0	0	0	0	0	999				3.2798e-05				-1.38418	0.45	0.43	0.6	0.35	0.62	0.74	1.14	1.45	1.16	0	0.35	0.25
	comp33376_c0		-5.07821			comp33376_c0_seq1	0	NO MATCH	615	0	0	0	0	0	0	999		0.0180147				-2.78584			0.07	0.13	0.13	0	0	0	0	0.07	0.21	0.19	0.16	0.46
	comp33416_c0				1.83388	comp33416_c0_seq1	0	NO MATCH	745	0	0	0	0	0	0	999				0.00296987				-1.28006	0.28	0.71	0.16	0.39	0.45	0.16	0.97	0.74	0.62	0.25	0.26	0.11
	comp3341_c0		-4.6953			comp3341_c0_seq1	0	NO MATCH	595	0	0	0	0	0	0	999		0.0406308				-2.97399			0	0	0.14	0	0	0	0.07	0	0.07	0.19	0.23	0.21
	comp33427_c0		3.41292			comp33427_c0_seq1	0	NO MATCH	577	0	0	0	0	0	0	999		0.00941085				-2.24156			0.6	0.14	0.07	0.15	0.69	0.83	0.07	0.15	0.3	0.07	0	0.07
	comp33441_c1	2.15146	2.00841		1.59479	comp33441_c1_seq1	XP_005156757	PREDICTED: G2/M phase-specific E3 ubiquitin-protein ligase-like [Danio rerio]	2603	624	349	5.59256e-24	98	152	-1	1	0.000207378	0.000438129		0.00944068	-0.966426	-1.16399		-1.34326	0.27	0.39	0.17	0.21	0.22	0.32	0.16	0.23	0.18	0.05	0.08	0.04
	comp33499_c0	-3.10396	-4.1566		-3.66678	comp33499_c0_seq2	0	NO MATCH	1151	0	0	0	0	0	0	999	2.76547e-08	3.0568e-09		3.33259e-09	-0.60128	-0.746399		-0.658794	0.14	0.07	0.1	0.1	0.04	0	0	0.14	0.07	0.53	1.04	1.13
	comp33562_c0				1.54985	comp33562_c0_seq2	0	NO MATCH	812	0	0	0	0	0	0	999				0.000165914				-0.3316	0.21	0.65	0.59	0.66	0.59	0.47	1.35	1.56	1.38	0.46	0.36	0.63
	comp33604_c0				2.65842	comp33604_c0_seq1	0	NO MATCH	245	0	0	0	0	0	0	999				0.0398075				-2.27379	0.65	0.42	1.03	0.64	0.29	0.79	0.39	1.96	1.71	0.38	0	0.2
	comp33606_c0	2.82679			2.9072	comp33606_c0_seq1	EU660886	Bemisia tabaci SCAR marker OPA10-b genomic sequence	739	847	86	3.35899e-11	75	75	1	1	0.0392022			0.0256949	-2.49223			-2.46038	0.11	0.33	0.38	0.06	0.13	0.16	0.36	0.12	0.4	0.05	0	0.05
	comp33610_c0		-4.69528			comp33610_c0_seq1	ADX41715	cytochrome oxidase subunit I [Epistranus lawsoni]	601	264	66	2.64e-05	32	40	-1	1		0.0406308				-2.97497			0.07	0.14	0.14	0	0	0	0	0	0.07	0.23	0.22	0.14
	comp33616_c0		-3.40023			comp33616_c0_seq1	WP_017532290	dihydrodipicolinate reductase [Wolbachia endosymbiont of Diaphorina citri]	557	262	185	7.255e-91	172	173	-3	1		0.00894138				-2.58			0	0.08	0.15	0.08	0	0	0.14	0.08	0.08	0.35	0.43	0.3
	comp33679_c2				-2.96792	comp33679_c2_seq1	XP_003240791	PREDICTED: hypothetical protein LOC100573139 [Acyrthosiphon pisum]	943	709	321	1.77197e-48	114	192	-2	1				0.0359776				-2.29542	0	0.08	0.08	0.09	0.05	0.08	0	0.09	0	0.46	0.2	0.08
	comp33681_c0	-2.60209	-3.98898		-3.54149	comp33681_c0_seq1	0	NO MATCH	381	0	0	0	0	0	0	999	0.000944052	1.36088e-05		2.26086e-05	-1.45691	-1.6308		-1.54819	0.25	0.24	0.23	0	0.14	0.11	0.22	0	0.12	2.07	0.76	1.74
	comp33715_c0		-1.91817	-2.23986	-2.08581	comp33715_c0_seq1	0	NO MATCH	1344	0	0	0	0	0	0	999		0.000672649	0.00110191	3.29142e-05		-0.895528	-0.703149	-0.855957	0.45	0.66	1.05	0.18	0.21	0.08	0.11	0.15	0.15	0.58	0.65	0.48
	comp33717_c0		-2.22537		-3.17162	comp33717_c0_seq1	0	NO MATCH	472	0	0	0	0	0	0	999		0.0130343		0.000984631		-2.15419		-2.1764	0.19	0.46	0.36	0.19	0	0.17	0.17	0	0	0.59	0.66	0.63
	comp33746_c0		-5.15411			comp33746_c0_seq1	0	NO MATCH	697	0	0	0	0	0	0	999		0.00894047				-2.73955			0.06	0	0.06	0	0	0	0	0.12	0.06	0.16	0.38	0.17
	comp33753_c0		-4.82774			comp33753_c0_seq1	0	NO MATCH	594	0	0	0	0	0	0	999		0.0247078				-2.9103			0	0	0.14	0	0	0	0.13	0.07	0	0.26	0.23	0.21
	comp33772_c0		2.65885			comp33772_c0_seq1	0	NO MATCH	734	0	0	0	0	0	0	999		0.018449				-2.09138			0.17	0.17	0.16	0.79	0.26	0.32	0.05	0.06	0.17	0.05	0.04	0.11
	comp33778_c0	1.79445				comp33778_c0_seq1	0	NO MATCH	582	0	0	0	0	0	0	999	0.00543506				-1.03291				1.79	0.93	0.99	1.1	0.43	1.16	0.81	0.68	0.74	0.13	0.29	0.63
	comp33820_c0				3.40085	comp33820_c0_seq2	WP_017756329	hypothetical protein [Bacillus sp. ZYK]	259	465	117	3.71077e-06	38	51	-2	1				0.0309296				-2.67029	0.2	0.39	0.19	0	0	0	1.09	0.4	0.99	0	0.16	0
	comp33827_c0		1.75256		3.00145	comp33827_c0_seq1	0	NO MATCH	315	0	0	0	0	0	0	999		0.00202417		5.66006e-13		-1.03181		-0.00178429	1.87	0.75	2.07	3.05	3.03	2.28	5.2	6.75	8.02	0.55	1.21	0.59
	comp33837_c0	-1.59531	-4.06869		-4.13427	comp33837_c0_seq1	XP_003424792	PREDICTED: venom serine carboxypeptidase-like isoform 2 [Nasonia vitripennis]	1864	467	428	1.65109e-56	144	221	2	1	0.0042078	4.24764e-08		6.69069e-10	-0.793229	-1.13916		-1.08176	0.17	0.06	0.16	0	0.05	0.02	0.02	0.04	0	0.3	0.51	0.36
	comp33876_c0	1.70653	2.20861		1.57806	comp33876_c0_seq1	0	NO MATCH	426	0	0	0	0	0	0	999	8.88467e-08	2.12819e-11		0.00013917	0.631276	0.917743		0.525208	7.08	4.95	6.44	10.11	7.75	8.26	3.59	7.79	5.64	1.33	2	2.23
	comp33879_c0		-3.05564	-3.38121		comp33879_c0_seq2	0	NO MATCH	1358	0	0	0	0	0	0	999		0.00388924	0.00304277			-2.2653	-2.08879		0.21	0.31	0.2	0.06	0	0	0.05	0.09	0.12	0.16	0.16	0.25
	comp33880_c0	2.50067				comp33880_c0_seq1	0	NO MATCH	326	0	0	0	0	0	0	999	0.00369413				-2.1016				1.34	0.86	0.99	0.44	0.51	0.41	0	0.45	0.3	0.13	0.35	0
	comp33888_c0	4.48323	5.19159		3.06836	comp33888_c0_seq2	0	NO MATCH	325	0	0	0	0	0	0	999	2.71317e-51	3.98671e-35		3.80741e-12	1.68796	2.27685		0.406105	20.48	24.31	23.78	43.43	22.29	46.59	8.64	5.73	11.42	1.45	0.46	1.13
	comp33919_c0				-2.59855	comp33919_c0_seq2	EFN78516	Endocuticle structural glycoprotein SgAbd-1 [Harpegnathos saltator]	755	108	83	1.43572e-14	41	56	-1	1				0.00599937				-2.17072	0.21	0.27	0.26	0.14	0.24	0.06	0	0.14	0.07	0.43	0.38	0.52
	comp33951_c0				-3.16486	comp33951_c0_seq1	0	NO MATCH	375	0	0	0	0	0	0	999				0.0271232				-2.67823	0.13	0.12	0.12	0	0.14	0.11	0.11	0	0	0.66	0.29	0.47
	comp33970_c0		1.45507		1.43487	comp33970_c0_seq1	0	NO MATCH	288	0	0	0	0	0	0	999		0.0300349		0.0122924		-0.979649		-0.906304	0.7	1.85	2.16	3.08	2	4	2.52	2.82	3.81	0.77	1.76	0.66
	comp33972_c0		2.86184			comp33972_c0_seq1	0	NO MATCH	501	0	0	0	0	0	0	999		0.01025				-2.23902			0.27	0.6	0.17	0.7	0.81	0.41	0.32	0.18	0.18	0.23	0	0
	comp33986_c0		-5.08802		-5.10845	comp33986_c0_seq1	0	NO MATCH	495	0	0	0	0	0	0	999		0.0344339		0.0239372		-2.78611		-2.73385	0.09	0.17	0.26	0	0	0	0	0	0	0.08	0.28	0.68
	comp34022_c0				2.37134	comp34022_c0_seq1	0	NO MATCH	841	0	0	0	0	0	0	999				0.00660015				-1.96839	0.12	0	0.18	0.42	0.14	0.28	0.39	0.56	0.55	0.11	0	0.18
	comp34032_c0				1.24005	comp34032_c0_seq1	EFN76249	Nucleic-acid-binding protein from transposon X-element [Harpegnathos saltator]	2250	117	109	6.77116e-23	56	72	-3	1				0.0364916				-0.955622	0.14	0.24	0.18	0.22	0.12	0.21	0.33	0.28	0.23	0.08	0.11	0.17
	comp34046_c0		-4.69532			comp34046_c0_seq2	0	NO MATCH	587	0	0	0	0	0	0	999		0.0406308				-2.97302			0	0.09	0	0	0	0	0.08	0	0.37	0.17	0.29	0.35
	comp34066_c0		-1.36301		-1.5037	comp34066_c0_seq1	BAJ33507	vitellogenin [Trigonotylus caelestialium]	254	1976	84	5.9446e-17	39	60	-3	1		1.82435e-06		0.000503844		5.63696		5.68146	175.66	275.89	198.62	141.09	128.81	189.81	179.66	184.62	56.92	354.5	538.52	274.81
	comp34118_c0				-4.97806	comp34118_c0_seq1	XP_003242578	PREDICTED: hypothetical protein LOC100573829 [Acyrthosiphon pisum]	453	596	65	5.59848e-09	33	41	-2	1				0.0155504				-2.79894	0.3	0	0	0	0.11	0.09	0	0	0	0.35	0.46	0.19
	comp34128_c0	-4.97305	-4.94903		-3.05163	comp34128_c0_seq1	0	NO MATCH	561	0	0	0	0	0	0	999	0.0182328	0.0145948		0.0409478	-2.77913	-2.84961		-2.73667	0	0	0	0	0	0	0	0.08	0	0.21	0.3	0.29
	comp34131_c0	1.96044	2.80891		2.33892	comp34131_c0_seq2	0	NO MATCH	447	0	0	0	0	0	0	999	0.0291636	0.000145096		0.000860515	-2.02709	-1.59151		-1.81164	1.03	0.7	0.49	1.01	2.02	1.04	1.03	0.94	0.92	0.18	0.24	0.1
	comp34165_c0	-7.59715	-7.57319		-5.67553	comp34165_c0_seq1	0	NO MATCH	210	0	0	0	0	0	0	999	2.0339e-17	1.90802e-15		2.26832e-14	-0.924545	-1.00058		-0.92289	0	0	0	0	0	0	0	0	0.26	5.65	5.78	6.04
	comp34197_c0				1.55621	comp34197_c0_seq1	0	NO MATCH	1145	0	0	0	0	0	0	999				0.0142693				-1.36124	0.11	0.2	0.61	0.35	0.33	0.39	0.32	0.46	0.53	0.13	0.14	0.17
	comp34229_c0		-2.60084			comp34229_c0_seq1	0	NO MATCH	589	0	0	0	0	0	0	999		0.00621821				-2.19403			0.37	0.21	0.21	0.07	0	0.13	0.2	0.15	1.02	0.58	0.51	0.35
	comp34230_c0				-2.29858	comp34230_c0_seq2	0	NO MATCH	1017	0	0	0	0	0	0	999				0.0135074				-1.86706	0.15	0.1	0.29	0.2	0.06	0.09	0.05	0.05	0.15	0.22	0.62	0.38
	comp34242_c0	2.73617	3.39993		2.64964	comp34242_c0_seq2	0	NO MATCH	368	0	0	0	0	0	0	999	6.93611e-16	3.19188e-21		4.53683e-14	0.34308	0.813118		0.261579	7.59	8.54	6.68	12.92	9.69	13.38	7.76	6.93	6.81	1.39	1	0.96
	comp34294_c0				2.27863	comp34294_c0_seq1	0	NO MATCH	1453	0	0	0	0	0	0	999				0.000373125				-1.07766	0.28	0.16	0.11	0.03	0.13	0.05	0.57	0.25	0.6	0.05	0.15	0.08
	comp34310_c0			1.29724		comp34310_c0_seq1	0	NO MATCH	373	0	0	0	0	0	0	999			0.0224068				-0.297416		0.88	1.58	1.92	3.83	4.19	3	2.28	1.52	1	2.34	1.86	2.74
	comp34317_c0	2.93866			2.4869	comp34317_c0_seq1	XP_003701221	PREDICTED: putative gustatory receptor 43a-like [Megachile rotundata]	1188	468	190	9.57362e-11	49	89	2	1	0.00024651			0.00619886	-1.81988			-2.11736	0.31	0.39	0.29	0.17	0.12	0.09	0.25	0.24	0.24	0.03	0.03	0.06
	comp34349_c0		1.4426			comp34349_c0_seq1	0	NO MATCH	1387	0	0	0	0	0	0	999		0.0401568				-1.43735			0.29	0.14	0.33	0.43	0.3	0.32	0.21	0.12	0.09	0.13	0.13	0.11
	comp34370_c0				1.84754	comp34370_c0_seq1	0	NO MATCH	222	0	0	0	0	0	0	999				0.0182133				-1.8083	1.48	0.24	0	1.21	0.57	1.36	1.34	2.74	2.45	0.44	0.57	0.7
	comp34398_c0	2.13313	1.32264		1.82575	comp34398_c0_seq1	0	NO MATCH	633	0	0	0	0	0	0	999	5.18611e-08	0.0163211		3.77104e-05	0.558426	-0.12158		0.318466	4.27	4.5	3.03	1.8	2.1	2.8	3	2.74	3.83	1.56	0.58	0.51
	comp34405_c0		1.94227	2.69938		comp34405_c0_seq3	NP_001155527	uncharacterized protein LOC100162346 precursor [Acyrthosiphon pisum] >gi|239790935|dbj|BAH71997.1| ACYPI003503 [Acyrthosiphon pisum]	640	136	103	5.35907e-05	34	50	1	1		0.0276974	0.02839			-2.13272	-2.20037		0.09	0.08	0.08	0.51	0.6	0.72	0	0	0.26	0.15	0.2	0.08
	comp34477_c2		1.6577			comp34477_c2_seq3	XP_004924325	PREDICTED: uncharacterized protein LOC101747024 [Bombyx mori]	1581	1227	489	3.4537e-97	185	290	1	1		0.00505764				-0.954205			0.26	0.41	0.15	0.48	0.86	0.51	0.26	0.33	0.45	0.11	0.2	0.25
	comp34480_c0		2.30958		2.22182	comp34480_c0_seq1	0	NO MATCH	591	0	0	0	0	0	0	999		0.00651596		1.06379e-09		0.217179		0.225097	0.29	1.41	0.7	3.88	0.42	6.38	3.84	2.73	3.63	0.8	0.85	0.49
	comp34500_c0	-1.42519				comp34500_c0_seq2	0	NO MATCH	1804	0	0	0	0	0	0	999	0.00557357				0.11337				0.35	0.38	0.22	0.77	0.87	0.46	0.44	0.46	0.59	0.57	0.64	1.31
	comp34525_c2		1.44058			comp34525_c2_seq1	0	NO MATCH	1011	0	0	0	0	0	0	999		0.0102265				-1.03385			0.57	0.51	0.39	0.72	0.7	0.63	0.33	0.37	0.32	0.18	0.28	0.27
	comp34530_c3		1.71319	2.06279	2.33157	comp34530_c3_seq1	0	NO MATCH	1214	0	0	0	0	0	0	999		0.0122534	0.0207634	5.05714e-06		-1.43671	-1.48938	-0.93352	0.17	0.1	0.03	0.49	0.31	0.46	0.78	0.61	0.56	0.09	0.13	0.16
	comp34530_c4		1.90843	1.74451	2.30589	comp34530_c4_seq1	0	NO MATCH	1101	0	0	0	0	0	0	999		0.00311118	0.0361392	2.29608e-05		-1.41123	-1.36945	-1.05296	0.11	0.18	0.14	0.54	0.47	0.47	0.5	0.71	0.77	0.1	0.17	0.1
	comp34542_c0	3.86192			4.14544	comp34542_c0_seq1	0	NO MATCH	1144	0	0	0	0	0	0	999	6.59453e-06			7.30545e-07	-1.85064			-1.65484	0.36	0.34	0.37	0.21	0.12	0.03	0.32	0.43	0.56	0.06	0	0
	comp34624_c0	3.07978			4.31818	comp34624_c0_seq2	XP_003241499	PREDICTED: hypothetical protein LOC100570001 isoform 1 [Acyrthosiphon pisum]	648	451	419	4.90488e-10	93	166	-3	1	0.0181892			1.29292e-08	-2.34766			-1.52206	0.13	0.13	0.32	0.16	0.04	0.09	0.42	0.5	0.46	0	0	0.06
	comp34631_c0				2.91073	comp34631_c0_seq2	0	NO MATCH	399	0	0	0	0	0	0	999				0.0218561				-2.45797	0.15	0.15	0.29	0.6	0	0	0.55	1.23	0.6	0	0	0.29
	comp34635_c1	-1.2959				comp34635_c1_seq1	EHY54911	hypothetical protein HMPREF1120_03070 [Exophiala dermatitidis NIH/UT8656]	894	252	161	2.96515e-34	76	103	-3	1	1.97587e-05				1.95978				2.36	3.47	1.85	3.18	4.3	3.73	5.85	3.27	5.19	4.74	6.82	7.04
	comp34635_c2		-1.66866			comp34635_c2_seq1	XP_004340523	MYND finger domain containing protein [Acanthamoeba castellanii str. Neff] >gi|440797399|gb|ELR18486.1| MYND finger domain containing protein [Acanthamoeba castellanii str. Neff]	390	488	43	7.04836e-09	25	32	1	1		0.0428159				-1.02345			0.6	0.92	1.02	0.23	0.41	1.2	1.29	0.72	1.66	1.9	1.02	3.16
	comp34660_c0		5.99906		5.11373	comp34660_c0_seq1	0	NO MATCH	439	0	0	0	0	0	0	999		0.00176809		0.00881629		-2.35416		-2.78342	0.52	0.13	0.5	0.38	2.09	0.48	0.47	0.52	0.52	0	0	0
	comp34693_c0				-4.02321	comp34693_c0_seq1	0	NO MATCH	502	0	0	0	0	0	0	999				0.000517571				-2.17975	0.47	0.11	0.45	0.47	0.82	0.22	0.11	0	0	0.42	1.1	0.9
	comp34697_c0		-1.89713		-1.95785	comp34697_c0_seq1	0	NO MATCH	824	0	0	0	0	0	0	999		0.0333944		0.00779094		-1.7913		-1.73867	0.25	0.24	0.24	0	0.17	0.19	0.18	0.05	0.1	0.4	0.39	0.57
	comp34702_c0	-5.46454	-5.4438			comp34702_c0_seq1	0	NO MATCH	240	0	0	0	0	0	0	999	0.00122448	0.00146058			-2.50405	-2.57473			0	0	0	0	0	0	1	0.45	0.22	1.18	0.69	1.47
	comp34712_c0	-3.69012	-2.33975			comp34712_c0_seq1	0	NO MATCH	262	0	0	0	0	0	0	999	0.00283618	0.032234			-2.36208	-2.34519			0.2	0	0	0.39	0	0.18	0.71	0.8	1.17	1.05	0.77	1.49
	comp34724_c0	-6.35767	-6.33239		-6.36406	comp34724_c0_seq1	0	NO MATCH	299	0	0	0	0	0	0	999	5.60379e-07	1.89156e-06		6.19499e-07	-1.91367	-1.98668		-1.92931	0	0	0	0	0	0	0	0	0	2.06	1.42	1.1
	comp34739_c1	-5.70442	-5.68477		-3.781	comp34739_c1_seq1	0	NO MATCH	457	0	0	0	0	0	0	999	0.000651733	0.000820142		0.0036718	-2.36172	-2.43242		-2.33336	0	0	0	0	0	0	0	0	0.1	0.44	0.38	0.93
	comp34753_c0		4.05362			comp34753_c0_seq1	0	NO MATCH	566	0	0	0	0	0	0	999		0.000822597				4.21432			19.17	4.74	5.66	5.82	204.28	8.04	3.47	6.29	27.09	3.4	4.6	4.87
	comp34754_c0	1.98201	2.09065		2.45298	comp34754_c0_seq1	0	NO MATCH	591	0	0	0	0	0	0	999	0.000600501	0.000338462		1.14313e-05	-1.07175	-1.09496		-0.746721	1.32	0.85	1.47	1.08	1.51	1.34	0.99	2.36	1.74	0.19	0.23	0.48
	comp34773_c0	-3.12187	-3.58415		-2.00099	comp34773_c0_seq1	0	NO MATCH	570	0	0	0	0	0	0	999	7.27583e-05	0.000194698		0.00874574	-1.81341	-1.91571		-1.70995	0	0.07	0.15	0.07	0.09	0	0.21	0.15	0.15	0.74	0.59	0.79
	comp34781_c0		2.57499	2.62262		comp34781_c0_seq1	YP_006732446	glutamyl-tRNA synthetase [Candidatus Portiera aleyrodidarum BT-QVLC] >gi|407681463|ref|YP_006796639.1| glutamyl-tRNA synthetase [Candidatus Portiera aleyrodidarum BT-QVLC] >gi|504756138|ref|WP_014943240.1| glutamyl-tRNA synthetase [Candidatus Portiera aleyrodidarum] >gi|405779844|gb|AFS18847.1| Glutamyl-tRNA synthetase [Candidatus Portiera aleyrodidarum BT-QVLC] >gi|407243074|gb|AFT80475.1| Gluta…	2058	477	351	0	351	351	-2	1		0.00642088	0.00794469			3.37247	3.34113		1.8	1.42	1.19	1.51	22.03	3.94	0.76	0.77	1.22	1.56	0.59	2.37
	comp34799_c1	2.42034	2.72152			comp34799_c1_seq1	0	NO MATCH	695	0	0	0	0	0	0	999	0.0415254	0.00553183			-2.39686	-2.32531			0.43	0.24	0.29	0.3	0.56	0.34	0	0.18	0.18	0.05	0.09	0
	comp34799_c2	1.95548	1.52786			comp34799_c2_seq3	0	NO MATCH	1328	0	0	0	0	0	0	999	0.000626539	0.0358861			-1.08984	-1.4575			0.61	0.5	0.38	0.45	0.28	0.36	0.25	0.18	0.36	0.08	0.09	0.2
	comp34811_c0		2.15212		2.26268	comp34811_c0_seq1	0	NO MATCH	505	0	0	0	0	0	0	999		0.00295052		0.000238509		-1.35548		-1.18763	0.7	0.51	0.95	1.64	1.61	0.64	0.95	2.04	1.22	0.23	0.34	0.25
	comp34829_c0		-5.42186			comp34829_c0_seq1	0	NO MATCH	420	0	0	0	0	0	0	999		0.0046854				-2.58366			0.55	0.1	0.1	0	0	0	0.1	0.44	0.32	0.19	0.85	0.52
	comp34846_c0				1.87993	comp34846_c0_seq1	0	NO MATCH	498	0	0	0	0	0	0	999				0.0476861				-2.08041	0.18	0.09	0.08	0.26	0	0	0.48	0.63	0.71	0.16	0.14	0.17
	comp34850_c0	1.51012	1.90186		1.83539	comp34850_c0_seq3	0	NO MATCH	629	0	0	0	0	0	0	999	0.0310885	0.00255531		0.00202904	-1.46352	-1.31635		-1.27353	2.58	2.9	1.64	3.59	3.45	2.36	2.52	3.9	2.56	0.57	0.83	1.02
	comp34856_c0		-2.69778		-2.45572	comp34856_c0_seq1	0	NO MATCH	1092	0	0	0	0	0	0	999		0.000746315		0.00214804		-1.85879		-1.76885	0.15	0.18	0.07	0.04	0	0.1	0	0.08	0.11	0.4	0.32	0.32
	comp34909_c0	-3.7869	-5.0525		-3.63702	comp34909_c0_seq1	0	NO MATCH	973	0	0	0	0	0	0	999	2.82132e-15	3.43416e-16		3.14699e-14	-0.182821	-0.311222		-0.189228	0.17	0.08	0.08	0.04	0.1	0	0.15	0.13	0.08	1.27	1.41	2
	comp34941_c0	-2.81534				comp34941_c0_seq1	0	NO MATCH	898	0	0	0	0	0	0	999	0.0182228				-2.364				0	0.09	0	0.05	0	0.13	0.21	0.19	0.09	0.33	0.18	0.22
	comp34946_c0				3.48756	comp34946_c0_seq1	0	NO MATCH	687	0	0	0	0	0	0	999				0.000596516				-2.1134	0.06	0.12	0.18	0.06	0	0.06	0.39	0.37	0.67	0.05	0	0.06
	comp34949_c1		-5.04391			comp34949_c1_seq1	0	NO MATCH	633	0	0	0	0	0	0	999		0.0262887				-2.7948			0	0.07	0	0	0	0	0	0	0.13	0.06	0.42	0.26
	comp34956_c0				1.31368	comp34956_c0_seq1	0	NO MATCH	979	0	0	0	0	0	0	999				1.00996e-05				1.73518	2.06	1.94	3.2	3.5	2.79	1.92	4.36	5.46	5.12	1.41	1.85	2.66
	comp34957_c0		2.59332			comp34957_c0_seq2	0	NO MATCH	519	0	0	0	0	0	0	999		0.0050849				-1.92132			0.28	0.13	0.4	0.54	1.43	1.9	0.13	0.7	0.55	0.24	0.21	0.13
	comp34969_c0	-2.72444	-3.02033		-4.72572	comp34969_c0_seq2	XP_002424394	conserved hypothetical protein [Pediculus humanus corporis] >gi|212507794|gb|EEB11656.1| conserved hypothetical protein [Pediculus humanus corporis]	301	441	117	1.70772e-09	41	65	-1	1	4.02278e-07	5.32279e-07		3.5854e-12	-0.896978	-1.0033		-1.03449	0.13	0.08	0.16	0.08	0.15	0.08	0.04	0	0.04	0.75	0.73	1.04
	comp35008_c0		-2.0613			comp35008_c0_seq1	XP_003240454	PREDICTED: hypothetical protein LOC100570836 [Acyrthosiphon pisum]	1183	344	240	8.31927e-07	62	107	1	1		0.0263922				-1.84735			0.14	0.2	0.03	0.03	0.11	0.06	0.12	0.03	0.14	0.24	0.24	0.42
	comp35025_c0	-2.40961			-2.71913	comp35025_c0_seq1	XP_003737976	PREDICTED: uncharacterized protein LOC100905997 [Metaseiulus occidentalis]	952	222	78	4.20608e-05	32	45	-2	1	0.00332637			0.000888503	-1.77966			-1.82797	0	0.04	0.16	0.17	0.1	0.08	0.12	0.04	0	0.34	0.3	0.53
	comp35075_c1				-1.67568	comp35075_c1_seq1	0	NO MATCH	957	0	0	0	0	0	0	999				0.0255337				-1.52383	0.26	0.37	0.49	0.21	0.44	0.2	0.12	0.13	0.17	0.3	0.43	0.61
	comp35094_c0				3.14929	comp35094_c0_seq1	0	NO MATCH	1084	0	0	0	0	0	0	999				4.94497e-11				-0.506278	0.08	0.14	0.14	0.15	0.04	0.17	1.36	1.02	0.93	0.2	0.06	0.11
	comp35118_c0	4.17262	5.75455			comp35118_c0_seq1	XP_308914	AGAP006829-PA [Anopheles gambiae str. PEST] >gi|157020628|gb|EAA03978.4| AGAP006829-PA [Anopheles gambiae str. PEST]	306	212	29	4.59039e-05	25	26	-1	1	0.00433743	0.00177468			-2.2149	-1.19573			2.26	0.47	0.77	0.16	9.81	0.59	0	0.65	0	0	0.13	0
	comp35118_c2		4.54935			comp35118_c2_seq1	0	NO MATCH	279	0	0	0	0	0	0	999		0.0282193				-1.47242			1.25	0.2	0.2	0	10.27	0.38	0	0	0	0	0	0.39
	comp35154_c1		1.00568			comp35154_c1_seq1	0	NO MATCH	443	0	0	0	0	0	0	999		0.00673026				1.73196			9.01	7.59	8.19	11.06	16.32	8.73	7.21	5.78	7.82	4.88	6.9	5.8
	comp35163_c0		2.64686	2.33996		comp35163_c0_seq1	0	NO MATCH	1408	0	0	0	0	0	0	999		9.5765e-08	2.56294e-06			-0.428354	-0.384366		0.26	0.14	0.14	0.89	0.72	1.1	0.28	0.15	0.25	0.13	0.07	0.24
	comp35232_c0				7.44474	comp35232_c0_seq1	0	NO MATCH	479	0	0	0	0	0	0	999				3.44928e-14				-1.14509	0	0.09	0.09	0.09	0.11	0.17	2.28	1.7	1.57	0	0	0
	comp35276_c0	-1.90753	-2.40821		-3.39632	comp35276_c0_seq1	0	NO MATCH	1440	0	0	0	0	0	0	999	0.0183269	0.00887379		7.76239e-05	-1.46881	-1.61816		-1.64046	0.14	0.05	0.05	0.14	0.03	0	0	0.08	0	0.37	0.39	0.16
	comp35284_c0		1.20407			comp35284_c0_seq1	0	NO MATCH	403	0	0	0	0	0	0	999		0.0184686				-0.493521			1.72	1.4	1.31	2.48	3.58	2.42	1.45	1.5	0.9	0.91	1.25	1.41
	comp35292_c0				-1.94504	comp35292_c0_seq1	0	NO MATCH	364	0	0	0	0	0	0	999				1.02244e-07				0.102929	3.12	2.75	2.35	2.55	4.47	2.97	1.17	1.18	1.67	4.59	5.23	5.52
	comp35344_c0	-1.30011	-2.2866		-1.78311	comp35344_c0_seq1	EFA01473	hypothetical protein TcasGA2_TC007022 [Tribolium castaneum]	2184	558	604	3.98174e-113	232	354	-3	1	0.0190801	0.000200102		0.00114032	-0.864401	-1.12633		-0.978684	0.05	0.16	0.15	0	0.1	0.08	0.05	0.07	0.14	0.32	0.31	0.27
	comp35358_c0				2.49322	comp35358_c0_seq1	0	NO MATCH	545	0	0	0	0	0	0	999				7.40548e-07				-0.812469	0.72	0.08	0.08	0.47	0.55	0.22	1.52	1.54	2.23	0.36	0.25	0.3
	comp35473_c0		-4.83256			comp35473_c0_seq1	0	NO MATCH	625	0	0	0	0	0	0	999		0.0185086				-2.90686			0.07	0.07	0.07	0	0	0	0.19	0.14	0.14	0.3	0.11	0.26
	comp35556_c0				6.5233	comp35556_c0_seq2	0	NO MATCH	560	0	0	0	0	0	0	999				7.00502e-87				4.74589	3.66	2.35	3.35	1.46	1.86	2.11	211.9	224.59	113.12	1.44	2.41	1.92
	comp35559_c0		2.32709			comp35559_c0_seq1	EFA02977	hypothetical protein TcasGA2_TC030780 [Tribolium castaneum]	1095	504	358	1.50301e-92	169	242	2	1		0.00873278				-1.76141			0.15	0.21	0.21	0.47	0.55	0.17	0.17	0.08	0.11	0.03	0.14	0.04
	comp35575_c0		1.15791			comp35575_c0_seq1	NP_001233062	uncharacterized protein LOC100160442 [Acyrthosiphon pisum] >gi|239789729|dbj|BAH71468.1| ACYPI001738 [Acyrthosiphon pisum]	2590	314	292	4.15457e-104	181	230	-2	1		6.394e-10				6.73572			38.2	34.4	40.37	60.88	65.9	52.22	48.97	49.65	47.34	25.72	26.47	26.91
	comp35585_c0	-1.36885	-4.06606	-2.70708		comp35585_c0_seq1	EFX63153	hypothetical protein DAPPUDRAFT_335875 [Daphnia pulex]	2878	866	654	3.18771e-60	179	305	-2	1	0.00327722	2.72073e-10	0.00670137		-0.411723	-0.820731	-1.88189		0.1	0.13	0.16	0.04	0.02	0	0.27	0.23	0.17	0.4	0.34	0.24
	comp35595_c0	-2.059				comp35595_c0_seq2	0	NO MATCH	618	0	0	0	0	0	0	999	0.0155892				-1.81171				0.14	0.13	0.13	0.21	0	0.32	0.13	0.35	0.14	0.74	0.49	0.53
	comp35635_c0		-5.16469			comp35635_c0_seq1	0	NO MATCH	552	0	0	0	0	0	0	999		0.00510126				-2.73525			0.08	0.3	0.23	0	0	0	0.21	0.24	0.08	0.21	0.37	0.37
	comp35648_c0	-4.26985		3.79606	2.22415	comp35648_c0_seq1	XP_002135891	GA22538 [Drosophila pseudoobscura pseudoobscura] >gi|198139679|gb|EDY70778.1| GA22538 [Drosophila pseudoobscura pseudoobscura]	657	364	117	2.38557e-19	44	69	-3	1	1.1989e-14		2.67491e-06	6.39865e-17	-0.617167		-1.14376	1.62968	0.26	0	0	0.96	1.94	1.01	7.05	8.26	9.56	1.67	1.76	1.78
	comp35661_c0	-1.85445	-1.49674		-2.15759	comp35661_c0_seq1	0	NO MATCH	1407	0	0	0	0	0	0	999	0.000680617	0.0113705		0.000149099	-0.83183	-0.84467		-0.893887	0.09	0.19	0.16	0.22	0.1	0.24	0.08	0.2	0.08	0.73	0.4	0.49
	comp35677_c1			-4.18281		comp35677_c1_seq1	0	NO MATCH	365	0	0	0	0	0	0	999			0.0119003				-2.1232		1.68	0.25	1.23	0.13	0	0	0	0	0.13	0.34	0.3	0.49
	comp35685_c0	2.22387		-2.03748	1.73267	comp35685_c0_seq1	0	NO MATCH	759	0	0	0	0	0	0	999	0.00186723		0.0182724	0.0479393	-1.56041		-1.58987	-1.87221	0.89	0.93	0.7	0.07	0.34	0.2	0.6	0.52	0.66	0.26	0.06	0.21
	comp35686_c0	1.9618	2.21233		1.95599	comp35686_c0_seq1	0	NO MATCH	1994	0	0	0	0	0	0	999	0.0270511	0.0130271		0.0277128	-2.03121	-1.98792		-2.0481	0.14	0.13	0.15	0.12	0.23	0.16	0.11	0.16	0.16	0.02	0.08	0
	comp35692_c0		2.71783			comp35692_c0_seq2	0	NO MATCH	888	0	0	0	0	0	0	999		0.0337927				-2.32519			0.23	0.04	0.27	0.09	0.43	0.38	0.25	0.05	0.19	0.04	0.04	0.04
	comp35693_c0				2.05732	comp35693_c0_seq1	XP_002190132	PREDICTED: putative helicase MOV-10 [Taeniopygia guttata]	1172	968	370	6.86066e-54	128	201	-2	1				0.0180849				-2.16189	0.17	0.27	0.13	0	0.12	0.13	0.25	0.21	0.21	0	0.11	0.03
	comp35754_c0		2.18825			comp35754_c0_seq1	0	NO MATCH	984	0	0	0	0	0	0	999		0.029277				-2.37434			0.04	0.04	0.15	0.16	0.29	0.27	0	0.08	0.04	0.04	0.1	0
	comp35767_c0	4.86492				comp35767_c0_seq1	XP_002052741	GJ17724 [Drosophila virilis] >gi|194149198|gb|EDW64896.1| GJ17724 [Drosophila virilis]	590	423	140	1.32903e-14	49	72	2	1	0.0314784				-2.89277				0.15	0.21	0.35	0.14	0.08	0.13	0.2	0.22	0.07	0	0	0
	comp35786_c0	3.16331	3.26157		3.50304	comp35786_c0_seq1	JF288560	Bemisia tabaci CYP6CM1 gene, intron	247	780	220	1.4354e-109	216	216	1	1	7.10827e-05	0.000168058		3.88907e-05	-1.95523	-1.99034		-1.74375	1.92	1.64	2.03	1.89	1.47	2.54	1.16	2.8	3.18	0	0.5	0
	comp35828_c0				5.1135	comp35828_c0_seq1	XP_003243083	PREDICTED: hypothetical protein LOC100575003 [Acyrthosiphon pisum]	299	144	113	1.41767e-07	41	57	1	1				0.0115698				-2.78384	0	0.1	0	0.21	0	0.1	0.38	0.63	0.21	0	0	0
	comp35914_c1				-1.32276	comp35914_c1_seq1	0	NO MATCH	808	0	0	0	0	0	0	999				0.0201654				-0.989911	0.62	0.5	0.74	0.96	1.07	0.57	0.19	0.31	0.46	0.73	0.76	0.88
	comp35922_c0	-3.33605		3.51153	-1.91508	comp35922_c0_seq2	0	NO MATCH	349	0	0	0	0	0	0	999	0.000331056		0.001372	0.0171198	-2.04512		-2.04495	-1.92154	0	0.28	0	1.13	1.48	1.18	0.26	0.29	0.28	1.27	0.89	1.08
	comp35935_c0		-2.02596			comp35935_c0_seq1	Q95SX7	RecName: Full=Probable RNA-directed DNA polymerase from transposon BS; AltName: Full=Reverse transcriptase >gi|16648424|gb|AAL25477.1| LD46618p [Drosophila melanogaster]	759	906	262	3.30146e-51	112	154	-3	1		0.0332692				-2.26703			0.17	0.21	0	0.05	0.06	0.1	0.25	0.11	0.11	0.29	0.34	0.31
	comp35936_c0				-1.82908	comp35936_c0_seq1	0	NO MATCH	246	0	0	0	0	0	0	999				0.0153241				-1.43306	0.86	2.07	1.64	1.26	0.98	0.79	1.16	0.43	0.43	3.41	2.08	1.83
	comp35942_c0	3.47704	3.00455			comp35942_c0_seq1	0	NO MATCH	585	0	0	0	0	0	0	999	7.59142e-07	5.97963e-05			-1.18943	-1.64501			0.59	1.71	1.55	1.16	1.11	0.54	0.2	0.15	0.29	0.07	0.11	0.14
	comp35946_c0		3.58009		4.69593	comp35946_c0_seq1	0	NO MATCH	710	0	0	0	0	0	0	999		0.00289692		2.44542e-11		-2.15289		-1.22582	0.3	0.17	0.11	0.35	0.89	0.27	1.18	1.02	1.01	0	0.05	0.06
	comp3594_c0	3.30235				comp3594_c0_seq1	EHY59928	hypothetical protein HMPREF1120_07904 [Exophiala dermatitidis NIH/UT8656]	1158	331	192	2.94938e-41	89	125	-2	1	0.0425204				-2.70718				0.21	0.13	0.07	0.1	0.04	0.13	0.09	0.14	0.03	0	0.03	0
	comp35988_c0				3.28844	comp35988_c0_seq2	0	NO MATCH	478	0	0	0	0	0	0	999				0.0409478				-2.72392	0.38	0.09	0.27	0.19	0.11	0.26	0.34	0.29	0.47	0	0	0.09
	comp36000_c0	-1.5291				comp36000_c0_seq1	XP_001368632	PREDICTED: g2/M phase-specific E3 ubiquitin-protein ligase-like [Monodelphis domestica]	2053	704	300	1.94658e-21	88	146	-1	1	0.0408625				-1.48588				0.04	0.09	0.07	0.08	0.04	0.11	0.16	0.04	0.19	0.19	0.21	0.2
	comp36009_c0	-2.83331	-6.42446		-3.72976	comp36009_c0_seq1	0	NO MATCH	1012	0	0	0	0	0	0	999	0.000197015	4.24664e-07		8.64974e-06	-1.72487	-1.91965		-1.79952	0	0.04	0.12	0	0	0	0	0.04	0.04	0.5	0.31	0.38
	comp36033_c0	-2.89102	-2.8466		-2.90297	comp36033_c0_seq1	0	NO MATCH	544	0	0	0	0	0	0	999	0.00968041	0.0122734		0.0100006	-2.31878	-2.39002		-2.33491	0.08	0	0.08	0.16	0	0	0	0.16	0	0.57	0.31	0.46
	comp36059_c0				3.43434	comp36059_c0_seq1	0	NO MATCH	667	0	0	0	0	0	0	999				0.000984631				-2.15443	0.13	0.06	0.06	0.06	0	0.23	0.29	0.58	0.57	0	0.1	0
	comp36113_c0	1.79517	1.73605		1.81482	comp36113_c0_seq3	XP_003247651	PREDICTED: hypothetical protein LOC100575322 [Acyrthosiphon pisum]	2259	556	422	2.6637e-35	117	201	3	1	5.52454e-08	2.56392e-06		2.68843e-08	0.42084	0.280403		0.423758	0.95	0.68	0.71	0.75	0.61	0.87	0.87	0.74	0.76	0.23	0.19	0.24
	comp36169_c0	-6.11806	-2.15659			comp36169_c0_seq1	0	NO MATCH	693	0	0	0	0	0	0	999	2.70694e-06	0.0174776			-2.08211	-1.97642			0	0	0	0.18	0.07	0.06	0.94	0.93	0.91	0.54	0.38	0.52
	comp36169_c1	-3.09889	-5.80568			comp36169_c1_seq1	0	NO MATCH	428	0	0	0	0	0	0	999	0.00221654	8.07735e-05			-2.19361	-2.34874			0.11	0.1	0	0	0	0	0.19	0.65	0.59	0.75	0.5	0.81
	comp36179_c0	5.33614	5.01352			comp36179_c0_seq1	XP_003248908	PREDICTED: tigger transposable element-derived protein 4-like, partial [Acyrthosiphon pisum]	677	329	145	8.5653e-47	87	114	-2	1	0.00176616	0.034314			-2.64919	-2.89678			0.25	0.36	0.24	0.06	0.22	0.4	0.06	0.06	0	0	0	0
	comp36187_c0	-2.96292				comp36187_c0_seq1	0	NO MATCH	798	0	0	0	0	0	0	999	0.00536835				-2.28147				0	0.05	0.05	0.1	0.06	0.24	0.14	0.16	0.05	0.28	0.37	0.25
	comp36201_c0				-3.05365	comp36201_c0_seq1	0	NO MATCH	211	0	0	0	0	0	0	999				0.0468938				-2.73528	0.26	0	0.25	2.34	0.91	0.48	0.24	0	0	1.4	0.62	0.75
	comp36228_c0	-4.72917	-6.63169		-6.66847	comp36228_c0_seq1	0	NO MATCH	1239	0	0	0	0	0	0	999	1.74207e-05	4.7302e-06		2.19931e-06	-1.65296	-1.75548		-1.69583	0	0.03	0	0	0	0	0	0	0	0.58	0.4	0.12
	comp36228_c1	-6.48672	-6.46251		-6.49192	comp36228_c1_seq1	0	NO MATCH	636	0	0	0	0	0	0	999	4.04662e-08	2.05629e-07		3.73388e-08	-1.81862	-1.89143		-1.83534	0	0	0	0	0	0	0	0	0	0.54	0.73	0.76
	comp36264_c0		2.11009		2.07833	comp36264_c0_seq1	0	NO MATCH	741	0	0	0	0	0	0	999		0.037378		0.00950786		-1.86252		-1.80659	0.28	0.22	0.49	0.73	0.2	0.63	0.41	0.57	0.56	0.15	0.04	0.16
	comp36273_c0		2.26401			comp36273_c0_seq1	0	NO MATCH	362	0	0	0	0	0	0	999		0.0229873				-2.33006			0.52	0.25	0.62	1.15	0.6	0.6	0.24	0.26	0.52	0.12	0.2	0.12
	comp36313_c0	-3.10068	-5.80852		-3.90783	comp36313_c0_seq1	0	NO MATCH	486	0	0	0	0	0	0	999	0.00273752	0.000111342		0.000543352	-2.19293	-2.34784		-2.25053	0.09	0	0.09	0	0	0	0	0	0.09	0.57	0.43	0.78
	comp36336_c0	5.11804		-4.96436		comp36336_c0_seq1	0	NO MATCH	601	0	0	0	0	0	0	999	2.5966e-05		0.000338193		-1.52404		-1.56191		2.01	0.69	0.34	0.07	0	0	0.06	0.07	0.14	0	0	0.07
	comp36367_c1	3.86933			3.28647	comp36367_c1_seq1	0	NO MATCH	1234	0	0	0	0	0	0	999	0.00136235			0.0464859	-2.39246			-2.72582	0.23	0.13	0.22	0.16	0.04	0.12	0.18	0.07	0.13	0	0	0.03
	comp36401_c0	2.61272	2.61055			comp36401_c0_seq3	0	NO MATCH	1267	0	0	0	0	0	0	999	1.72324e-07	4.52915e-07			-0.460708	-0.56052			0.72	0.47	0.33	0.45	0.38	0.68	0.13	0.18	0.09	0.06	0.12	0.05
	comp36415_c0	-3.1971	-3.14436		-3.17305	comp36415_c0_seq3	EFN72169	hypothetical protein EAG_03339 [Camponotus floridanus]	2881	589	593	1.15313e-118	231	348	1	1	1.44924e-77	1.16881e-53		7.89007e-65	4.79739	4.71005		4.78696	2.07	2.23	1.92	2.36	1.99	2.08	2.24	1.94	2.15	17.26	20.64	18.28
	comp36429_c0				-3.94321	comp36429_c0_seq1	0	NO MATCH	545	0	0	0	0	0	0	999				0.00338964				-2.2245	0.32	0.39	0.23	0.08	0.28	0.22	0.07	0	0	0.43	0.87	0.23
	comp36433_c1	1.95807			2.36902	comp36433_c1_seq1	0	NO MATCH	1444	0	0	0	0	0	0	999	0.0181479			0.00018571	-1.73022			-1.47687	0.33	0.32	0.13	0.11	0.03	0.13	0.33	0.28	0.44	0.1	0.04	0.05
	comp3644_c0	-3.5799	-3.52861		-3.59233	comp3644_c0_seq1	0	NO MATCH	876	0	0	0	0	0	0	999	7.75715e-05	0.000422771		3.55309e-05	-1.88233	-1.95458		-1.89974	0.09	0	0	0.05	0.05	0	0.04	0.05	0	0.42	0.51	0.31
	comp36459_c0				1.45258	comp36459_c0_seq1	0	NO MATCH	802	0	0	0	0	0	0	999				0.0446449				-1.34583	0.52	0.5	0.2	0.46	0.36	0.29	0.85	0.37	0.67	0.18	0.24	0.25
	comp36463_c2		-1.95402			comp36463_c2_seq1	0	NO MATCH	1617	0	0	0	0	0	0	999		0.0146857				-1.3818			0.17	0.07	0.19	0	0.03	0.2	0.31	0.3	0.37	0.39	0.29	0.28
	comp36491_c0	1.43634	1.55509		2.55783	comp36491_c0_seq1	0	NO MATCH	590	0	0	0	0	0	0	999	0.0251067	0.0274911		4.03297e-06	-1.19934	-1.23097		-0.427984	0.73	1.2	1.05	1.01	1.68	0.61	3.05	1.11	2.33	0.45	0.4	0.21
	comp36543_c0	-7.42919	-7.40166		-4.72176	comp36543_c0_seq1	XP_001944600	PREDICTED: fatty acid synthase-like [Acyrthosiphon pisum]	253	2201	87	5.97879e-09	30	53	1	1	2.81397e-08	7.82398e-08		1.38983e-06	-1.06367	-1.14061		-1.03964	0	0	0	0	0	0	0.19	0.21	0	7.67	3.04	1.37
	comp36549_c0	-4.72471	-4.70397			comp36549_c0_seq1	0	NO MATCH	431	0	0	0	0	0	0	999	0.0388438	0.0324413			-2.89971	-2.96954			0	0	0	0	0	0	0	0.11	0	0.28	0.16	0.5
	comp36598_c0	-4.40331		3.38562		comp36598_c0_seq1	0	NO MATCH	381	0	0	0	0	0	0	999	2.3969e-10		0.00593222		-1.27086		-2.12627		0.13	0	0.13	1.18	0.61	1.34	1.32	2.02	1.72	1.88	2.27	2.14
	comp36628_c0				1.98317	comp36628_c0_seq1	0	NO MATCH	1046	0	0	0	0	0	0	999				0.0472889				-2.19951	0.23	0.15	0.23	0.08	0.09	0.11	0.28	0.2	0.23	0.07	0.06	0.04
	comp36731_c0			-3.62155		comp36731_c0_seq1	0	NO MATCH	577	0	0	0	0	0	0	999			0.048184				-2.46762		0.15	0.51	0.57	0.07	0	0	0	0.46	0.07	0.07	0.12	0
	comp36740_c0	2.73717	2.78683		2.84703	comp36740_c0_seq1	0	NO MATCH	1657	0	0	0	0	0	0	999	0.0116729	0.00825343		0.0247248	-2.21942	-2.28471		-2.16276	0.17	0.21	0.09	0.12	0.19	0.18	0.3	0.1	0.1	0	0.04	0.02
	comp36751_c0				2.12176	comp36751_c0_seq2	0	NO MATCH	334	0	0	0	0	0	0	999				0.0494183				-2.32595	0.14	0.42	0.69	0.57	0.17	0.4	0.78	0.73	0.86	0	0.34	0.14
	comp36752_c0		2.1792		2.98091	comp36752_c0_seq1	0	NO MATCH	486	0	0	0	0	0	0	999		0.0277937		0.000354925		-2.37689		-1.80536	0.46	0.18	0.79	0.54	0.32	0.67	0.58	1.11	1.09	0.08	0.14	0.09
	comp36758_c0	1.82521	2.23661		1.48257	comp36758_c0_seq2	0	NO MATCH	955	0	0	0	0	0	0	999	6.23236e-09	7.73434e-11		1.06418e-05	0.54518	0.763204		0.287759	3.36	3.11	4.39	5.88	4.86	3.74	2.92	2.86	2.81	0.93	1.07	1
	comp36810_c1		-1.92536			comp36810_c1_seq1	0	NO MATCH	1201	0	0	0	0	0	0	999		0.0300349				-2.11749			0.13	0.13	0.03	0.03	0.04	0.09	0.21	0.2	0.4	0.18	0.26	0.22
	comp36994_c0				3.01096	comp36994_c0_seq2	0	NO MATCH	377	0	0	0	0	0	0	999				5.53197e-06				-1.55026	0.99	0.36	0.24	0.98	0.71	0.46	1.12	1.88	1.73	0.22	0.19	0.12
	comp37010_c0		2.34054			comp37010_c0_seq1	0	NO MATCH	550	0	0	0	0	0	0	999		0.0304363				-2.28152			0.32	0.15	0.3	0.47	0.64	0.44	0.22	0.32	0.39	0	0.06	0.23
	comp37015_c1	-3.82975	-5.73923			comp37015_c1_seq1	0	NO MATCH	252	0	0	0	0	0	0	999	0.000759691	0.000127833			-2.27627	-2.39141			0.21	0	0	0	0	0	1.5	0.63	0.62	1.29	0.97	1.57
	comp37019_c0		1.48889			comp37019_c0_seq1	0	NO MATCH	861	0	0	0	0	0	0	999		0.0466375				-1.03019			0.48	0.7	0.41	0.9	1.16	0.44	0.35	0.49	0.48	0.21	0.49	0.14
	comp37064_c1	-2.83172	-6.04846		-6.07685	comp37064_c1_seq1	YP_002727232	ankyrin repeat domain protein [Wolbachia sp. wRi] >gi|501932873|ref|WP_012673229.1| ankyrin repeat domain protein [Wolbachia sp. wRi] >gi|225592422|gb|ACN95441.1| ankyrin repeat domain protein [Wolbachia sp. wRi]	1316	2474	438	1.85588e-98	192	289	2	1	0.00250314	2.4964e-05		1.52722e-05	-2.00636	-2.18897		-2.13318	0	0.03	0.06	0	0	0	0	0	0	0.3	0.14	0.26
	comp37076_c0		-1.93101			comp37076_c0_seq1	0	NO MATCH	505	0	0	0	0	0	0	999		0.0122637				-1.4928			0.53	0.76	0.42	0	0.4	0.4	0.95	0.71	0.17	0.93	1.29	0.83
	comp37080_c0				-2.16283	comp37080_c0_seq1	0	NO MATCH	329	0	0	0	0	0	0	999				0.0270268				-1.95248	0.88	0.99	0.42	1.01	1.01	1.21	0	0.3	0.44	1.43	0.8	1.11
	comp37098_c0		-2.20606			comp37098_c0_seq2	0	NO MATCH	877	0	0	0	0	0	0	999		0.0170392				-1.94627			0.2	0.19	0.14	0.14	0.06	0.04	0.18	0.1	0.19	0.48	0.34	0.37
	comp37115_c2	2.73183	3.67991		3.76684	comp37115_c2_seq3	0	NO MATCH	1016	0	0	0	0	0	0	999	4.46555e-08	8.98294e-16		4.30563e-19	-0.822954	-0.145906		0.0195581	1.17	0.85	1.07	1.79	2.14	2.06	2.07	2.36	1.95	0.21	0.04	0.22
	comp37163_c0				1.64791	comp37163_c0_seq1	0	NO MATCH	1333	0	0	0	0	0	0	999				0.0240139				-1.58935	0.06	0.15	0.17	0.3	0.21	0.03	0.38	0.24	0.3	0.11	0.14	0.03
	comp37189_c0	1.8325	2.04882		1.63585	comp37189_c0_seq1	0	NO MATCH	432	0	0	0	0	0	0	999	6.68146e-11	3.31562e-13		1.50518e-08	1.35035	1.42136		1.19156	11.68	11.55	7.72	12.84	11.18	12.03	7.83	8.69	10.6	2.46	2.94	3.17
	comp37212_c0			1.47748	1.76914	comp37212_c0_seq1	0	NO MATCH	1424	0	0	0	0	0	0	999			8.02521e-09	1.91994e-11			2.5376	3.55311	2.46	2.09	2.51	6.37	8.04	5.48	13.61	11.36	14.39	4.93	2.46	4
	comp37241_c0				-1.8606	comp37241_c0_seq1	0	NO MATCH	1560	0	0	0	0	0	0	999				0.0279805				-1.95703	0.1	0.1	0.12	0.05	0.06	0.05	0.09	0.03	0.03	0.16	0.18	0.22
	comp37274_c0	4.86492	5.02542			comp37274_c0_seq1	0	NO MATCH	852	0	0	0	0	0	0	999	0.0314784	0.00968646			-2.8927	-2.894			0.1	0.19	0.19	0.1	0.22	0.22	0.04	0	0	0	0	0
	comp37292_c0		1.14291	1.32582		comp37292_c0_seq1	0	NO MATCH	297	0	0	0	0	0	0	999		0.0245907	0.0331763			-0.501317	-0.559576		0.84	1.94	1.92	4.28	4.23	3.53	0.76	1.35	1.33	1.19	2.21	1.9
	comp37357_c0		1.50362			comp37357_c0_seq1	0	NO MATCH	798	0	0	0	0	0	0	999		0.016448				-1.17811			0.52	0.2	0.2	0.62	0.9	0.86	0.33	0.21	0.31	0.32	0.2	0.3
	comp37404_c0				1.24586	comp37404_c0_seq1	0	NO MATCH	477	0	0	0	0	0	0	999				0.0272654				-0.960897	0.84	1.35	0.71	0.74	1.18	0.95	1.86	1.51	1.12	0.5	0.8	0.53
	comp37424_c0	-1.94141		1.60599		comp37424_c0_seq2	XP_003389375	PREDICTED: putative nuclease HARBI1-like [Amphimedon queenslandica]	1728	399	87	2.59937e-05	31	44	1	1	0.000115867		0.0209879		-0.693966		-1.04403		0.12	0.14	0.14	0.45	0.45	0.36	0.15	0.54	0.41	0.54	0.36	0.67
	comp37435_c0	-2.21334			-2.22324	comp37435_c0_seq1	0	NO MATCH	675	0	0	0	0	0	0	999	0.0273232			0.0204614	-2.11424			-2.1308	0.19	0.06	0	0.12	0.07	0.17	0	0.13	0.13	0.33	0.34	0.54
	comp3743_c0	5.23196				comp3743_c0_seq1	0	NO MATCH	552	0	0	0	0	0	0	999	0.00581356				-2.70666				0.24	0.38	0.38	0	0.09	0	0.07	0.24	0.31	0	0	0
	comp37444_c0	-5.29465			-3.37265	comp37444_c0_seq1	0	NO MATCH	420	0	0	0	0	0	0	999	0.00341172			0.0153241	-2.60541			-2.569	0	0	0	0.21	0	0	0	0.11	0	0.48	0.25	0.72
	comp37457_c0	3.6041	3.54985			comp37457_c0_seq1	0	NO MATCH	875	0	0	0	0	0	0	999	0.0258818	0.0144425			-2.54178	-2.66476			0.27	0.13	0.58	0.33	0.16	0.43	0.12	0.2	0.07	0	0	0.06
	comp37466_c0	2.14428		-2.59506		comp37466_c0_seq1	0	NO MATCH	310	0	0	0	0	0	0	999	0.00205036		0.00750977		-1.61588		-1.72607		2.38	1.37	1.36	0	0.55	0.29	0.29	0.16	0.31	0.42	0.37	0.3
	comp37470_c0				2.75616	comp37470_c0_seq1	0	NO MATCH	217	0	0	0	0	0	0	999				6.88708e-05				-1.52647	0.25	0.98	1.21	0.5	0.29	1.17	3.68	3.08	2.78	0.67	0	0.72
	comp37476_c0				-4.72452	comp37476_c0_seq1	0	NO MATCH	615	0	0	0	0	0	0	999				0.0265734				-2.92029	0.07	0.13	0.13	0	0	0.19	0	0	0	0.12	0.22	0.26
	comp37503_c1		-5.06096			comp37503_c1_seq1	0	NO MATCH	269	0	0	0	0	0	0	999		0.00852627				-2.78897			0.19	0.18	0.36	0	0	0	0.34	0	0	0.67	0.59	0.9
	comp37517_c0	1.89149				comp37517_c0_seq2	XP_004567369	PREDICTED: uncharacterized protein LOC101474453 [Maylandia zebra]	259	317	118	1.1589e-06	36	59	1	1	0.0207507				-1.64417				0.31	0.11	0.25	0.13	0.13	0.16	0.12	0.24	0.15	0.06	0.05	0.06
	comp37538_c0				3.40233	comp37538_c0_seq1	0	NO MATCH	585	0	0	0	0	0	0	999				0.0256774				-2.66678	0	0.21	0.07	0.07	0	0.07	0.2	0.52	0.22	0.07	0	0
	comp37553_c0		-1.6094			comp37553_c0_seq3	0	NO MATCH	1736	0	0	0	0	0	0	999		0.0317523				-1.5851			0.17	0.42	0.44	0.13	0.08	0.12	0.3	0.34	0.26	0.27	0.41	0.35
	comp37571_c0				-2.72312	comp37571_c0_seq1	0	NO MATCH	961	0	0	0	0	0	0	999				0.00265858				-2.0952	0.04	0.08	0.2	0.13	0.49	0.12	0.04	0.04	0.04	0.3	0.23	0.36
	comp37577_c0	-5.46195	-5.43663		-5.46736	comp37577_c0_seq1	0	NO MATCH	370	0	0	0	0	0	0	999	0.000964571	0.00103424		0.000854109	-2.51009	-2.5813		-2.52729	0	0	0	0	0	0	0	0	0	0.45	0.79	0.6
	comp37609_c0		1.8646			comp37609_c0_seq1	EFX64019	hypothetical protein DAPPUDRAFT_334678 [Daphnia pulex]	804	352	120	7.31883e-07	38	61	-3	1		0.0273893				-2.01732			0.26	0.4	0.45	0.36	0.54	0.33	0.33	0.21	0.15	0.18	0.04	0.1
	comp37646_c0	-5.36619	-5.34103			comp37646_c0_seq1	0	NO MATCH	559	0	0	0	0	0	0	999	0.00585031	0.00562014			-2.5616	-2.63273			0	0	0	0	0	0	0.07	0.24	0.23	0.14	0.54	0.37
	comp37666_c0	-2.48591	-1.85546		-1.40686	comp37666_c0_seq2	0	NO MATCH	645	0	0	0	0	0	0	999	9.11624e-07	0.000498865		0.0115577	-0.535168	-0.521466		-0.355887	0.1	0.12	0.12	0.15	0.2	0.18	0.13	0.37	0.22	0.53	0.88	0.48
	comp37704_c0	3.72254	2.90187		2.92295	comp37704_c0_seq1	0	NO MATCH	439	0	0	0	0	0	0	999	3.67248e-07	0.00905202		0.00169529	-1.55687	-2.208		-2.11536	1.55	1.2	1.28	0.61	0.47	1.14	0.65	0.73	0.92	0	0.08	0.2
	comp37745_c0	1.67382				comp37745_c0_seq2	0	NO MATCH	1085	0	0	0	0	0	0	999	0.00888922				-1.11352				0.83	1.6	1.01	0.22	0.87	0.97	0.61	0.76	1.72	0.2	0.29	0.57
	comp37748_c2		5.16833		5.4273	comp37748_c2_seq1	0	NO MATCH	1091	0	0	0	0	0	0	999		0.017132		0.000854109		-2.82792		-2.61222	0.3	0.07	0	0.22	0.21	0.03	0.17	0.23	0.15	0	0	0
	comp37788_c0			2.20736		comp37788_c0_seq2	0	NO MATCH	1297	0	0	0	0	0	0	999			0.000354489				-0.870804		0.26	0.1	0.35	0.88	1.39	1.16	0.53	0.32	0.26	0.51	0.66	0.45
	comp37791_c0				-1.89811	comp37791_c0_seq1	0	NO MATCH	475	0	0	0	0	0	0	999				0.00014416				-0.747385	1.51	1.63	1.35	1.48	0.43	0.78	0.34	0.95	0.28	1.92	1.97	1.86
	comp37826_c1	2.92308				comp37826_c1_seq1	0	NO MATCH	558	0	0	0	0	0	0	999	0.0144355				-2.44154				0.39	0.53	0.3	0.15	0.09	0.22	0.35	0	0.08	0.07	0	0.07
	comp3782_c0		5.92392			comp3782_c0_seq1	0	NO MATCH	576	0	0	0	0	0	0	999		0.000249952				-2.37131			0.38	0	0	0.3	0.43	0.83	0.07	0	0.07	0	0	0
	comp37840_c1		-3.1727			comp37840_c1_seq1	XP_001848037	conserved hypothetical protein [Culex quinquefasciatus] >gi|167864147|gb|EDS27530.1| conserved hypothetical protein [Culex quinquefasciatus]	1831	2294	579	9.0921e-76	191	304	1	1		0.00175287				-2.19525			0.06	0.06	0.04	0	0	0.04	0.18	0.04	0.04	0.15	0.17	0.12
	comp37841_c0	9.00277	9.24389		7.57776	comp37841_c0_seq5	0	NO MATCH	563	0	0	0	0	0	0	999	8.05591e-36	2.19105e-31		1.03082e-11	0.288891	0.43751		-1.03677	2.58	2.23	3.04	2.58	4.19	2.74	0.48	1.03	1.41	0	0	0
	comp37868_c0	1.23284	1.61434			comp37868_c0_seq1	0	NO MATCH	258	0	0	0	0	0	0	999	0.0408894	0.0285537			-0.90445	-0.776377			4.23	3.49	2.3	4.55	6.93	1.66	3.28	2.03	2.8	1.07	1.87	1.14
	comp37900_c0		1.39525			comp37900_c0_seq1	0	NO MATCH	875	0	0	0	0	0	0	999		0.0404772				-1.24283			0.57	0.36	0.54	0.79	0.49	0.69	0.56	0.57	0.38	0.25	0.18	0.31
	comp37957_c0		1.96747	2.35118		comp37957_c0_seq1	0	NO MATCH	278	0	0	0	0	0	0	999		0.0167622	0.023105			-1.70928	-1.74821		0.18	0.7	0.17	2.15	2.51	1.17	0.66	0.92	0.54	0.32	0.85	0.17
	comp37958_c0	-2.38631		2.85046		comp37958_c0_seq1	0	NO MATCH	594	0	0	0	0	0	0	999	0.0388438		0.0357166		-2.27381		-2.11444		0	0.14	0.07	0.64	0.84	0.27	0.2	0.44	0.43	0.51	0.23	0.48
	comp37982_c0		-5.29502			comp37982_c0_seq2	0	NO MATCH	586	0	0	0	0	0	0	999		0.0130913				-2.67427			0	0	0.07	0	0	0	0.07	0.22	0.29	0.52	0.06	0.42
	comp37987_c1		3.31731			comp37987_c1_seq1	0	NO MATCH	671	0	0	0	0	0	0	999		3.31588e-05				-1.9457			0.25	0.31	0.12	0.69	0.73	0.47	0	0.06	0.19	0.06	0.05	0.06
	comp38066_c0		1.08356			comp38066_c0_seq2	0	NO MATCH	238	0	0	0	0	0	0	999		0.0160347				0.711338			6.17	7.04	12.19	16.15	14.94	8.59	5.37	9.22	5.89	7.47	6.73	4.1
	comp38073_c0				1.05464	comp38073_c0_seq1	0	NO MATCH	1546	0	0	0	0	0	0	999				7.85265e-06				2.62851	3.28	2.54	3.2	2.92	3.2	3.1	4.99	5.29	5.99	2.26	2.5	2.95
	comp38075_c0				-2.07404	comp38075_c0_seq1	0	NO MATCH	250	0	0	0	0	0	0	999				0.0361124				-1.51698	0.84	1.62	0.8	0.82	0.72	1.54	0	1.06	0.63	3.71	0.98	2.38
	comp38098_c0	1.79438	2.00241		3.32675	comp38098_c0_seq1	0	NO MATCH	289	0	0	0	0	0	0	999	0.000110685	0.000289149		1.4629e-19	-0.482248	-0.429254		0.726995	3.47	4.68	5.13	6.65	3.19	5.41	13.65	15.06	9.99	0.46	1.62	1.64
	comp38110_c0				1.07758	comp38110_c0_seq1	0	NO MATCH	1719	0	0	0	0	0	0	999				0.00628278				2.27299	2.43	2	1.79	2.16	1.78	2.41	3.28	3.72	4.4	1.16	1.36	2.82
	comp38121_c0		1.10942			comp38121_c0_seq1	NP_001155387	uncharacterized protein LOC100159064 precursor [Acyrthosiphon pisum] >gi|239790504|dbj|BAH71809.1| ACYPI000473 [Acyrthosiphon pisum]	1375	258	227	1.5888e-47	98	154	-1	1		1.55312e-06				9.85915			733.09	650.28	543.96	975.23	1208.38	800.1	744.22	832.12	642.35	470.11	528.47	366.28
	comp38124_c1		-4.34798	-3.64721		comp38124_c1_seq1	0	NO MATCH	945	0	0	0	0	0	0	999		4.12742e-42	3.65817e-29			5.66925	4.9808		82.39	57.13	67.5	2.57	6.75	7.35	183.29	131.64	167.94	112.65	109.67	112.49
	comp38127_c0	1.74156		-1.46493	1.87293	comp38127_c0_seq1	0	NO MATCH	282	0	0	0	0	0	0	999	2.6389e-06		0.00995833	2.41176e-05	0.430519		0.406905	0.511406	10.22	6.73	9.9	5.1	1.23	3.29	5.67	11.39	12.45	1.43	3.2	3.22
	comp38130_c0		3.55614			comp38130_c0_seq1	0	NO MATCH	395	0	0	0	0	0	0	999		0.00448785				0.802431			6.58	0.45	0.22	0.46	24.66	5.38	0.42	0.71	6.41	0.21	0.64	1.67
	comp38138_c0		2.23241			comp38138_c0_seq1	ABV45411	COE2, partial [Bemisia tabaci]	213	404	70	6.17501e-30	61	65	3	1		0.000485212				-1.39941			2.35	2.26	0.99	3.84	4.49	2.87	1.89	2.11	2.07	0.92	0.4	0.99
	comp38145_c0		1.02286		1.19427	comp38145_c0_seq1	0	NO MATCH	667	0	0	0	0	0	0	999		0.000672649		1.56319e-05		3.33825		3.5334	16.24	13.53	13.64	27.66	21.76	19.86	25.89	20.95	31.13	10.5	8.42	14.74
	comp38165_c0		1.05562		1.13535	comp38165_c0_seq1	XP_969408	PREDICTED: similar to pyrroline-5-carboxylate dehydrogenase [Tribolium castaneum] >gi|270008791|gb|EFA05239.1| hypothetical protein TcasGA2_TC015385 [Tribolium castaneum]	6636	568	566	0	427	476	-2	1		2.61206e-06		8.61245e-08		10.3316		10.4712	268.39	263.69	228.21	246.04	275.73	290.4	305.08	268.91	288.94	156.5	134.08	95.68
	comp38172_c0		-1.97168			comp38172_c0_seq1	0	NO MATCH	288	0	0	0	0	0	0	999		0.0147456				-1.16801			1.22	1.85	2.49	0.51	0.2	1.28	1.73	2.46	1.9	3.39	1.08	3.79
	comp38176_c0	-1.80608			-1.06945	comp38176_c0_seq1	WP_006235594	hypothetical protein [Collinsella aerofaciens] >gi|133774810|gb|EBA38630.1| hypothetical protein COLAER_02284 [Collinsella aerofaciens ATCC 25986] >gi|133775023|gb|EBA38843.1| hypothetical protein COLAER_01925 [Collinsella aerofaciens ATCC 25986] >gi|133775241|gb|EBA39061.1| hypothetical protein COLAER_01671 [Collinsella aerofaciens ATCC 25986]	559	160	141	6.88563e-41	89	99	-2	1	1.97044e-09			0.00202943	2.39215			2.57657	2.65	4.28	6.54	3.52	24.18	2.36	5.57	5.98	11	16.42	12.52	17.78
	comp38176_c1	-1.76935				comp38176_c1_seq1	CDB39267	putative uncharacterized protein [Azospirillum sp. CAG:260]	260	146	84	4.38184e-23	54	62	-1	1	0.000292668				-0.00918314				1.4	2.11	2.66	1.17	7.09	0.91	3.78	4.02	2.97	4.93	5.41	10.74
	comp38200_c0	2.05197	1.56559		2.66643	comp38200_c0_seq1	0	NO MATCH	309	0	0	0	0	0	0	999	1.07413e-05	0.0130913		7.06811e-11	-0.57657	-1.00456		-0.118505	4.94	3.22	3.64	3.13	3.47	1.9	6.92	5.3	5.79	1.13	0.49	1.2
	comp38225_c0		1.41111			comp38225_c0_seq1	XP_004768971	PREDICTED: ribonuclease UK114 [Mustela putorius furo] >gi|511978237|ref|XP_004807010.1| PREDICTED: ribonuclease UK114 [Mustela putorius furo]	1497	137	123	2.26844e-34	74	95	1	1		1.77169e-07				8.85959			327.18	304.31	288.01	450.66	659.02	342.05	257.53	263.55	272.92	201.79	198.37	138.78
	comp38247_c0		-1.35868		-2.2177	comp38247_c0_seq1	0	NO MATCH	328	0	0	0	0	0	0	999		0.0371142		9.68687e-11		1.18704		1.07698	6.21	5.55	8.16	6.96	0.85	6.64	1.74	3.43	2.93	12.93	9.05	15.08
	comp38257_c0	6.05873	6.04534		5.82863	comp38257_c0_seq1	0	NO MATCH	611	0	0	0	0	0	0	999	1.60019e-107	1.09406e-64		3.13769e-75	3.07291	2.96385		2.83527	28.93	36.47	35.25	32.91	24.66	41.84	25.99	35.78	24.45	0.43	0.56	0.46
	comp38285_c0		1.02517			comp38285_c0_seq1	XP_002427787	Cathepsin F precursor, putative [Pediculus humanus corporis] >gi|212512256|gb|EEB15049.1| Cathepsin F precursor, putative [Pediculus humanus corporis]	1599	434	348	1.38943e-69	144	207	3	1		2.27761e-06				10.9605			1213.69	1187.49	1348.53	1952.89	2005.34	1402.13	1199.48	1289.26	1323.91	772.7	945.06	878.21
	comp38296_c0	-5.78331	-5.74039		-2.20326	comp38296_c0_seq1	JN655526	Bemisia tabaci CSP1 gene, complete cds	317	2626	137	3.50383e-12	113	113	1	1	1.18714e-38	2.30705e-32		1.94448e-10	1.2556	1.17232		1.48675	0.46	0.15	0.29	0.3	0.18	0.42	3.35	2.62	5.42	13.9	14.71	23.18
	comp38306_c0	-1.28422	-1.3574			comp38306_c0_seq3	0	NO MATCH	337	0	0	0	0	0	0	999	0.000604533	2.61805e-05			3.77045	3.65529			46.11	50.5	20.88	27.33	47.95	36.35	62.05	65.83	25.56	117.92	104.6	59.57
	comp38319_c0		1.74059		1.48555	comp38319_c0_seq1	0	NO MATCH	247	0	0	0	0	0	0	999		0.00183303		0.0140043		-1.09983		-1.17588	1.71	2.05	1.42	3.35	4.16	3.33	3.66	3.01	2.33	1.51	0.83	0.81
	comp38382_c0				-4.97847	comp38382_c0_seq1	0	NO MATCH	305	0	0	0	0	0	0	999				0.00881629				-2.79354	0.16	0	0.15	0.16	0	0	0	0	0	0.72	0.38	0.61
	comp38385_c0	6.21109	6.00203		6.14338	comp38385_c0_seq1	0	NO MATCH	371	0	0	0	0	0	0	999	9.54073e-06	3.61386e-05		0.000189534	-2.09667	-2.32383		-2.1555	0.76	1.59	0.85	0.62	1.02	1.16	1.15	1.66	0.25	0	0	0
	comp38408_c0	3.41083				comp38408_c0_seq2	0	NO MATCH	468	0	0	0	0	0	0	999	0.0477894				-2.65215				0.45	0.86	1.5	1.54	0.51	0.41	0.61	0.68	0.22	0	0.17	0
	comp38427_c0	5.23143	3.67054	-1.57178	5.29555	comp38427_c0_seq1	0	NO MATCH	1848	0	0	0	0	0	0	999	9.7181e-23	2.16802e-05	0.00602734	9.75756e-25	0.0459904	-1.39267	0.331022	0.0941943	1.37	0.97	0.76	0.53	0.37	0.16	0.89	1.38	0.98	0.02	0.02	0.04
	comp38443_c0				2.82143	comp38443_c0_seq1	0	NO MATCH	763	0	0	0	0	0	0	999				0.0194731				-2.50734	0.06	0	0	0.16	0	0.1	0.2	0.33	0.27	0	0	0.1
	comp38444_c0	2.64112	2.71958		2.31458	comp38444_c0_seq1	0	NO MATCH	913	0	0	0	0	0	0	999	0.00119773	0.0105565		0.0066687	-1.79002	-1.84376		-2.00649	0.32	0.57	0.43	0.62	0.67	0.12	0.33	0.37	0.36	0.08	0.04	0.09
	comp38451_c0		3.05923			comp38451_c0_seq2	XP_004536376	PREDICTED: uncharacterized protein LOC101459618 isoform X1 [Ceratitis capitata]	961	329	113	1.20321e-07	38	54	2	1		0.0143113				-2.46181			0	0.13	0.09	0.13	0.31	0.33	0.08	0	0.04	0.04	0.04	0
	comp38470_c0				-5.19713	comp38470_c0_seq1	0	NO MATCH	525	0	0	0	0	0	0	999				0.00342808				-2.67713	0.1	0.2	0.1	0.1	0.12	0.29	0	0	0	0.46	0.24	0.59
	comp38476_c0		2.02791			comp38476_c0_seq1	0	NO MATCH	422	0	0	0	0	0	0	999		0.0324271				-2.08852			0.54	0.63	0.83	0.64	1.24	0.6	0.29	0.22	0.22	0.38	0.17	0
	comp38478_c0	1.36809	1.89212			comp38478_c0_seq1	0	NO MATCH	1131	0	0	0	0	0	0	999	0.0233512	0.000562612			-1.04097	-0.798385			0.65	0.59	0.41	1.02	0.82	0.53	0.26	0.69	0.46	0.25	0.2	0.17
	comp38499_c0		-1.00839			comp38499_c0_seq1	0	NO MATCH	1125	0	0	0	0	0	0	999		0.0375336				0.611628			1.39	1.57	1.66	0.78	0.73	1.53	2.01	2.36	2.44	1.89	1.6	2.62
	comp38520_c1				-2.08956	comp38520_c1_seq1	0	NO MATCH	864	0	0	0	0	0	0	999				0.0172703				-1.6566	0.14	0.14	0.23	0.24	0.11	0.09	0.13	0.05	0.14	0.17	0.52	0.73
	comp38559_c1		1.68096			comp38559_c1_seq1	0	NO MATCH	812	0	0	0	0	0	0	999		0.00519498				-1.14207			0.21	0.69	0.69	0.86	0.83	0.8	0.7	0.62	0.51	0.45	0.2	0.1
	comp38567_c0				2.99804	comp38567_c0_seq2	0	NO MATCH	826	0	0	0	0	0	0	999				0.00758983				-2.41336	0	0	0	0	0	0	0.33	0.26	0.26	0.09	0	0
	comp38577_c0	-2.29673	-2.81698		-1.51338	comp38577_c0_seq2	0	NO MATCH	263	0	0	0	0	0	0	999	3.85471e-06	5.33953e-07		0.00499196	-0.869298	-1.01331		-0.741689	0.39	0.95	0.94	0.58	0	0.9	0.53	1.79	1.76	4.18	3.67	3.54
	comp38594_c2	-3.61132	-3.5663		-2.82467	comp38594_c2_seq1	0	NO MATCH	680	0	0	0	0	0	0	999	0.0037262	0.00320767		0.0121707	-2.4118	-2.48339		-2.38146	0	0	0.06	0	0	0.06	0	0	0.12	0.28	0.34	0.35
	comp38595_c0		3.2216			comp38595_c0_seq2	0	NO MATCH	797	0	0	0	0	0	0	999		0.0369809				-2.83082			0.09	0.17	0.25	0.34	0.39	0.24	0.23	0.09	0	0	0	0.08
	comp38621_c0		-2.25399			comp38621_c0_seq1	0	NO MATCH	936	0	0	0	0	0	0	999		0.0332237				-0.573262			0.31	0.72	0.96	0.13	0	0.57	1.15	1.2	1.18	1.95	0.31	1.21
	comp38659_c0				1.31877	comp38659_c0_seq1	0	NO MATCH	1149	0	0	0	0	0	0	999				2.03984e-06				2.20297	3.32	2.89	3.1	2.12	2.27	0.62	5.49	5.45	6.51	2.34	1.64	2.94
	comp38659_c1			-1.19382	1.45393	comp38659_c1_seq3	EFN72002	hypothetical protein EAG_06099 [Camponotus floridanus]	1359	432	455	8.7763e-75	170	258	2	1			0.00347075	3.58944e-13			2.51962	3.7457	4.64	5.45	4.86	2.45	3.02	1.15	11.23	11.87	11.67	3.71	3.76	5.04
	comp38659_c2				2.67488	comp38659_c2_seq1	0	NO MATCH	1063	0	0	0	0	0	0	999				9.20292e-06				-1.12464	0.12	0.07	0.11	0	0	0.04	0.49	0.97	0.57	0.07	0.09	0.15
	comp38663_c0				-1.14579	comp38663_c0_seq1	0	NO MATCH	1246	0	0	0	0	0	0	999				0.0265215				-0.668423	0.65	0.5	0.56	0.54	0.3	0.45	0.32	0.26	0.26	0.72	0.5	0.64
	comp38664_c0				1.92763	comp38664_c0_seq1	0	NO MATCH	409	0	0	0	0	0	0	999				0.00707495				-1.63613	1.01	0.43	1.07	0.77	1.42	0.52	1.02	0.91	1.56	0.3	0.35	0.21
	comp38681_c0		4.54861	2.19888		comp38681_c0_seq1	XP_001948202	PREDICTED: hypothetical protein LOC100167398 [Acyrthosiphon pisum]	1151	292	273	3.47091e-26	74	136	2	1		1.25054e-05	0.0315368			-2.04594	-1.84146		0.04	0.1	0.07	0.28	0.44	0.29	0.06	0.07	0.07	0.03	0	0
	comp38691_c0		1.30886		1.79099	comp38691_c0_seq1	0	NO MATCH	576	0	0	0	0	0	0	999		0.0364212		0.000334096		-1.11274		-0.715864	0.87	0.25	0.91	1.28	0.99	1.67	1.96	2.36	1.29	0.61	0.47	0.49
	comp38712_c0				-1.60851	comp38712_c0_seq2	0	NO MATCH	719	0	0	0	0	0	0	999				0.0366527				-1.45917	0.43	0.23	0.4	0.66	0.56	0.39	0.22	0.06	0.36	0.59	0.85	0.52
	comp38785_c0				3.89712	comp38785_c0_seq1	0	NO MATCH	212	0	0	0	0	0	0	999				1.45277e-10				-1.12246	0.26	0	0	0	0	0	4.51	4.51	6	0.46	0.2	0.25
	comp38795_c0				1.73746	comp38795_c0_seq1	0	NO MATCH	250	0	0	0	0	0	0	999				0.040559				-1.876	0.63	1.21	1	1.03	0.72	0.96	1.71	1.27	2.08	0.93	0.49	0
	comp38808_c0		3.66623			comp38808_c0_seq1	0	NO MATCH	294	0	0	0	0	0	0	999		0.0100509				-2.60389			0.2	0	0.19	0.78	1.6	0.73	0	0	0	0.18	0	0
	comp38813_c0	-4.7146	-4.13605		-1.19479	comp38813_c0_seq1	AEO89448	sucrase [Nilaparvata lugens]	2252	637	554	2.18068e-138	247	346	-3	1	3.89016e-42	1.93179e-24		0.000478468	1.05973	0.999181		1.49272	0.05	0.07	0.07	0.21	0.06	0.02	0.44	1.06	0.73	1.6	1.6	1.78
	comp38815_c0	1.24371	1.37342		1.13129	comp38815_c0_seq1	0	NO MATCH	1178	0	0	0	0	0	0	999	0.01496	0.0138181		0.0413739	-0.743755	-0.760065		-0.823124	0.79	0.5	0.66	0.88	0.75	0.5	0.47	0.76	0.58	0.27	0.27	0.26
	comp38815_c1		2.48545			comp38815_c1_seq1	0	NO MATCH	358	0	0	0	0	0	0	999		0.0139698				-2.20092			0.4	1.02	0.63	0.91	1.22	0.73	0.6	0.4	0.39	0.23	0.1	0.13
	comp38817_c0		2.37434			comp38817_c0_seq1	0	NO MATCH	349	0	0	0	0	0	0	999		0.00405761				-2.0573			0.27	0.26	0.78	1.07	0.94	1.25	1.11	0.69	0.68	0.12	0.21	0.26
	comp38849_c0				1.37155	comp38849_c0_seq1	0	NO MATCH	369	0	0	0	0	0	0	999				0.0209575				-0.687024	1.28	0.86	1.58	1.63	2.2	2.57	1.5	2.83	3.55	1.02	1.29	0.6
	comp38873_c0				-1.53958	comp38873_c0_seq1	XP_001374267	PREDICTED: group XV phospholipase A2-like [Monodelphis domestica]	1522	424	380	5.70219e-41	119	192	3	1				0.00174975				-0.40999	0.11	0.53	0.23	0.75	0.78	0.7	0.19	0.34	0.16	0.65	0.81	0.5
	comp38877_c0	2.59331			2.1877	comp38877_c0_seq1	0	NO MATCH	202	0	0	0	0	0	0	999	0.00189878			0.0206707	-1.8194			-2.08129	2.81	3.25	1.87	2.21	0.97	2.06	2.54	1.7	1.67	0.25	0.23	0.8
	comp38884_c0	1.68234	1.60253		2.82547	comp38884_c0_seq1	EFN70002	hypothetical protein EAG_10539 [Camponotus floridanus]	3329	556	496	1.0999e-51	155	232	2	1	0.00368202	0.0170442		2.69194e-12	-1.11729	-1.26549		-0.294154	0.14	0.23	0.17	0.1	0.16	0.24	0.39	0.42	0.37	0.05	0.06	0.04
	comp38885_c0	3.2984	3.65715			comp38885_c0_seq1	0	NO MATCH	567	0	0	0	0	0	0	999	0.0482636	0.00540463			-2.70655	-2.60931			0.38	0.22	0.29	0.38	0.35	0.42	0.07	0	0.08	0.07	0	0
	comp38918_c0	2.6674			3.61135	comp38918_c0_seq2	XP_971315	PREDICTED: similar to palmitoyl-protein thioesterase [Tribolium castaneum]	1120	285	274	1.62747e-57	117	167	-1	1	0.0246689			4.51336e-06	-2.26266			-1.65756	0.34	0.14	0.42	0.24	0.17	0.13	0.44	0.44	0.87	0.04	0.08	0
	comp38940_c0	3.08899				comp38940_c0_seq1	0	NO MATCH	602	0	0	0	0	0	0	999	0.00668335				-2.34727				0.43	0.55	0.27	0.07	0.08	0.2	0.06	0	0.07	0.06	0	0.07
	comp38956_c0	-1.91086	-2.2158			comp38956_c0_seq1	XP_001942950	PREDICTED: fatty acid synthase-like [Acyrthosiphon pisum]	1575	2090	175	8.98255e-05	49	77	2	1	0.00549827	0.00277282			-1.04427	-1.16977			0.15	0.02	0.14	0.02	0.17	0.07	0.11	0.31	0.33	0.25	0.37	0.6
	comp38958_c0				2.43815	comp38958_c0_seq1	0	NO MATCH	553	0	0	0	0	0	0	999				0.000144798				-1.58189	0.16	0.23	0.23	0.39	0.09	0.8	0.93	0.88	0.94	0.21	0.18	0.07
	comp38971_c0	4.99792				comp38971_c0_seq1	0	NO MATCH	444	0	0	0	0	0	0	999	0.0182328				-2.82821				0.2	0.39	0.49	0.1	0	0	0.28	0.41	0.1	0	0	0
	comp38976_c0		-2.84762			comp38976_c0_seq1	0	NO MATCH	484	0	0	0	0	0	0	999		0.012996				-2.39114			0.19	0.28	0.73	0.09	0	0.09	0.35	0.48	0.29	0.34	0.52	0.73
	comp3898_c0			-3.64228		comp3898_c0_seq1	ACI66855	Cathepsin H precursor [Salmo salar]	1937	328	182	2.70806e-25	68	108	-3	1			0.00017813				-1.91459		0.22	0.18	0.19	0.02	0	0.02	0.02	0.16	0.08	0.07	0.08	0.09
	comp38999_c0	-4.97405				comp38999_c0_seq1	0	NO MATCH	442	0	0	0	0	0	0	999	0.0123277				-2.77759				0	0	0	0	0	0.12	0.12	0.13	0.13	0.7	0.31	0.37
	comp39013_c0	-2.56763	-2.90809		-4.26156	comp39013_c0_seq1	0	NO MATCH	252	0	0	0	0	0	0	999	0.0181479	0.0107196		0.000496663	-1.90214	-2.00776		-2.02363	0.62	0.2	0	0.61	0	0	0	0.21	0	0.73	1.45	2.95
	comp39032_c0				-1.69108	comp39032_c0_seq1	AEK21803	cytochrome P450 [Bemisia tabaci]	357	228	66	3.25274e-14	41	50	-2	1				0.00379752				-0.749968	2.26	1.15	1.39	3.26	4.73	1.83	0.72	0.4	1.32	1.64	3.3	2.89
	comp39042_c0		-3.3481			comp39042_c0_seq1	0	NO MATCH	449	0	0	0	0	0	0	999		0.0484662				-2.62146			0	0.19	0	0	0	0.09	0.27	0.2	0.1	0.27	0.23	0.86
	comp39043_c0		-2.16566			comp39043_c0_seq1	0	NO MATCH	386	0	0	0	0	0	0	999		0.020065				-2.18822			0.89	0.12	0.24	0.25	0	0.23	0.34	0.38	0.13	0.78	0.69	0.96
	comp39050_c1		2.00617		2.20262	comp39050_c1_seq1	0	NO MATCH	984	0	0	0	0	0	0	999		0.0447353		0.03449		-2.46417		-2.28148	0.21	0.24	0.12	0.16	0.24	0.23	0.26	0.17	0.29	0.04	0.06	0.04
	comp39086_c0	-3.0989	-3.05468			comp39086_c0_seq1	0	NO MATCH	1100	0	0	0	0	0	0	999	0.00221736	0.0028587			-2.19361	-2.26569			0.04	0.04	0	0.04	0	0.03	0.17	0.11	0.18	0.26	0.17	0.28
	comp39100_c0	-2.64831				comp39100_c0_seq1	0	NO MATCH	341	0	0	0	0	0	0	999	0.0375609				-2.45509				0.14	0	0.13	0.28	0	0.39	0.25	0.57	0.14	0.87	0.44	0.67
	comp39113_c0				1.78336	comp39113_c0_seq1	0	NO MATCH	547	0	0	0	0	0	0	999				0.017587				-1.72344	0.4	0.23	0.53	0.08	0.37	0.44	0.87	0.48	0.87	0.14	0.25	0.23
	comp39140_c0		-1.46232		-1.13697	comp39140_c0_seq1	0	NO MATCH	1161	0	0	0	0	0	0	999		0.0130343		0.0497817		-0.686079		-0.533931	0.52	0.81	0.53	0.31	0.2	0.29	0.22	0.42	0.38	0.49	0.98	0.73
	comp39153_c0		1.42669			comp39153_c0_seq1	0	NO MATCH	625	0	0	0	0	0	0	999		0.015021				-0.87777			0.62	0.73	0.85	1.21	1.74	1.01	0.25	0.97	0.61	0.67	0.43	0.32
	comp39196_c0			1.87182		comp39196_c0_seq2	0	NO MATCH	935	0	0	0	0	0	0	999			0.0221112				-1.10928		0.14	0.17	0.3	0.71	1.14	0.5	0.16	0.18	0.18	0.24	0.52	0.72
	comp3919_c0		-2.02786			comp3919_c0_seq1	0	NO MATCH	1251	0	0	0	0	0	0	999		0.0355806				-2.2639			0.06	0.19	0.09	0.03	0.04	0.06	0.06	0.1	0.26	0.2	0.15	0.21
	comp39206_c0				1.61211	comp39206_c0_seq1	0	NO MATCH	1778	0	0	0	0	0	0	999				0.0344726				-1.40369	0.18	0.06	0.17	0.04	0.1	0.14	0.2	0.36	0.24	0.14	0.02	0.11
	comp39243_c0		2.78301			comp39243_c0_seq1	0	NO MATCH	356	0	0	0	0	0	0	999		0.0282193				-2.61158			0	0	0.89	0.52	0.61	0.73	0.48	0.4	0.4	0.12	0.1	0
	comp39298_c0	1.2227				comp39298_c0_seq3	XP_001948466	PREDICTED: hypothetical protein LOC100161707 [Acyrthosiphon pisum]	861	381	72	3.86881e-12	37	53	-1	1	0.00621323				-0.228373				0.88	0.94	0.73	0.21	0.49	0.56	0.74	0.74	0.64	0.27	0.52	0.26
	comp39302_c0		-5.06086			comp39302_c0_seq1	0	NO MATCH	761	0	0	0	0	0	0	999		0.00852627				-2.79332			0.06	0.16	0.16	0	0	0	0.05	0.11	0	0.2	0.26	0.16
	comp39310_c0	-4.72471				comp39310_c0_seq1	0	NO MATCH	449	0	0	0	0	0	0	999	0.0388438				-2.89971				0	0	0	0	0	0.09	0	0.1	0	0.27	0.16	0.48
	comp39328_c0				2.02752	comp39328_c0_seq1	0	NO MATCH	1265	0	0	0	0	0	0	999				0.0110168				-1.84676	0.03	0.15	0.21	0.13	0.04	0.26	0.35	0.32	0.16	0.06	0.1	0.03
	comp39356_c0	2.29109	2.14			comp39356_c0_seq2	0	NO MATCH	784	0	0	0	0	0	0	999	0.000209515	0.00540117			-1.38719	-1.58378			1.01	0.63	0.73	0.58	0.47	1.03	0.37	0.66	0.23	0.21	0.14	0.11
	comp39429_c0	-1.28707	-1.18041		-1.35398	comp39429_c0_seq1	0	NO MATCH	800	0	0	0	0	0	0	999	0.00854362	0.0300899		0.00637555	-0.602779	-0.660456		-0.632492	0.43	0.31	0.62	0.69	0.44	0.35	0.39	0.6	0.32	1.1	1.09	1.13
	comp39468_c0		-3.1525		-1.43362	comp39468_c0_seq1	0	NO MATCH	439	0	0	0	0	0	0	999		2.57589e-05		0.0215539		-1.29211		-0.988187	0.93	0.7	0.49	0.2	0.24	0.09	0.47	0.73	0.62	1.1	1.44	2.35
	comp39477_c1		-3.20487			comp39477_c1_seq1	0	NO MATCH	663	0	0	0	0	0	0	999		0.0370188				-2.68509			0	0.25	0.12	0	0	0.06	0.23	0.26	0	0.17	0.4	0.18
	comp39513_c0		-3.52051			comp39513_c0_seq1	0	NO MATCH	321	0	0	0	0	0	0	999		0.0375336				-2.49309			1.52	0.15	0.58	0.15	0	0	0.55	1.23	0.75	0.67	1.41	0.14
	comp39513_c1		-4.2195	-4.38748		comp39513_c1_seq1	0	NO MATCH	765	0	0	0	0	0	0	999		2.69515e-08	1.12917e-05			-1.45433	-1.37291		1.37	0.42	0.89	0	0	0.1	0.74	1.22	0.87	0.77	0.85	0.73
	comp39531_c0				-2.15827	comp39531_c0_seq1	0	NO MATCH	286	0	0	0	0	0	0	999				0.0113784				-1.77131	0.35	1.02	0.34	1.38	0.4	0.48	0	0.89	0.17	1.56	1.77	1.33
	comp3956_c0	-5.08191			-3.16165	comp3956_c0_seq1	0	NO MATCH	456	0	0	0	0	0	0	999	0.0124757			0.0455297	-2.72364			-2.68438	0	0	0	0.19	0.11	0	0.09	0	0	0.26	0.54	0.28
	comp39585_c0	6.89829		-4.91482	7.24389	comp39585_c0_seq1	0	NO MATCH	364	0	0	0	0	0	0	999	1.97044e-09		1.35111e-06	8.31045e-12	-1.5818		-1.59367	-1.31345	1.95	2.25	1.11	0	0	0.12	2.93	2.23	1.55	0	0	0
	comp39585_c1	5.52689		-5.43293	5.75537	comp39585_c1_seq1	0	NO MATCH	245	0	0	0	0	0	0	999	0.0013583		0.0113819	0.000655964	-2.5399		-2.56391	-2.41307	1.73	0.62	1.03	0	0	0	1.56	1.96	0.43	0	0	0
	comp39589_c1		-4.83256			comp39589_c1_seq1	0	NO MATCH	938	0	0	0	0	0	0	999		0.0185086				-2.90686			0.13	0.08	0.08	0	0	0	0	0.18	0.09	0.19	0.07	0.17
	comp39599_c0	4.59432				comp39599_c0_seq1	0	NO MATCH	252	0	0	0	0	0	0	999	3.51049e-06				-1.917				1.66	1.8	2.57	1.43	0	1.14	0	0.84	0.21	0.18	0	0
	comp39632_c0				-4.8571	comp39632_c0_seq1	0	NO MATCH	742	0	0	0	0	0	0	999				0.0153241				-2.85424	0	0.05	0	0.06	0	0	0	0	0	0.15	0.13	0.27
	comp39634_c0		-1.11846			comp39634_c0_seq1	0	NO MATCH	576	0	0	0	0	0	0	999		0.0277466				-0.376149			0.98	1.09	1.15	0.74	0.69	1.18	1.09	1.07	1.42	1.6	1.75	2.35
	comp39724_c0		1.53736		2.8244	comp39724_c0_seq1	0	NO MATCH	1069	0	0	0	0	0	0	999		0.0332219		2.77762e-10		-1.46094		-0.465552	0.38	0.18	0.33	0.6	0.35	0.42	1.03	1.04	1.33	0.2	0.15	0.11
	comp39730_c1	2.45378	3.05079		2.22762	comp39730_c1_seq2	0	NO MATCH	776	0	0	0	0	0	0	999	0.000358189	3.55176e-06		0.00372377	-1.56487	-1.24478		-1.72431	1.11	1.56	0.87	1.88	2.32	1.2	1.1	1.32	0.6	0.27	0.31	0
	comp39731_c1				4.38462	comp39731_c1_seq1	0	NO MATCH	396	0	0	0	0	0	0	999				0.000148016				-2.07542	0.94	0.34	0.22	0.57	0.13	0.21	0.85	0.59	1.51	0.1	0	0
	comp39747_c0				5.42952	comp39747_c0_seq1	0	NO MATCH	280	0	0	0	0	0	0	999				0.0196692				-2.61202	0.72	0	0.52	0.71	0.62	0.33	0.98	0	1.62	0	0	0
	comp39758_c0	3.30813			4.54525	comp39758_c0_seq3	0	NO MATCH	283	0	0	0	0	0	0	999	0.00212031			9.59955e-08	-2.21925			-1.35154	0.93	1.78	1.06	1.09	0.21	1.02	1.84	4.67	2.58	0.16	0.14	0
	comp39770_c0				1.60838	comp39770_c0_seq1	0	NO MATCH	637	0	0	0	0	0	0	999				0.00561814				-0.897763	0.74	0.65	0.77	0.66	0.31	0.74	1.03	0.88	1.74	0.3	0.37	0.51
	comp39789_c0				1.99567	comp39789_c0_seq1	0	NO MATCH	460	0	0	0	0	0	0	999				0.000110819				-0.920523	0.59	1.32	0.75	0.77	0.67	1.08	2.21	1.68	1.65	0.26	0.61	0.46
	comp39806_c0				2.24598	comp39806_c0_seq1	0	NO MATCH	479	0	0	0	0	0	0	999				0.00021587				-1.43097	0.37	0.36	0.71	0.18	0	0.34	1.01	1.41	1.2	0.33	0.29	0.09
	comp39839_c0				2.83191	comp39839_c0_seq1	XP_003241138	PREDICTED: hypothetical protein LOC100572085 [Acyrthosiphon pisum]	1612	1317	180	8.10277e-09	44	82	1	1				0.00275704				-1.90894	0.02	0.05	0.07	0.02	0	0.02	0.27	0.32	0.07	0	0.06	0.02
	comp39854_c0		-1.66811			comp39854_c0_seq1	0	NO MATCH	452	0	0	0	0	0	0	999		0.0440949				-1.79964			0.5	0.38	0.48	0.29	0	0.46	0.81	0.4	0.5	1.06	0.85	0.66
	comp39861_c0		1.47003			comp39861_c0_seq1	0	NO MATCH	1610	0	0	0	0	0	0	999		0.00387641				0.47074			1.19	1.26	0.64	0.95	1.7	1.27	0.85	0.65	0.17	0.68	0.54	0.16
	comp39885_c1	2.08161	1.87553		2.18292	comp39885_c1_seq1	0	NO MATCH	563	0	0	0	0	0	0	999	0.0287166	0.041604		0.00802566	-1.95398	-2.1649		-1.90577	0.85	0.45	0.52	0.61	0.62	0.35	0.63	0.78	0.54	0.14	0.12	0.15
	comp39956_c0	-2.04785	-1.7106		-1.95653	comp39956_c0_seq1	0	NO MATCH	1133	0	0	0	0	0	0	999	1.8266e-09	9.37866e-07		3.38014e-09	0.504989	0.483298		0.509711	0.68	0.24	0.48	0.7	0.49	0.56	0.39	0.54	0.57	2.16	1.75	1.83
	comp39967_c0			2.84619		comp39967_c0_seq1	0	NO MATCH	875	0	0	0	0	0	0	999			0.00441798				-1.3981		0.14	0.05	0.09	0.33	0.6	1.17	0.39	0.29	0.66	0.29	0.26	0.49
	comp39976_c0	-2.69814	-3.05041			comp39976_c0_seq1	0	NO MATCH	389	0	0	0	0	0	0	999	6.63641e-07	2.57954e-07			-0.567395	-0.68385			0.12	0.69	0.57	0.23	0.27	0.55	1.84	1.81	4.75	1.91	3.9	3.28
	comp3_c0	5.75765	5.1768		5.22644	comp3_c0_seq2	XP_003697185	PREDICTED: ceramide synthase 5-like [Apis florea]	1514	375	357	3.09697e-55	118	193	2	1	0.002733	0.0184995		0.00298464	-2.39488	-2.82653		-2.72255	0.04	0.4	0.25	0.19	0.26	0.03	0.1	0.15	0.23	0	0	0
	comp40004_c0	-1.25474	-2.31952			comp40004_c0_seq1	0	NO MATCH	357	0	0	0	0	0	0	999	0.00282141	2.91406e-06			-0.316925	-0.607856			1.46	1.54	1.27	0.39	0.92	0.73	1.92	2.01	2.11	3.76	3.2	3.14
	comp40035_c0		-2.06192			comp40035_c0_seq1	0	NO MATCH	362	0	0	0	0	0	0	999		0.0479251				-1.85995			0.26	1.38	0.37	0	0.15	0.6	0.71	0.92	0.26	1.85	1.01	0.49
	comp40037_c1		-5.59146			comp40037_c1_seq1	0	NO MATCH	272	0	0	0	0	0	0	999		0.00038861				-2.48792			0.94	0.36	0.36	0	0	0	0	0.57	0.37	1	1.31	0.71
	comp40066_c0				8.24159	comp40066_c0_seq1	0	NO MATCH	316	0	0	0	0	0	0	999				7.63118e-15				-0.446024	0.15	0	0	0.3	0.18	0.57	2.24	6.87	7.07	0	0	0
	comp40066_c1				6.89656	comp40066_c1_seq1	0	NO MATCH	218	0	0	0	0	0	0	999				1.81635e-09				-1.59822	0	0	0	0	0	0.23	2.28	4.59	3.51	0	0	0
	comp40066_c2				6.68371	comp40066_c2_seq1	0	NO MATCH	208	0	0	0	0	0	0	999				3.15217e-07				-1.76813	0	0	0	0.53	0	0	1.46	4.08	4.01	0	0	0
	comp40066_c3		5.11557		9.31635	comp40066_c3_seq1	0	NO MATCH	560	0	0	0	0	0	0	999		0.0269055		1.57043e-25		-2.83828		0.569285	0	0	0.07	0.23	0.09	0.57	2.82	7.7	6.65	0	0	0
	comp40066_c4				7.88253	comp40066_c4_seq1	0	NO MATCH	284	0	0	0	0	0	0	999				7.18875e-10				-0.776346	0	0	0	0.17	0	0.33	1.28	5.02	8.11	0	0	0
	comp40066_c5				8.59115	comp40066_c5_seq1	0	NO MATCH	417	0	0	0	0	0	0	999				2.15555e-22				-0.118039	0	0	0	0.22	0	0.1	2.98	5.88	5.79	0	0	0
	comp40066_c6				6.52575	comp40066_c6_seq1	0	NO MATCH	298	0	0	0	0	0	0	999				8.39089e-11				-0.346745	0.17	0	0.16	0.49	0.38	0.31	1.51	8.42	8.78	0	0.13	0
	comp40066_c7				6.42316	comp40066_c7_seq1	0	NO MATCH	205	0	0	0	0	0	0	999				7.45612e-06				-1.96383	0	0	0	0	0	0.25	1.49	2.22	4.37	0	0	0
	comp40077_c0		-3.38999		-3.44448	comp40077_c0_seq1	0	NO MATCH	482	0	0	0	0	0	0	999		0.0183647		0.0166664		-2.58235		-2.52815	0	0	0.18	0.09	0	0	0	0	0.09	0.25	0.65	0.35
	comp40125_c0	1.78355			1.89412	comp40125_c0_seq1	0	NO MATCH	280	0	0	0	0	0	0	999	0.00729046			0.00358743	-1.48734			-1.42797	1.99	1.57	2.58	2.49	0	2.32	1.47	2.55	2.69	0.8	0.42	0.51
	comp40147_c1		1.86629			comp40147_c1_seq1	XP_001944653	PREDICTED: fatty acid synthase-like [Acyrthosiphon pisum]	1113	2215	383	3.50494e-28	99	175	2	1		0.0493203				-2.17278			0.11	0.11	0.1	0.22	0.17	0.34	0.07	0.15	0.11	0.1	0.06	0.03
	comp40147_c2			2.1898		comp40147_c2_seq1	XP_001942950	PREDICTED: fatty acid synthase-like [Acyrthosiphon pisum]	1829	2090	461	5.78814e-22	107	202	1	1			0.0447974				-1.68785		0.07	0.02	0.06	0.15	0.37	0.2	0.23	0.13	0.21	0.1	0.1	0.1
	comp40203_c0		1.88844			comp40203_c0_seq1	YP_006607968	50S ribosomal protein L2 [Candidatus Portiera aleyrodidarum BT-B-HRs] >gi|407453092|ref|YP_006732411.1| 50S ribosomal protein L2 [Candidatus Portiera aleyrodidarum BT-QVLC] >gi|407681426|ref|YP_006796602.1| 50S ribosomal protein L2 [Candidatus Portiera aleyrodidarum BT-QVLC] >gi|407681708|ref|YP_006796883.1| LSU ribosomal protein L2p (L8e) [Candidatus Portiera aleyrodidarum BT-B-HRs] >gi|50470789…	8047	266	266	2.96825e-133	244	244	1	1		0.0295937				2.53923			0.53	0.36	0.3	0.41	2.79	0.33	0.39	0.29	0.63	0.43	0.18	0.33
	comp40203_c1		2.17977			comp40203_c1_seq2	YP_006607959	DNA-directed RNA polymerase subunit beta'' [Candidatus Portiera aleyrodidarum BT-B-HRs] >gi|407453083|ref|YP_006732402.1| DNA-directed RNA polymerase subunit beta' [Candidatus Portiera aleyrodidarum BT-QVLC] >gi|407681417|ref|YP_006796593.1| DNA-directed RNA polymerase subunit beta' [Candidatus Portiera aleyrodidarum BT-QVLC] >gi|407681699|ref|YP_006796874.1| DNA-directed RNA polymerase beta' sub…	2570	1372	685	0	674	674	-2	1		0.00731793				2.77655			0.47	0.31	0.33	0.44	3.53	0.5	0.39	0.34	0.74	0.4	0.21	0.36
	comp40213_c0	3.6122	3.48248		3.69318	comp40213_c0_seq1	0	NO MATCH	231	0	0	0	0	0	0	999	0.00739695	0.0494029		0.00340623	-2.54138	-2.71114		-2.5076	1.4	1.35	0.67	1.38	1.61	0.21	0.84	1.65	1.16	0.21	0	0
	comp40245_c0	1.63153				comp40245_c0_seq1	0	NO MATCH	1063	0	0	0	0	0	0	999	0.00306427				-0.196113				1.54	1.48	0.55	0.64	0.7	0.81	0.73	0.74	0.57	0.51	0.36	0.25
	comp40267_c0		-1.12841			comp40267_c0_seq1	0	NO MATCH	920	0	0	0	0	0	0	999		0.0221061				-0.300452			0.67	0.99	0.85	0.4	0.41	0.82	0.93	0.63	0.22	1.31	1.18	1.11
	comp40272_c0				-2.23533	comp40272_c0_seq2	BAA74713	Yokozuna [Bombyx mori]	1285	1316	419	7.53641e-81	171	248	-3	1				0.0184426				-1.91628	0	0.12	0.06	0.03	0	0.14	0.06	0.06	0.03	0.25	0.12	0.39
	comp40286_c0	-6.34593	-4.36666		-2.73285	comp40286_c0_seq1	0	NO MATCH	293	0	0	0	0	0	0	999	4.45896e-05	0.00045162		0.0089081	-1.93482	-1.97102		-1.82067	0	0	0	0	0.2	0	0	0.52	0.17	0.9	0.93	2.95
	comp40287_c0	1.24789				comp40287_c0_seq1	0	NO MATCH	968	0	0	0	0	0	0	999	0.0253782				-0.793385				0.68	0.57	1.05	1	0.49	0.47	0.5	0.47	0.8	0.34	0.36	0.24
	comp40292_c0				1.85663	comp40292_c0_seq1	0	NO MATCH	418	0	0	0	0	0	0	999				0.0252252				-1.94404	0.44	0.63	0.52	0.75	0.76	0.6	1.19	0.66	0.65	0.19	0.26	0.21
	comp40293_c0		1.59064		1.82344	comp40293_c0_seq1	0	NO MATCH	724	0	0	0	0	0	0	999		0.00719834		0.0073111		-1.20033		-0.966479	0.29	0.56	0.17	0.69	1	0.96	0.9	0.53	1.68	0.21	0.37	0.28
	comp40293_c1				2.40877	comp40293_c1_seq2	0	NO MATCH	221	0	0	0	0	0	0	999				0.0329432				-2.41473	0.76	0.49	0.24	1.25	1.46	0.93	1.15	1.54	1.26	0	0.39	0.24
	comp40304_c0		3.65674			comp40304_c0_seq1	0	NO MATCH	246	0	0	0	0	0	0	999		0.00560835				-2.60904			0.43	0.41	0	0.84	0.98	1.38	0.78	0.58	0.43	0	0	0.2
	comp40330_c0	-4.32383	-2.96713		-2.11054	comp40330_c0_seq1	0	NO MATCH	820	0	0	0	0	0	0	999	0.000141594	0.00261852		0.0254049	-1.94869	-1.95523		-1.80364	0.05	0	0	0	0.06	0.09	0.14	0	0.15	0.63	0.47	0.19
	comp40330_c1	-3.25758				comp40330_c1_seq1	0	NO MATCH	663	0	0	0	0	0	0	999	0.0301781				-2.60854				0	0	0.06	0.13	0.07	0.12	0.06	0.13	0.13	0.23	0.25	0.3
	comp40377_c0	-4.71915				comp40377_c0_seq1	0	NO MATCH	375	0	0	0	0	0	0	999	0.0314784				-2.9049				0	0	0	0	0.14	0.23	0.11	0	0	0.22	0.49	0.35
	comp40387_c0				-1.37332	comp40387_c0_seq1	XP_001951787	PREDICTED: hypothetical protein LOC100161508 [Acyrthosiphon pisum]	1246	298	146	1.69107e-29	74	102	-2	1				0.020115				-0.955597	2.01	0.09	0.15	0.19	0.11	0.39	0.09	0.16	0.35	0.54	0.48	0.52
	comp40392_c2		-2.40943			comp40392_c2_seq2	0	NO MATCH	866	0	0	0	0	0	0	999		0.0195122				-2.30555			0.1	0.05	0.09	0.05	0	0.09	0.22	0.24	0.05	0.25	0.22	0.36
	comp40417_c0				-5.1661	comp40417_c0_seq1	0	NO MATCH	351	0	0	0	0	0	0	999				0.0382113				-2.68606	0.14	0	0.13	0.13	0.16	0	0	0	0	0	0.95	0.64
	comp40435_c0				-2.05627	comp40435_c0_seq2	0	NO MATCH	1116	0	0	0	0	0	0	999				0.0408883				-1.66498	0.05	0.19	0.28	0.19	0.39	0.8	0.04	0.29	0	0.56	0.64	0.18
	comp40444_c0		-2.2092			comp40444_c0_seq1	0	NO MATCH	584	0	0	0	0	0	0	999		0.00789326				-1.9489			0.22	0.36	0.5	0.15	0	0.2	1.14	0.6	0.22	0.59	0.58	0.63
	comp40472_c0	2.54817	2.75369		4.44808	comp40472_c0_seq1	0	NO MATCH	867	0	0	0	0	0	0	999	0.000913083	0.00051802		4.48217e-15	-1.85554	-1.82333		-0.399063	0.48	0.51	0.32	0.33	0.66	0.53	2.25	1.4	1.23	0.08	0.11	0
	comp40472_c1				4.2051	comp40472_c1_seq1	0	NO MATCH	535	0	0	0	0	0	0	999				0.000117602				-2.19477	0	0.16	0.16	0.16	0.19	0.38	0.74	0.41	0.66	0	0	0.08
	comp40501_c0		2.63464			comp40501_c0_seq1	0	NO MATCH	553	0	0	0	0	0	0	999		0.0186921				-2.36897			0.16	0.15	0.53	0.62	0.45	0.36	0.14	0.16	0.24	0.14	0	0.07
	comp40514_c0	-6.39924	-4.42172		-4.47742	comp40514_c0_seq1	0	NO MATCH	693	0	0	0	0	0	0	999	2.89124e-07	7.16843e-06		3.29042e-06	-1.88475	-1.92614		-1.86879	0	0	0	0	0	0.06	0	0.06	0	0.54	0.71	0.46
	comp40536_c0	1.38148	1.53437		1.49038	comp40536_c0_seq1	XP_003240738	PREDICTED: hypothetical protein LOC100571634 [Acyrthosiphon pisum]	5700	1377	1391	0	562	815	2	1	2.23834e-05	2.41082e-05		1.53245e-05	0.604514	0.613282		0.665998	0.37	0.36	0.35	0.39	0.39	0.42	0.37	0.46	0.34	0.08	0.18	0.14
	comp40556_c0		-1.49701			comp40556_c0_seq1	0	NO MATCH	257	0	0	0	0	0	0	999		0.0429976				-1.361			3.24	2.34	1.16	1.39	0.23	0.93	1.1	1.43	0.6	2.86	2.83	1.72
	comp40567_c0	-2.39873	-4.33538		-2.40839	comp40567_c0_seq1	0	NO MATCH	828	0	0	0	0	0	0	999	0.00179585	1.71894e-05		0.0022462	-1.78661	-1.98737		-1.802	0	0.15	0.1	0	0	0.05	0.05	0.2	0	0.53	0.47	0.33
	comp40582_c0	1.74739				comp40582_c0_seq2	0	NO MATCH	664	0	0	0	0	0	0	999	0.0410792				-1.9912				0.73	0.7	0.52	0.98	0.62	0.25	0.25	0.27	0.27	0.08	0.21	0.26
	comp40584_c0		-2.51255			comp40584_c0_seq2	0	NO MATCH	876	0	0	0	0	0	0	999		0.0496827				-2.57605			0.05	0.27	0.27	0	0	0.09	0	0.1	0.19	0.17	0.18	0.27
	comp40598_c0	2.39024				comp40598_c0_seq1	0	NO MATCH	1071	0	0	0	0	0	0	999	0.00676003				-1.75996				1.01	1.46	2.42	0.5	0.39	1.39	0.15	0.34	1.85	0.3	0.13	0.48
	comp405_c0	5.11998				comp405_c0_seq1	0	NO MATCH	480	0	0	0	0	0	0	999	0.0141958				-2.76536				0.37	0.54	0.18	0.18	0.11	0.09	0	0.09	0.09	0	0	0
	comp40616_c0		-3.31054		-2.56885	comp40616_c0_seq1	EFN66155	hypothetical protein EAG_13644 [Camponotus floridanus]	333	348	144	8.52142e-32	68	96	2	1		0.0163962		0.0334835		-2.62344		-2.51956	0.04	0.09	0.08	0	0.05	0	0	0.09	0	0.2	0.14	0.25
	comp40636_c0	1.4107			2.39811	comp40636_c0_seq1	0	NO MATCH	546	0	0	0	0	0	0	999	0.0358795			6.43196e-07	-1.13046			-0.46216	1.2	1.08	1.15	1.18	0.83	0.88	1.81	2.67	2.39	0.21	0.25	0.83
	comp40636_c1				2.14863	comp40636_c1_seq1	0	NO MATCH	590	0	0	0	0	0	0	999				3.24537e-06				-0.581707	0.88	0.92	0.91	0.86	0.51	1.35	1.72	1.78	2.04	0.58	0.17	0.49
	comp40662_c0	1.5265				comp40662_c0_seq1	XP_002023625	GL19903 [Drosophila persimilis] >gi|194105759|gb|EDW27802.1| GL19903 [Drosophila persimilis]	624	154	139	2.74727e-13	54	67	-2	1	0.0158344				-1.36862				0.55	0.49	0.61	0.45	0.37	0.59	0.33	0.37	0.32	0.16	0.18	0.22
	comp40685_c0		-2.324			comp40685_c0_seq1	0	NO MATCH	460	0	0	0	0	0	0	999		0.0372371				-2.35267			0.39	0.09	0.19	0.29	0	0	0	0.2	0.39	0.52	0.68	0.37
	comp40708_c1				2.72425	comp40708_c1_seq1	0	NO MATCH	633	0	0	0	0	0	0	999				0.0479393				-2.56051	0.2	0.07	0.39	0.07	0.23	0.31	0.37	0.27	0.27	0	0	0.13
	comp40716_c0		-3.4003		-2.6586	comp40716_c0_seq1	0	NO MATCH	555	0	0	0	0	0	0	999		0.00894138		0.0307121		-2.57855		-2.47382	0	0	0.22	0	0	0.07	0	0.08	0.08	0.35	0.37	0.37
	comp40746_c1		-1.32172			comp40746_c1_seq1	0	NO MATCH	1931	0	0	0	0	0	0	999		0.0192151				-0.63129			0.33	0.35	0.43	0.12	0.12	0.28	0.33	0.48	0.33	0.38	0.49	0.45
	comp40746_c2		-1.72202			comp40746_c2_seq1	0	NO MATCH	669	0	0	0	0	0	0	999		0.0350063				-1.63223			0.13	0.43	0.18	0	0.22	0.35	0.58	0.32	0.19	0.56	0.64	0.72
	comp40754_c0		-2.46165			comp40754_c0_seq1	0	NO MATCH	1067	0	0	0	0	0	0	999		0.00547199				-2.0118			0.08	0.15	0.15	0.08	0	0.07	0.1	0.15	0.23	0.41	0.21	0.29
	comp40755_c0				-2.0862	comp40755_c0_seq1	AEK21800	cytochrome P450 [Bemisia tabaci]	793	466	213	5.74208e-41	91	127	-1	1				0.0398478				-2.21116	0.06	0.21	0.05	0.27	0.13	0.05	0	0.17	0.05	0.24	0.34	0.37
	comp40755_c1				-1.69693	comp40755_c1_seq2	AEK21800	cytochrome P450 [Bemisia tabaci]	1067	466	224	4.22181e-68	126	171	1	1				0.0295075				-1.40344	0.31	0.15	0.18	0.11	0.04	0.46	0.1	0.15	0.15	0.24	0.42	0.69
	comp40770_c0				1.73628	comp40770_c0_seq1	0	NO MATCH	675	0	0	0	0	0	0	999				0.0248786				-1.63362	0.42	0.5	0.35	0.41	0.36	0.48	0.38	0.42	0.77	0.18	0.12	0.15
	comp40817_c0	5.33614			6.12935	comp40817_c0_seq1	0	NO MATCH	214	0	0	0	0	0	0	999	0.00176616			0.000203361	-2.64931			-2.15942	1.04	1	1.48	0.76	1.19	0.48	3.75	0.78	1.54	0	0	0
	comp40831_c1		1.1783			comp40831_c1_seq1	0	NO MATCH	367	0	0	0	0	0	0	999		0.0431669				-0.635132			0.64	1.61	1.59	2.77	3.83	1.88	1.63	1.81	2.04	1.25	1.49	0.85
	comp40837_c0		-2.03415			comp40837_c0_seq1	0	NO MATCH	1418	0	0	0	0	0	0	999		0.00872326				-1.71585			0.14	0.41	0.22	0.06	0	0.13	0.33	0.31	0.22	0.35	0.24	0.24
	comp40889_c0	1.9079			2.24833	comp40889_c0_seq1	0	NO MATCH	1376	0	0	0	0	0	0	999	0.0151023			0.00125913	-1.76181			-1.5583	0.59	0.62	0.39	0.23	0.74	0.32	0.91	0.6	0.53	0.26	0.09	0.06
	comp40892_c0	-1.54919	-1.40082			comp40892_c0_seq3	0	NO MATCH	926	0	0	0	0	0	0	999	0.0192628	0.0462613			-1.27967	-1.33259			0.3	0.09	0.23	0.15	0.17	0.36	0.45	0	0.29	0.52	0.61	0.7
	comp40893_c0		-2.25405			comp40893_c0_seq1	0	NO MATCH	426	0	0	0	0	0	0	999		0.0320248				-2.39215			0.32	0.41	0.1	0	0.12	0.2	0.19	0.11	0.11	0.57	0.58	0.51
	comp40901_c0	2.13622	1.88756			comp40901_c0_seq1	0	NO MATCH	1312	0	0	0	0	0	0	999	0.0260693	0.0448617			-2.10176	-2.33041			0.18	0.21	0.24	0.18	0.18	0.17	0.08	0.19	0.3	0.05	0.05	0.03
	comp40921_c1				2.49439	comp40921_c1_seq1	0	NO MATCH	567	0	0	0	0	0	0	999				0.0215666				-2.36824	0.08	0.22	0.15	0.08	0.09	0	0.35	0.54	0.38	0	0.12	0.07
	comp40932_c0	-3.02932	-4.29409		-6.27324	comp40932_c0_seq2	0	NO MATCH	474	0	0	0	0	0	0	999	0.000220651	2.4942e-05		5.42872e-07	-1.87664	-2.01579		-1.99429	0	0.18	0.09	0	0	0.09	0	0	0	0.67	0.81	0.98
	comp40956_c0	3.75907	3.20275		4.24959	comp40956_c0_seq1	0	NO MATCH	1089	0	0	0	0	0	0	999	3.34791e-08	0.000267416		1.78528e-10	-1.53226	-2.02408		-1.16173	0.56	0.43	0.5	0.33	0.21	0.45	0.54	0.94	0.63	0	0.06	0.04
	comp40961_c0				3.1881	comp40961_c0_seq1	0	NO MATCH	730	0	0	0	0	0	0	999				9.93414e-05				-1.65398	0.07	0	0.21	0.15	0.17	0	0.6	0.75	1.25	0.07	0	0.21
	comp40965_c0	-6.90122	-4.11574		-4.18162	comp40965_c0_seq2	0	NO MATCH	777	0	0	0	0	0	0	999	3.93601e-10	1.96367e-06		6.65659e-08	-1.50005	-1.52288		-1.4669	0	0	0	0	0.13	0	0	0.11	0	0.64	0.95	0.63
	comp40971_c0				-2.11997	comp40971_c0_seq1	0	NO MATCH	1255	0	0	0	0	0	0	999				0.00446127				-1.79672	0.1	0.19	0.12	0.13	0.15	0.12	0.06	0.1	0.03	0.31	0.22	0.3
	comp41018_c0	2.45419	2.41835		3.21134	comp41018_c0_seq1	0	NO MATCH	505	0	0	0	0	0	0	999	1.7922e-05	0.000143483		2.16367e-10	-1.14719	-1.27157		-0.575337	1.67	1.35	1.34	1.64	1.41	1.21	1.9	2.92	2.61	0.54	0.07	0.17
	comp41035_c0				2.12173	comp41035_c0_seq1	0	NO MATCH	298	0	0	0	0	0	0	999				0.0494183				-2.32229	0.33	0.32	0	0.49	0	0.15	0.75	0.84	1.16	0.29	0.13	0.16
	comp41039_c0		2.49457			comp41039_c0_seq2	0	NO MATCH	687	0	0	0	0	0	0	999		0.00172155				-1.98204			0.19	0.12	0.29	0.45	0.71	0.51	0.17	0.31	0.31	0.05	0.1	0.12
	comp41043_c0	-1.38937			-1.13872	comp41043_c0_seq1	0	NO MATCH	945	0	0	0	0	0	0	999	0.0028753			0.0198129	-0.393561			-0.342227	0.57	0.34	0.33	0.39	0.8	0.76	0.59	0.48	0.39	1.35	0.91	0.95
	comp41054_c0				-1.41582	comp41054_c0_seq1	0	NO MATCH	234	0	0	0	0	0	0	999				0.0400231				-1.30011	2.07	1.77	1.97	0.9	0.79	1.68	0.83	0.69	1.59	2.23	3.38	2.6
	comp41060_c0				-1.66932	comp41060_c0_seq1	0	NO MATCH	2524	0	0	0	0	0	0	999				0.000399225				-0.587844	0.31	0.24	0.3	0.4	0.49	0.2	0.18	0.14	0.1	0.35	0.5	0.46
	comp41092_c0	-5.00751	-2.16857		-1.83122	comp41092_c0_seq3	0	NO MATCH	1306	0	0	0	0	0	0	999	6.20458e-10	0.000556211		0.00173123	-1.44517	-1.33501		-1.21693	0	0.04	0	0.12	0.13	0.11	0.18	0.12	0.16	0.55	0.52	0.55
	comp41096_c0	-2.00185	-3.56388		-4.51712	comp41096_c0_seq1	0	NO MATCH	1743	0	0	0	0	0	0	999	0.000279267	5.32715e-07		5.5096e-10	-0.980548	-1.22175		-1.2033	0.11	0.09	0.09	0.04	0.05	0	0	0.05	0	0.5	0.34	0.32
	comp41103_c0	-2.1459	-2.09889		-2.53344	comp41103_c0_seq2	XP_002401871	conserved hypothetical protein [Ixodes scapularis] >gi|215493226|gb|EEC02867.1| conserved hypothetical protein [Ixodes scapularis]	205	193	52	9.18916e-07	27	34	-2	1	0.0283052	0.0277921		0.0106595	-2.153	-2.2239		-2.20867	0.09	0.08	0.16	0.08	0.1	0.16	0	0.09	0.17	0.53	0.4	0.65
	comp41118_c0		-1.96744			comp41118_c0_seq1	0	NO MATCH	1413	0	0	0	0	0	0	999		0.0242922				-1.91552			0.09	0.19	0.08	0	0.03	0.13	0.26	0.11	0.08	0.25	0.2	0.24
	comp41138_c0	-1.2313	-1.86981		-1.42293	comp41138_c0_seq1	0	NO MATCH	1000	0	0	0	0	0	0	999	8.54589e-06	8.40683e-09		9.9956e-07	1.40906	1.16629		1.34393	1.8	1.34	1.6	1.25	0.85	0.94	1.26	1.65	1.26	3.33	3.24	4.46
	comp41142_c0	3.61134	3.75045			comp41142_c0_seq1	0	NO MATCH	670	0	0	0	0	0	0	999	0.00786309	0.0112068			-2.54273	-2.55618			0.23	0.53	0.37	0.69	0.36	0.21	0.14	0.31	0.15	0.07	0	0
	comp41156_c0		2.1829			comp41156_c0_seq1	0	NO MATCH	1210	0	0	0	0	0	0	999		0.0209431				-2.3736			0.1	0.19	0.13	0.16	0.19	0.21	0.15	0.1	0.17	0.03	0.05	0.03
	comp41167_c0	-3.63962	-2.69738			comp41167_c0_seq1	0	NO MATCH	764	0	0	0	0	0	0	999	7.72437e-05	0.0063349			-1.84144	-1.84822			0.05	0.05	0	0	0.19	0.05	0.25	0.17	0.49	0.68	0.3	0.57
	comp41174_c0	6.09877		-4.11472		comp41174_c0_seq1	0	NO MATCH	356	0	0	0	0	0	0	999	3.94915e-06		0.000659651		-2.17513		-2.16492		0.93	0.9	1.27	0	0	0.12	0.12	0.13	0.13	0	0	0
	comp41174_c1	3.74728		-3.56117		comp41174_c1_seq1	0	NO MATCH	840	0	0	0	0	0	0	999	6.28766e-16		2.84818e-12		-0.406874		-0.457837		1.99	1.52	1.87	0.16	0.12	0.15	0.34	0.16	0.16	0.1	0.17	0.1
	comp41181_c0				1.50476	comp41181_c0_seq1	XP_003494120	PREDICTED: hypothetical protein LOC100740723 [Bombus impatiens]	2213	994	219	2.28565e-15	69	111	2	1				0.00385077				-0.78649	0.28	0.27	0.14	0.09	0.14	0.16	0.29	0.39	0.35	0.08	0.1	0.18
	comp41185_c0	-2.90417	-3.50114		-4.74564	comp41185_c0_seq2	0	NO MATCH	1049	0	0	0	0	0	0	999	6.62676e-06	3.64788e-06		1.0143e-09	-0.905133	-1.02987		-1.02578	0.16	0.04	0.11	0.15	0.04	0	0.04	0.04	0	0.76	0.45	1.14
	comp41205_c0		1.79805			comp41205_c0_seq2	0	NO MATCH	831	0	0	0	0	0	0	999		0.0315439				-1.9166			0.3	0.05	0.19	0.3	0.58	0.41	0.36	0.35	0.4	0.18	0.04	0.14
	comp41211_c0	1.94882				comp41211_c0_seq2	0	NO MATCH	844	0	0	0	0	0	0	999	0.0489001				-1.734				0.17	0.94	0.49	0.4	0.2	0.26	0.42	0.29	0.46	0.1	0.13	0.16
	comp41218_c1				1.76857	comp41218_c1_seq1	EKC42971	Ras-related protein Rab-28 [Crassostrea gigas]	987	222	213	6.80414e-46	98	141	3	1				0.00493774				-1.4083	0.33	0.24	0.04	0.2	0.29	0.11	0.49	0.59	0.45	0.11	0.13	0.2
	comp41223_c0		-1.63272		-1.26644	comp41223_c0_seq1	0	NO MATCH	1268	0	0	0	0	0	0	999		0.0135744		0.0410763		-1.17012		-1.0228	0.32	0.15	0.24	0.19	0.22	0.06	0.09	0.19	0.32	0.42	0.44	0.54
	comp41240_c0	4.86775				comp41240_c0_seq1	0	NO MATCH	454	0	0	0	0	0	0	999	0.0479721				-2.89124				0.5	0.38	0.09	0.2	0.46	0.09	0	0	0.1	0	0	0
	comp41265_c0	5.43329	5.46066		5.89568	comp41265_c0_seq1	0	NO MATCH	744	0	0	0	0	0	0	999	0.000964571	0.000864515		0.000192379	-2.59446	-2.6626		-2.32295	0.23	0.27	0.32	0.33	0.19	0.31	0.56	0.17	0.39	0	0	0
	comp41265_c1	3.22547	2.78217		2.88169	comp41265_c1_seq2	XP_004552551	PREDICTED: uncharacterized protein LOC101483012 [Maylandia zebra]	2351	767	457	1.34048e-45	130	219	3	1	2.38677e-16	7.45561e-09		4.74223e-08	0.0417817	-0.431125		-0.260276	0.57	0.44	0.54	0.36	0.47	0.32	0.52	0.49	0.21	0.03	0.09	0.03
	comp41298_c0	2.49817				comp41298_c0_seq1	XP_772402	hypothetical protein CNBL2680 [Cryptococcus neoformans var. neoformans B-3501A] >gi|50255015|gb|EAL17755.1| hypothetical protein CNBL2680 [Cryptococcus neoformans var. neoformans B-3501A]	991	1236	100	3.66139e-15	40	56	-3	1	0.00797176				-2.1007				0.29	0.24	0.35	0.16	0.09	0.34	0.11	0.25	0.21	0.04	0.06	0.04
	comp41325_c1				1.9108	comp41325_c1_seq1	0	NO MATCH	911	0	0	0	0	0	0	999				0.0475493				-2.24068	0.14	0	0.26	0.13	0.1	0.25	0.25	0.18	0.36	0.08	0.11	0
	comp41358_c0				1.09758	comp41358_c0_seq1	0	NO MATCH	371	0	0	0	0	0	0	999				0.0151808				-0.215303	1.4	2.44	3.26	2.61	0.87	1.74	3.9	3.97	2.64	1.23	1.77	1.8
	comp41376_c0		-1.60401		-1.79255	comp41376_c0_seq1	XP_003246562	PREDICTED: zinc finger protein 786-like [Acyrthosiphon pisum]	942	169	58	5.0402e-11	30	40	1	1		0.0166076		0.00493774		-1.37617		-1.34402	0.35	0.63	0.25	0.21	0.2	0.12	0.16	0.13	0.17	0.58	0.58	0.45
	comp41378_c0		5.2021			comp41378_c0_seq1	0	NO MATCH	420	0	0	0	0	0	0	999		0.0384866				-2.78087			0.22	0.1	0	0.43	0	0.9	0.1	0.22	0.11	0	0	0
	comp41381_c0		1.2875			comp41381_c0_seq1	0	NO MATCH	420	0	0	0	0	0	0	999		0.000924705				1.26642			8.4	5.77	6.55	11.46	11.14	6.8	6.21	5.06	7.47	2.6	4.65	4.54
	comp41381_c1		1.48345			comp41381_c1_seq1	0	NO MATCH	235	0	0	0	0	0	0	999		0.00609978				-0.945453			3.2	2.85	3.26	4.26	4.45	3.77	2.47	3.68	3.4	1.61	1.24	1.51
	comp41381_c2		1.14962			comp41381_c2_seq1	0	NO MATCH	1257	0	0	0	0	0	0	999		7.00141e-07				3.11867			7.36	6.9	8.5	10.98	10.81	9	6.66	6.09	7.32	4.14	4.78	4.74
	comp41382_c0				-2.53978	comp41382_c0_seq2	XP_002100730	GE17227 [Drosophila yakuba] >gi|194188254|gb|EDX01838.1| GE17227 [Drosophila yakuba]	733	258	66	1.92686e-05	34	39	-2	1				0.0193779				-2.20838	0.17	0.28	0.16	0.06	0	0.16	0.05	0	0.11	0.25	0.27	0.54
	comp41383_c0		-2.28149	-1.90229		comp41383_c0_seq3	0	NO MATCH	1520	0	0	0	0	0	0	999		5.28766e-05	0.0104182			-0.921167	-1.22712		0.41	0.4	0.53	0.12	0.07	0.16	0.77	0.36	0.53	0.63	0.69	0.42
	comp41399_c0		2.59998			comp41399_c0_seq1	0	NO MATCH	246	0	0	0	0	0	0	999		0.000313847				-1.42451			1.72	1.03	1.64	3.58	3.94	1.97	0.19	0	0	0.19	1	0.2
	comp41405_c0				2.82145	comp41405_c0_seq2	0	NO MATCH	252	0	0	0	0	0	0	999				0.0194731				-2.5079	0	0	0	0.42	0.49	0.39	0.78	1.3	1.06	0.19	0	0.2
	comp41429_c0		2.09008	1.12755		comp41429_c0_seq1	0	NO MATCH	1945	0	0	0	0	0	0	999		4.8844e-07	0.0357457			-0.0345255	0.186221		0.47	0.27	0.37	1.02	0.7	0.73	0.37	0.55	0.28	0.25	0.14	0.17
	comp41440_c0		-5.16479			comp41440_c0_seq1	0	NO MATCH	413	0	0	0	0	0	0	999		0.0049245				-2.73283			0	0.32	0.11	0	0	0	0	0.22	0.11	0.49	0.35	0.53
	comp41440_c1	-2.29701	-2.23419			comp41440_c1_seq1	0	NO MATCH	802	0	0	0	0	0	0	999	0.00838462	0.0216446			-1.8506	-1.92015			0.05	0.1	0.1	0.05	0.18	0.05	0.14	0.26	0.16	0.46	0.57	0.25
	comp41441_c0	-1.0381				comp41441_c0_seq1	0	NO MATCH	413	0	0	0	0	0	0	999	0.0460692				-0.143716				0.89	1.82	1.8	1.86	0.89	1.73	2.51	1.8	2.1	3.74	1.98	3.58
	comp41453_c0		-2.1458			comp41453_c0_seq1	0	NO MATCH	951	0	0	0	0	0	0	999		0.0169199				-1.98625			0.22	0.17	0.25	0.04	0.05	0.12	0.16	0.22	0.04	0.34	0.44	0.2
	comp41469_c0	2.02104	2.06817			comp41469_c0_seq1	0	NO MATCH	637	0	0	0	0	0	0	999	0.0134324	0.025946			-1.99302	-2.0638			0.54	0.52	0.45	0.4	0.39	0.74	0.3	0.68	0.27	0.06	0.21	0.06
	comp41497_c0				1.72684	comp41497_c0_seq1	0	NO MATCH	371	0	0	0	0	0	0	999				0.0120401				-1.53105	0.76	0.73	0.12	0.87	0.29	0.12	1.6	1.41	1.13	0.22	0.29	0.72
	comp41528_c0	-1.19662	-4.13743	-2.94729		comp41528_c0_seq1	0	NO MATCH	791	0	0	0	0	0	0	999	7.50176e-06	2.37553e-24	4.04475e-08		1.4259	0.923905	-0.148048		1.59	2.55	2.17	0	0.55	0.29	7.22	4.48	8.61	4.77	5.04	4.45
	comp41571_c0	2.72106		-3.1109		comp41571_c0_seq2	0	NO MATCH	1192	0	0	0	0	0	0	999	8.18461e-19		3.44142e-47		3.61416		3.46295		16.76	17.54	20.15	2.57	1.99	1.78	4.31	3.68	6.59	4.51	1.66	2
	comp41587_c0		1.64449			comp41587_c0_seq1	0	NO MATCH	1313	0	0	0	0	0	0	999		6.01702e-07				1.00133			1.81	0.92	1.67	2.26	2.74	2.31	0.86	0.84	0.58	0.92	0.52	0.87
	comp41602_c0		-1.45861			comp41602_c0_seq1	0	NO MATCH	378	0	0	0	0	0	0	999		0.00145842				1.65123			6.69	9.39	8.38	4.26	5.12	6.79	11.08	12	7.25	24.31	9.32	10.66
	comp41612_c0	-2.09977	-1.6999			comp41612_c0_seq1	0	NO MATCH	797	0	0	0	0	0	0	999	0.000473661	0.00563037			-0.816583	-0.831428			0.37	0.1	0.25	0.31	0.24	0.38	0.71	0.32	0.31	0.74	1.5	0.79
	comp41617_c0	-2.3344				comp41617_c0_seq1	0	NO MATCH	375	0	0	0	0	0	0	999	0.00954779				-2.04587				0	0.24	0.24	0.12	0	0.57	0.79	0.5	0.25	0.66	0.97	0.95
	comp41634_c0				2.34692	comp41634_c0_seq1	0	NO MATCH	598	0	0	0	0	0	0	999				0.0280291				-2.19876	0.44	0.74	0.32	0.11	0.13	0.51	0.9	0.89	0.33	0.2	0.09	0.1
	comp41643_c1		-1.61732			comp41643_c1_seq1	0	NO MATCH	1518	0	0	0	0	0	0	999		0.0256582				-1.0505			0.21	0.15	0.3	0.08	0.06	0.27	0.38	0.74	0.21	0.3	0.39	0.6
	comp41651_c0		-2.40179			comp41651_c0_seq1	0	NO MATCH	442	0	0	0	0	0	0	999		0.0134193				-2.04223			0.21	0.2	0.88	0	0.24	0.19	0.37	0.31	0.61	0.73	0.64	0.97
	comp41652_c0		1.43852	2.83123	-2.52518	comp41652_c0_seq2	0	NO MATCH	848	0	0	0	0	0	0	999		0.00894138	1.2142e-05	0.00940646		-0.702658	-0.941942	-1.94947	0.96	0.13	0.13	2.55	2.82	3.51	0	0.14	0.41	0.97	0.64	1.68
	comp41657_c0				-1.19601	comp41657_c0_seq1	0	NO MATCH	1752	0	0	0	0	0	0	999				0.0476786				-0.899293	0.27	0.22	0.35	0.56	0.65	0.23	0.25	0.11	0.11	0.3	0.42	0.36
	comp41678_c0		1.31801			comp41678_c0_seq1	EFX68928	hypothetical protein DAPPUDRAFT_259342 [Daphnia pulex]	847	112	59	4.56393e-10	34	42	1	1		0.00116372				9.23935			732.89	824.24	606.99	991.98	1517.42	899.63	501	380.36	285.97	518.04	629.54	204.23
	comp41683_c0	-1.27179				comp41683_c0_seq4	0	NO MATCH	903	0	0	0	0	0	0	999	0.00965038				-0.425735				0.84	0.48	0.32	1.1	0.26	0.87	0.66	0.56	0.94	1.19	1.26	1.48
	comp41689_c0				1.73019	comp41689_c0_seq1	0	NO MATCH	265	0	0	0	0	0	0	999				0.00271434				-1.09339	0.78	0.94	1.67	1.15	0.89	1.43	2.63	4.12	2.51	1.2	0.75	0.74
	comp41695_c0	-1.97607	-2.2337			comp41695_c0_seq2	0	NO MATCH	246	0	0	0	0	0	0	999	0.0306639	0.0230992			-2.04368	-2.15456			0.22	0.62	0.21	0	0	0.79	0.39	0.22	1.28	1.14	1.5	1.63
	comp41702_c1				-3.45436	comp41702_c1_seq1	0	NO MATCH	1439	0	0	0	0	0	0	999				0.0108239				-2.52483	0.03	0.08	0.11	0.14	0.06	0.1	0	0.03	0	0.17	0.13	0.08
	comp41722_c0	-1.58033				comp41722_c0_seq2	XP_003240738	PREDICTED: hypothetical protein LOC100571634 [Acyrthosiphon pisum]	1754	1377	201	1.7522e-36	89	120	1	1	0.00636725				-1.01454				0.15	0.1	0.14	0.2	0.29	0.12	0.5	0.15	0.48	0.29	0.45	0.43
	comp41723_c0				-1.41197	comp41723_c0_seq1	0	NO MATCH	262	0	0	0	0	0	0	999				0.016109				-0.810065	1.78	2.28	2.07	1.55	0.45	2.17	0.89	1.59	1.57	2.62	4.9	2.98
	comp41729_c0	-1.38304	-3.10271		-2.93663	comp41729_c0_seq1	0	NO MATCH	456	0	0	0	0	0	0	999	0.0163779	5.02722e-06		2.64379e-06	-0.80636	-1.14121		-1.06188	0.99	0.48	0.57	0.1	0	0.45	0.27	0.2	0.2	1.92	1.15	2.24
	comp41737_c0	2.27085	3.06596		3.30507	comp41737_c0_seq1	0	NO MATCH	695	0	0	0	0	0	0	999	0.0327438	1.47344e-05		3.45906e-08	-2.02462	-1.60068		-1.33447	0.73	0.29	0.35	0.6	0.77	1.01	0.88	0.99	0.97	0.11	0.09	0.06
	comp41747_c0	2.2977	1.93593			comp41747_c0_seq1	0	NO MATCH	896	0	0	0	0	0	0	999	0.00968041	0.0425417			-1.82328	-2.13199			0.32	0.31	0.62	0.18	0.32	0.47	0.13	0.09	0.09	0.08	0.07	0.09
	comp41750_c0	7.77069	5.80127			comp41750_c0_seq1	0	NO MATCH	1189	0	0	0	0	0	0	999	4.07961e-09	0.00103424			-0.841304	-2.4566			0.27	0.59	1.69	0.37	0.2	0.09	0	0	0	0	0	0
	comp41762_c0		-2.62891			comp41762_c0_seq1	0	NO MATCH	700	0	0	0	0	0	0	999		0.0253154				-2.18682			0.18	0.17	0.12	0.06	0	0.11	0.33	0.31	0.36	0.16	0.38	0.69
	comp41786_c0	4.21647			3.50208	comp41786_c0_seq1	0	NO MATCH	428	0	0	0	0	0	0	999	0.000603929			0.021922	-2.17553			-2.61436	0.75	1.23	0.41	0.21	0.37	0.29	0.58	0.65	0.21	0.09	0	0
	comp41788_c0				1.53125	comp41788_c0_seq1	0	NO MATCH	490	0	0	0	0	0	0	999				0.0110044				-1.29626	0.91	0.52	0.69	0.98	0.63	1.17	0.99	1.28	1.26	0.48	0.34	0.34
	comp41792_c0		1.4546		1.23188	comp41792_c0_seq1	0	NO MATCH	465	0	0	0	0	0	0	999		0.000324084		0.00413766		-0.129512		-0.189631	1.64	2.14	2.58	3.42	2.77	3.54	2.79	2.34	3.26	1.28	1.12	1.1
	comp41800_c0		1.04699			comp41800_c0_seq1	XP_001943491	PREDICTED: putative nuclease HARBI1-like [Acyrthosiphon pisum]	552	380	306	9.92265e-50	117	172	1	1		0.00117548				1.37433			1.38	0.84	1	1.41	1.37	1.43	0.4	0.48	0.68	0.65	0.84	0.51
	comp41821_c0	1.6257	1.93568			comp41821_c0_seq1	0	NO MATCH	848	0	0	0	0	0	0	999	0.00516171	0.00413045			-1.07667	-0.971914			0.74	0.95	0.61	1.44	0.96	0.45	0.49	0.64	0.34	0.35	0.19	0.19
	comp41823_c0		-2.48067			comp41823_c0_seq1	0	NO MATCH	595	0	0	0	0	0	0	999		0.0106475				-2.00817			0.22	0.21	0.07	0.07	0	0.2	0.46	0.51	0.14	0.45	0.39	0.89
	comp41836_c0		1.55706			comp41836_c0_seq1	0	NO MATCH	451	0	0	0	0	0	0	999		0.0351973				-1.52583			0.7	0.39	0.38	0.98	1.26	1.19	0.54	0.4	0.6	0.18	0.31	0.66
	comp41837_c0		-3.63123			comp41837_c0_seq2	0	NO MATCH	880	0	0	0	0	0	0	999		0.00816466				-2.44348			0.05	0.05	0.13	0	0	0.04	0.09	0	0.14	0.12	0.4	0.22
	comp41838_c0		-1.70724			comp41838_c0_seq1	0	NO MATCH	223	0	0	0	0	0	0	999		0.0401406				-1.91275			0.25	1.65	0.47	0.96	0	0.67	0.22	0.49	3.16	1.95	1.52	2.32
	comp41838_c1		-1.21753			comp41838_c1_seq1	0	NO MATCH	417	0	0	0	0	0	0	999		0.021766				0.0435262			1.54	2.12	2.2	1.84	2.27	1.01	2.78	2	3.6	3.11	3.24	5.3
	comp41859_c1		-1.13201			comp41859_c1_seq1	0	NO MATCH	1296	0	0	0	0	0	0	999		0.0134645				2.57699			3.38	4.76	4.56	2.56	1.5	5.1	4.38	5.27	5.1	7.18	5.64	7.14
	comp41873_c0		-5.26267		-3.36446	comp41873_c0_seq1	0	NO MATCH	251	0	0	0	0	0	0	999		0.00302737		0.00928847		-2.67788		-2.57177	0.21	0.2	0.2	0	0	0	0.19	0	0	0.92	0.65	1.18
	comp41918_c1		-2.91006			comp41918_c1_seq1	0	NO MATCH	762	0	0	0	0	0	0	999		0.00981666				-2.35609			0	0.16	0.16	0	0	0.1	0.1	0.17	0.22	0.29	0.43	0.21
	comp41932_c0	5.20142		-6.91968		comp41932_c0_seq1	EFN81575	hypothetical protein EAI_17384 [Harpegnathos saltator]	636	182	88	1.5844e-17	40	56	2	1	2.37155e-05		5.06506e-05		-1.47361		-1.53545		2.09	0.45	0.45	0	0	0	0	0.07	0	0	0.05	0
	comp41933_c1	1.43964	1.59166		1.54082	comp41933_c1_seq1	0	NO MATCH	430	0	0	0	0	0	0	999	0.0494934	0.00531896		0.00697308	-0.811971	-0.811162		-0.75958	3.18	1.74	1.01	2.6	2.43	1.56	2.59	1.39	2.31	0.56	0.49	1.1
	comp41936_c0		-4.6953			comp41936_c0_seq1	0	NO MATCH	420	0	0	0	0	0	0	999		0.0406308				-2.97399			0	0.1	0	0	0	0	0.1	0.11	0.22	0.29	0.34	0.31
	comp41955_c0				-1.69028	comp41955_c0_seq1	0	NO MATCH	492	0	0	0	0	0	0	999				0.0212945				-1.40698	0.54	0.44	0.26	0.8	0.21	0.75	0.25	0.37	0.36	0.64	1.12	1.37
	comp41959_c0				3.78052	comp41959_c0_seq1	0	NO MATCH	316	0	0	0	0	0	0	999				1.3617e-07				-1.52262	0.46	0.45	0.3	0.3	0.18	0.43	1.96	2.03	2.3	0.14	0	0.29
	comp41973_c0	-2.79518				comp41973_c0_seq1	0	NO MATCH	608	0	0	0	0	0	0	999	0.000387273				-1.74963				0.07	0.14	0.07	0.42	0.16	0.13	0.26	0.21	0.21	0.63	0.49	0.94
	comp41974_c0				1.25654	comp41974_c0_seq1	0	NO MATCH	795	0	0	0	0	0	0	999				0.036095				-0.839176	0.42	0.51	0.6	0.57	0.91	0.82	1	1.17	0.63	0.28	0.33	0.55
	comp41978_c0		-4.69532			comp41978_c0_seq1	0	NO MATCH	244	0	0	0	0	0	0	999		0.0406308				-2.97302			0	0.21	0	0	0	0	0	0.44	0.43	0.38	0.67	0.82
	comp41981_c0		-1.18442		-1.18119	comp41981_c0_seq1	0	NO MATCH	382	0	0	0	0	0	0	999		0.0112068		0.00690878		-0.146452		-0.0702395	1.96	1.88	2.34	1.68	1.82	1.46	1.33	1.98	1.7	4.22	3.98	2.89
	comp41987_c0	1.42805	1.82155			comp41987_c0_seq1	XP_005096011	PREDICTED: KRAB-A domain-containing protein 2-like [Aplysia californica]	306	304	47	5.42246e-06	27	32	3	1	0.00645302	0.000583348			-1.00679	-0.849962			2.58	2.64	2.46	4.28	3.15	2.66	1.75	2.12	2.08	0.86	1.13	0.76
	comp41988_c0		-1.75414	-1.47419		comp41988_c0_seq4	0	NO MATCH	873	0	0	0	0	0	0	999		0.000788291	0.0448632			-0.357653	-0.588432		0.34	0.51	0.36	0.07	0.26	0.13	0.42	0.33	0.34	0.39	0.51	0.57
	comp42001_c0		1.10487			comp42001_c0_seq2	0	NO MATCH	1656	0	0	0	0	0	0	999		0.000163573				2.96164			4.76	4.34	4.46	6.82	7.47	6.44	2.95	3.05	4.19	2.56	2.62	4.31
	comp42014_c1	2.86982	3.17593		3.40603	comp42014_c1_seq1	0	NO MATCH	248	0	0	0	0	0	0	999	0.00328616	0.0332219		0.00076969	-2.13498	-1.99418		-1.78162	1.91	1.43	1.21	2.71	0	2.92	3.84	1.71	1.05	0.19	0	0.4
	comp42022_c0	3.61184	3.44894			comp42022_c0_seq1	0	NO MATCH	468	0	0	0	0	0	0	999	0.0093589	0.0262464			-2.5403	-2.717			0.67	0.28	0.46	0.19	0.44	0.62	0.26	0.19	0.38	0	0	0.09
	comp42025_c1		-5.50126		-5.53466	comp42025_c1_seq1	0	NO MATCH	220	0	0	0	0	0	0	999		0.0020691		0.00169529		-2.5367		-2.48146	0.25	0.24	1.19	0	0	0	0	0	0	1.54	1.74	0.47
	comp42036_c0		3.85391	3.76319		comp42036_c0_seq1	0	NO MATCH	649	0	0	0	0	0	0	999		0.0159595	0.0483395			-0.116445	-0.103799		0.33	0.25	0.06	0.19	8.62	0.36	0.12	0.27	0.65	0.17	0	0.44
	comp42048_c0				-1.41671	comp42048_c0_seq1	0	NO MATCH	806	0	0	0	0	0	0	999				0.0166664				-0.93508	0.65	0.84	0.41	0.53	0.37	0.55	0.34	0.22	0.43	0.72	1.18	0.72
	comp42084_c0	-1.27159				comp42084_c0_seq1	0	NO MATCH	504	0	0	0	0	0	0	999	0.0465211				-1.06778				0.7	0.51	0.34	0.95	0.4	1.69	0.87	1.6	0.87	1.24	1.43	1
	comp42086_c1				-1.83114	comp42086_c1_seq2	0	NO MATCH	740	0	0	0	0	0	0	999				0.000165078				-0.474017	0.8	1	1.1	0.62	1.12	0.84	0.52	0.35	0.34	1.42	1.87	0.98
	comp42099_c0	4.86494			5.09365	comp42099_c0_seq1	0	NO MATCH	202	0	0	0	0	0	0	999	0.0314784			0.0441009	-2.89185			-2.78682	1.12	0.54	1.07	0.55	0.32	1.03	1.78	1.42	0	0	0	0
	comp42120_c1	2.02943				comp42120_c1_seq1	0	NO MATCH	1142	0	0	0	0	0	0	999	0.0270441				-1.82067				0.21	0.41	0.3	0.17	0.24	0.13	0.13	0.25	0.39	0.09	0	0.13
	comp42127_c0		1.40699			comp42127_c0_seq1	ACQ57908	L-xylulose reductase [Anoplopoma fimbria]	1312	244	243	2.42395e-74	145	184	-1	1		6.13199e-15				8.30814			244.75	241.29	230.56	378.79	422.76	335.22	261.95	252.32	237.05	147.47	141.82	133.68
	comp42129_c0			-2.55755		comp42129_c0_seq1	0	NO MATCH	839	0	0	0	0	0	0	999			0.0446429				-2.24477		0.3	0.29	0.38	0.1	0	0.05	0.22	0.35	0.2	0.13	0.15	0.14
	comp42145_c0	-1.39829	-1.57161		-1.7094	comp42145_c0_seq1	0	NO MATCH	1495	0	0	0	0	0	0	999	1.11215e-09	7.12881e-09		7.15226e-16	2.87154	2.73636		2.78209	1.89	3.14	3.05	2	3.24	1.95	2.12	2.39	2.03	6.93	7.66	6.42
	comp42155_c2	-2.10098				comp42155_c2_seq1	0	NO MATCH	535	0	0	0	0	0	0	999	0.0215659				-1.9693				0.08	0.24	0.08	0.08	0.19	0.23	0.07	0.17	0.41	0.65	0.38	0.78
	comp42166_c0		-1.47452		-1.52814	comp42166_c0_seq2	WP_020068658	squalene--hopene cyclase [Burkholderia bryophila]	651	678	79	2.93454e-22	50	63	2	1		0.0478559		0.0180455		-1.37427		-1.31646	0.23	0.27	0.38	0.44	0.06	0.21	0.2	0.28	0.22	0.7	0.61	0.74
	comp42168_c0	2.70425	2.89817		2.69222	comp42168_c0_seq1	0	NO MATCH	449	0	0	0	0	0	0	999	6.89913e-06	2.2729e-06		2.93291e-05	-1.22754	-1.1828		-1.24524	1.71	1.75	1.34	2.08	2.08	1.39	1.46	1.22	2.1	0.27	0.08	0.38
	comp42171_c0			1.12675		comp42171_c0_seq1	0	NO MATCH	1295	0	0	0	0	0	0	999			9.15366e-09				7.03818		67.29	65.13	76.73	169.68	170.64	120.58	48.63	60.91	63.4	75.6	88.71	82.87
	comp42177_c0		1.1498			comp42177_c0_seq1	0	NO MATCH	387	0	0	0	0	0	0	999		0.0243288				-0.330445			2.32	3.19	3.16	6.03	4.19	3.35	1.05	2.51	2.63	1.61	2.32	2.04
	comp42192_c0		-1.97668		-3.65844	comp42192_c0_seq2	0	NO MATCH	1050	0	0	0	0	0	0	999		0.00154231		5.4489e-07		-1.03185		-1.13941	0.88	0.65	0.34	0.36	0.24	0.09	0	0	0.21	1.23	0.64	0.83
	comp421_c1				5.22498	comp421_c1_seq1	0	NO MATCH	663	0	0	0	0	0	0	999				0.00632397				-2.7253	0.06	0.31	0.12	0.19	0	0.18	0.35	0.13	0.32	0	0	0
	comp42216_c1	3.60834	3.60277			comp42216_c1_seq1	0	NO MATCH	306	0	0	0	0	0	0	999	0.00129894	4.30518e-05			-2.02592	-2.12804			0.51	1.84	1.96	1.51	1.18	1.57	0.31	0.86	0.17	0.15	0.13	0
	comp42229_c1				3.07889	comp42229_c1_seq1	0	NO MATCH	341	0	0	0	0	0	0	999				0.00469657				-2.36506	0	0.41	0.67	0.41	0	0.52	0.64	0.99	0.84	0.25	0	0
	comp42232_c1		2.04422			comp42232_c1_seq2	0	NO MATCH	1601	0	0	0	0	0	0	999		0.027658				-2.24583			0.4	0.19	0	0.79	0.58	0.56	0.55	0.2	0.3	0.27	0.08	0.1
	comp42237_c0		-2.46793			comp42237_c0_seq1	0	NO MATCH	345	0	0	0	0	0	0	999		0.0084146				-2.00738			0.55	0.27	0.66	0.14	0.16	0.25	0	0.56	0.55	0.74	0.86	1.7
	comp42244_c0	7.38537	7.40998		7.10686	comp42244_c0_seq1	EFN71874	hypothetical protein EAG_07199 [Camponotus floridanus]	1880	496	338	3.71668e-64	139	200	-3	1	1.43835e-13	7.61565e-13		2.44542e-11	-1.18099	-1.24408		-1.42757	0.48	0.3	0.42	0.52	0.36	0.37	0.42	0.32	0.25	0	0	0
	comp42244_c1	1.71617	1.94002		1.75583	comp42244_c1_seq3	XP_001811280	PREDICTED: similar to polyprotein [Tribolium castaneum]	1526	1018	324	1.46157e-36	110	169	3	1	0.00131271	0.000425446		0.000579747	-0.949418	-0.897238		-0.934511	0.55	0.35	0.47	0.36	0.57	0.67	0.47	0.42	0.52	0.14	0.14	0.12
	comp42245_c0		2.33609			comp42245_c0_seq2	XP_001599612	PREDICTED: hypothetical protein LOC100114668 [Nasonia vitripennis]	690	590	59	2.77302e-16	40	50	1	1		0.00199755				-1.72974			0.18	0.2	0.3	0.42	0.49	0.26	0.32	0.14	0.28	0.09	0.03	0.1
	comp42280_c0				3.516	comp42280_c0_seq1	0	NO MATCH	301	0	0	0	0	0	0	999				0.0204289				-2.61178	1.15	0.63	0.16	0.16	0.19	0	0.3	1.16	0.82	0	0.13	0
	comp42288_c0		-1.25155	-1.4341		comp42288_c0_seq1	0	NO MATCH	947	0	0	0	0	0	0	999		0.0388724	0.037601			-0.767071	-0.686514		2.13	1.56	1.12	0.65	0.51	0.61	0.93	0.37	0.73	1.1	1.94	1.11
	comp42336_c0	4.68194	3.81713		5.97609	comp42336_c0_seq1	XP_003424114	PREDICTED: plancitoxin-1-like isoform 2 [Nasonia vitripennis]	1418	405	67	2.25872e-12	38	43	-2	1	7.58063e-06	0.00613298		4.48232e-13	-1.85062	-2.51118		-0.818822	0.2	0.24	0.43	0.22	0.06	0.18	0.61	0.48	1.07	0	0	0.03
	comp42336_c1	3.23167	3.28413		4.28949	comp42336_c1_seq2	ENN82637	hypothetical protein YQE_00993, partial [Dendroctonus ponderosae]	1163	366	168	2.34512e-30	70	99	3	1	8.86727e-12	6.34567e-11		6.68672e-25	-0.688622	-0.749614		0.209335	0.98	0.98	0.94	0.97	1	1.04	1.98	2.06	2.03	0.07	0.15	0.07
	comp42339_c0	-4.23802			-2.94158	comp42339_c0_seq1	0	NO MATCH	814	0	0	0	0	0	0	999	3.01994e-05			0.000585813	-2.01218			-1.95817	0	0.05	0	0.15	0.24	0	0.05	0.05	0.05	0.54	0.36	0.34
	comp42360_c0		-2.91512			comp42360_c0_seq1	XP_004075958	PREDICTED: uncharacterized protein LOC101172751 [Oryzias latipes]	1251	606	353	1.18812e-06	78	132	-1	1		0.00526427				-2.34807			0.1	0.09	0	0	0.04	0.03	0.06	0.1	0.06	0.17	0.18	0.21
	comp42362_c0	6.89716	7.54429		8.40059	comp42362_c0_seq1	0	NO MATCH	319	0	0	0	0	0	0	999	6.80823e-11	4.78298e-13		2.89782e-25	-1.58246	-1.13323		-0.292383	2.14	1.91	2.19	2.7	4.57	2.81	5.39	5.56	6.83	0	0	0
	comp42371_c0		-3.10889			comp42371_c0_seq1	0	NO MATCH	553	0	0	0	0	0	0	999		0.0369809				-2.73337			0	0.23	0.23	0	0	0.07	0.07	0.16	0.16	0.35	0.25	0.3
	comp42397_c0				1.62229	comp42397_c0_seq1	YP_001975093	Ankyrin repeat domain protein [Wolbachia endosymbiont of Culex quinquefasciatus Pel] >gi|501458348|ref|WP_012481793.1| Ankyrin repeat domain protein [Wolbachia endosymbiont of Culex quinquefasciatus] >gi|190357007|emb|CAQ54400.1| Ankyrin repeat domain protein [Wolbachia endosymbiont of Culex quinquefasciatus Pel]	238	2748	57	3.68904e-06	25	41	2	1				0.0339642				-1.32771	1.57	2.79	2.14	2.74	1.54	2.06	4.26	2.96	1.34	0.79	1.22	0.68
	comp42398_c0	3.04763	3.52175		2.31346	comp42398_c0_seq1	0	NO MATCH	810	0	0	0	0	0	0	999	8.71774e-36	1.27298e-35		1.07511e-16	1.80545	2.13203		1.17186	8.25	7.46	8.25	12.45	10.94	9.83	4.47	5.3	4.65	0.73	1.12	0.97
	comp42416_c0	-1.19	-1.25124		-1.25345	comp42416_c0_seq1	0	NO MATCH	282	0	0	0	0	0	0	999	0.0466715	0.0450276		0.0350921	-0.665227	-0.768202		-0.696487	1.43	1.55	1.54	1.94	1.03	1.31	1.3	2.17	0.89	2.85	4.72	2.54
	comp42459_c0				-1.03337	comp42459_c0_seq1	XP_001949676	PREDICTED: amine sulfotransferase-like [Acyrthosiphon pisum]	757	328	236	1.72678e-68	122	174	1	1				0.000751671				1.76529	3.5	3.47	3.7	3.27	4.2	3.51	3.91	2.52	2.75	5.25	7.28	6.04
	comp42459_c1	-2.15976	-1.85354		-2.31817	comp42459_c1_seq1	XP_001949676	PREDICTED: amine sulfotransferase-like [Acyrthosiphon pisum]	241	328	80	3.78715e-19	42	58	1	1	0.0001583	0.00174032		6.73896e-05	-1.18359	-1.21628		-1.22053	0.66	0.42	1.05	1.08	0.76	0.81	0.8	0.45	0.66	3.31	3.25	3.13
	comp42491_c1				-5.38195	comp42491_c1_seq1	0	NO MATCH	431	0	0	0	0	0	0	999				0.00154165				-2.57649	0.74	0.31	0.3	0.21	0.73	0.29	0	0	0	0.37	0.57	0.5
	comp42507_c0		-2.66444		-3.23204	comp42507_c0_seq1	0	NO MATCH	662	0	0	0	0	0	0	999		0.00338483		0.00058461		-2.15322		-2.1354	0.39	0.12	0.12	0.06	0	0.12	0.06	0.07	0	0.46	0.4	0.49
	comp42537_c0	-1.43977	-1.8243			comp42537_c0_seq2	EFA13593	hypothetical protein TcasGA2_TC001480 [Tribolium castaneum]	1981	1482	663	1.91341e-151	287	403	-2	1	0.014061	0.00263628			-0.894004	-1.05422			0.18	0.12	0.08	0.12	0.07	0.09	0.18	0.26	0.08	0.23	0.37	0.4
	comp42546_c0				-6.16114	comp42546_c0_seq1	0	NO MATCH	526	0	0	0	0	0	0	999				1.53245e-05				-2.07221	0.33	0.4	0.4	0.25	0.19	0.54	0	0	0	0.52	0.97	0.47
	comp42549_c0		-3.56628			comp42549_c0_seq1	0	NO MATCH	507	0	0	0	0	0	0	999		0.00320767				-2.48274			0	0.25	0.07	0.09	0	0	0.16	0	0.26	0.37	0.47	0.5
	comp42554_c1	-5.52354	-5.49583		-3.60162	comp42554_c1_seq1	0	NO MATCH	203	0	0	0	0	0	0	999	0.00241401	0.00252285		0.0109734	-2.46595	-2.53786		-2.43467	0	0	0	0	0	0	0	0.28	0	1.48	2.16	0.53
	comp42554_c3	-6.67222	-6.61815		-3.90168	comp42554_c3_seq1	0	NO MATCH	320	0	0	0	0	0	0	999	4.15446e-20	4.95738e-17		2.80055e-12	-0.0153678	-0.0965334		0.0396131	0	0	0.15	0	0.17	0	0.69	0.62	0	7.14	9.1	3.75
	comp42560_c0	-2.18586	-1.92649			comp42560_c0_seq1	EFA13593	hypothetical protein TcasGA2_TC001480 [Tribolium castaneum]	1483	1482	500	7.59621e-75	173	260	-1	1	0.0170737	0.0302164			-1.7312	-1.77598			0.08	0.03	0.05	0.08	0.03	0.07	0.12	0.11	0.08	0.19	0.36	0.18
	comp42560_c1	-1.74019	-2.77091			comp42560_c1_seq1	0	NO MATCH	1918	0	0	0	0	0	0	999	0.0169443	0.000649175			-1.35311	-1.56932			0.06	0.12	0.04	0	0.05	0.06	0.13	0.08	0.08	0.18	0.34	0.21
	comp42564_c0	-2.69759	-3.53616		-2.71037	comp42564_c0_seq1	0	NO MATCH	469	0	0	0	0	0	0	999	0.000372761	6.85817e-05		0.000653038	-1.8167	-1.95369		-1.8355	0.1	0.09	0.18	0.09	0	0.09	0.35	0	0	0.76	0.96	0.81
	comp42564_c1	-5.76035	-5.73646		-5.76522	comp42564_c1_seq1	0	NO MATCH	307	0	0	0	0	0	0	999	0.00017735	0.00024357		0.00014559	-2.32348	-2.39484		-2.34078	0	0	0	0	0	0	0	0	0	0.57	1.12	1.21
	comp42603_c1		5.08317	2.56091		comp42603_c1_seq1	XP_970773	PREDICTED: similar to cathepsin-L-like midgut cysteine proteinase [Tribolium castaneum] >gi|270001248|gb|EEZ97695.1| cathepsin L precursor [Tribolium castaneum]	1061	314	191	1.00919e-21	66	104	-2	1		8.014e-15	4.62562e-06			-0.550163	-0.364815		0.19	0.33	0.11	0.91	1.81	1.16	0.14	0.16	0.11	0.03	0.06	0
	comp42616_c0		-4.81833			comp42616_c0_seq1	0	NO MATCH	774	0	0	0	0	0	0	999		0.0360529				-2.91347			0	0.1	0.05	0	0	0	0.39	0.11	0.11	0.24	0.21	0.05
	comp42643_c0	-1.05483			-1.63661	comp42643_c0_seq1	0	NO MATCH	1681	0	0	0	0	0	0	999	3.08735e-11			1.90033e-16	4.70976			4.53354	9.99	10.52	9.76	16.23	12.13	11.3	7.1	5.35	7.77	19.27	20.91	21.8
	comp42660_c0		2.55549			comp42660_c0_seq1	0	NO MATCH	656	0	0	0	0	0	0	999		0.0174826				-2.41974			0.46	0.19	0.31	0.58	0.22	0.3	0.12	0.13	0.58	0.06	0.1	0
	comp42701_c1	-2.30385				comp42701_c1_seq1	YP_006705747	RNA-splicing ligase RtcB [Cardinium endosymbiont cEper1 of Encarsia pergandiella] >gi|504747597|ref|WP_014934699.1| RNA-splicing ligase RtcB [Cardinium endosymbiont of Encarsia pergandiella] >gi|404433045|emb|CCM10327.1| RNA-splicing ligase RtcB [Cardinium endosymbiont cEper1 of Encarsia pergandiella]	326	382	108	2.71834e-29	63	83	2	1	0.0442377				-2.31941				0.15	0.29	0	0.15	0.17	0.27	0.81	0.3	1.33	0.53	0.81	0.99
	comp42708_c0	1.05038	1.25364			comp42708_c0_seq1	XP_003698186	PREDICTED: uncharacterized protein LOC100867629 [Apis florea]	2082	232	228	3.29769e-109	181	203	2	1	0.000128324	1.65565e-05			5.90622	5.95			41.07	42.46	32.01	38.84	54.35	39.53	34.32	34.98	32.2	22.28	21.58	11.13
	comp42720_c0		-2.28595	-1.36785		comp42720_c0_seq3	0	NO MATCH	1227	0	0	0	0	0	0	999		2.07123e-15	6.42767e-05			1.55399	0.823278		2.38	2.55	2.48	0.73	1.07	1.09	4.55	4.4	3.14	4.31	5.11	4.51
	comp42738_c0		-1.99991			comp42738_c0_seq1	0	NO MATCH	890	0	0	0	0	0	0	999		0.00519739				-1.58398			0.33	0.36	0.18	0.09	0.11	0.17	0.34	0.33	0.05	0.58	0.47	0.48
	comp42746_c0	-3.21971			-2.04615	comp42746_c0_seq1	0	NO MATCH	617	0	0	0	0	0	0	999	0.000951875			0.0220333	-2.12218			-2.02937	0.07	0	0.07	0.07	0.16	0.13	0.19	0.14	0	0.37	0.59	0.46
	comp42747_c0				3.40483	comp42747_c0_seq4	0	NO MATCH	505	0	0	0	0	0	0	999				0.0245483				-2.66552	0.19	0.37	0.36	0.19	0	0.09	0.17	0.58	0.48	0.08	0	0
	comp42749_c1				-1.31875	comp42749_c1_seq1	0	NO MATCH	383	0	0	0	0	0	0	999				0.046866				-0.93178	0.85	2.35	1.28	1.92	0.56	0.45	0.55	0.98	0.85	1.62	1.32	3
	comp42749_c2	-1.32537			-1.52812	comp42749_c2_seq1	0	NO MATCH	351	0	0	0	0	0	0	999	0.0183937			0.00329504	1.77815			1.70858	4.62	7.06	7.92	13.33	4.21	5.48	4.66	6.44	5.93	8.16	10.95	29.39
	comp42762_c0	-2.511				comp42762_c0_seq1	0	NO MATCH	845	0	0	0	0	0	0	999	0.0389118				-2.19949				0.05	0.05	0.05	0.19	0.11	0.18	0.04	0.15	0.24	0.48	0.31	0.09
	comp42765_c0	8.4584	5.55482	-2.89089		comp42765_c0_seq2	EFN70913	hypothetical protein EAG_14384 [Camponotus floridanus]	850	108	74	1.05978e-06	33	40	2	1	3.46764e-12	0.00225842	0.000882269		-0.217782	-2.60624	-0.118271		0.37	1.45	2.63	0.33	0.17	0.1	0.03	0	0	0	0	0
	comp42770_c0				-2.74057	comp42770_c0_seq1	0	NO MATCH	724	0	0	0	0	0	0	999				0.03184				-2.42751	0	0.3	0	0.2	0.12	0.29	0	0	0.21	0.73	0.48	0.29
	comp42773_c0		-1.20372			comp42773_c0_seq1	0	NO MATCH	343	0	0	0	0	0	0	999		0.0111964				-0.149496			2.66	1.75	2.66	1.78	1.28	2.43	3.28	3.95	5.13	3.58	3.79	5.41
	comp42774_c0	-1.20985	-1.77543		-1.84604	comp42774_c0_seq1	0	NO MATCH	473	0	0	0	0	0	0	999	0.000942634	1.91346e-05		7.89969e-07	0.147624	-0.07026		-0.0143764	1.52	1.73	1.17	1.21	1.2	0.61	0.94	0.86	1.03	3.1	3.6	3.4
	comp42774_c1	-1.64024	-1.72446		-1.88637	comp42774_c1_seq1	0	NO MATCH	950	0	0	0	0	0	0	999	3.00657e-09	3.06715e-07		3.09578e-10	0.878426	0.771253		0.812795	0.91	0.96	0.91	1.15	0.75	0.71	0.74	0.87	0.73	2.72	3.12	2.7
	comp42784_c0	-1.71165	-2.30231			comp42784_c0_seq1	0	NO MATCH	896	0	0	0	0	0	0	999	0.0363713	0.00735946			-1.72264	-1.88486			0.14	0.18	0.04	0.05	0.11	0.08	0.17	0.23	0.14	0.41	0.39	0.39
	comp42806_c0	-2.88995	-2.32791		-3.6974	comp42806_c0_seq1	0	NO MATCH	721	0	0	0	0	0	0	999	0.00930172	0.0275316		0.00190562	-2.32385	-2.35175		-2.38572	0.06	0.06	0	0	0.07	0.11	0	0	0.06	0.26	0.41	0.28
	comp42849_c0		6.04379	4.75723	4.13141	comp42849_c0_seq1	0	NO MATCH	531	0	0	0	0	0	0	999		0.000163719	0.0151127	8.19861e-05		3.92626	3.93257	2.16716	4.39	1.91	1.03	2.28	197.03	1.82	2.32	4.01	46.33	1.32	0.64	1.02
	comp42861_c0	-2.51793			-6.13922	comp42861_c0_seq2	EHJ73379	monocarboxylate transporter [Danaus plexippus]	216	464	66	1.33423e-08	33	46	2	1	0.0103037			2.85567e-05	-1.93568			-2.094	0	0.15	0.05	0.32	0.18	0.15	0	0	0	0.57	0.21	0.51
	comp42880_c0	2.43023	1.79328			comp42880_c0_seq2	0	NO MATCH	898	0	0	0	0	0	0	999	8.20544e-09	1.22511e-05			1.84427	1.24201			5.55	4.07	2.54	2.41	2.66	2.74	0.85	4.1	1.2	0.5	1.25	0.43
	comp42889_c0	-3.25709	-2.67185		-3.49608	comp42889_c0_seq1	0	NO MATCH	556	0	0	0	0	0	0	999	3.36363e-13	2.38913e-09		1.28053e-14	-0.0158887	-0.0379746		-0.0477038	0	0.45	0.52	0.69	0.36	0.43	0.14	0.4	0.31	2.78	2.74	4.08
	comp42900_c0				2.49239	comp42900_c0_seq3	0	NO MATCH	929	0	0	0	0	0	0	999				0.0248158				-2.36744	0.29	0.42	0.34	0.07	0.08	0.2	0.52	0.29	0.36	0.06	0	0.14
	comp42903_c0	-2.35257	-4.40688			comp42903_c0_seq1	0	NO MATCH	360	0	0	0	0	0	0	999	5.55265e-06	8.16013e-11			-0.634765	-0.873475			0.92	0.63	0.25	0.26	0	0.12	1.31	1.86	1.57	2.09	3.26	3.86
	comp42906_c1		-3.21496			comp42906_c1_seq1	0	NO MATCH	605	0	0	0	0	0	0	999		0.0322367				-2.6803			0.21	0.14	0.2	0	0	0.07	0.13	0.14	0.14	0.44	0.22	0.2
	comp42939_c0		1.43138			comp42939_c0_seq1	0	NO MATCH	685	0	0	0	0	0	0	999		0.00981852				0.229146			2.67	1.79	1.24	2.38	3.91	1.93	1.63	2.69	2.03	0.38	1.39	1.17
	comp43019_c0		1.18649	1.1526	1.5662	comp43019_c0_seq1	ABC40572	putative antimicrobial knottin protein Btk-4 [Bemisia tabaci]	561	62	60	1.16622e-19	41	52	2	1		0.000581003	0.00693354	0.00112686		1.59303	1.58058	1.94335	3.81	2.99	4.67	7.94	11.68	6.27	4.28	12.65	16.74	3.85	3.5	3.85
	comp43022_c0	-1.39647			-2.87178	comp43022_c0_seq2	XP_001946393	PREDICTED: hypothetical protein LOC100164532 [Acyrthosiphon pisum]	1176	295	143	3.23734e-11	46	74	3	1	0.0341134			5.57927e-05	-0.857568			-1.09983	0.33	0.27	0.19	0.52	0.42	0.63	0.04	0.16	0.08	0.75	0.95	0.35
	comp43023_c0	1.09142	1.57449		1.55971	comp43023_c0_seq2	0	NO MATCH	739	0	0	0	0	0	0	999	0.0428034	0.000313752		2.23915e-05	-0.0402942	0.182197		0.260752	2	0.97	2.55	3.07	3.04	1.62	2.45	2.08	3.1	0.9	0.92	0.73
	comp43030_c0	1.51063	2.17751		3.62307	comp43030_c0_seq1	0	NO MATCH	2033	0	0	0	0	0	0	999	0.0242126	0.0100796		7.17702e-17	-1.46421	-1.12508		0.105709	0.23	0.24	0.17	0.65	0.13	0.23	0.77	1.23	0.81	0.07	0.08	0.07
	comp43035_c0		-5.06086			comp43035_c0_seq2	0	NO MATCH	615	0	0	0	0	0	0	999		0.00852627				-2.79332			0.09	0	0.09	0	0	0	0	0.09	0.36	0.32	0.43	0.26
	comp43037_c0	1.98248				comp43037_c0_seq1	0	NO MATCH	2133	0	0	0	0	0	0	999	0.0111896				2.23129				17.8	4.07	2.3	2.46	3.32	2.89	2.69	2.74	1.71	2.03	2.88	1.1
	comp43041_c0				2.76601	comp43041_c0_seq1	0	NO MATCH	454	0	0	0	0	0	0	999				0.000450891				-1.71365	0.3	0.1	0.09	0.29	0.34	0.27	0.9	0.9	1.38	0.18	0	0.28
	comp43048_c0	2.05278				comp43048_c0_seq1	0	NO MATCH	912	0	0	0	0	0	0	999	0.00292953				-1.67342				0.5	0.48	0.39	0.22	0.21	0.12	0.2	0.14	0.4	0.12	0.11	0.09
	comp43048_c1	1.05109			1.13182	comp43048_c1_seq3	XP_003386682	PREDICTED: hypothetical protein LOC100639989 [Amphimedon queenslandica]	3588	709	200	1.28194e-37	83	122	3	1	3.45637e-09			5.75199e-09	3.60412			3.64691	5.8	5.67	4.77	4.7	5.04	4.25	5.13	6.01	6.08	2.55	2.68	2.49
	comp43048_c3	1.28098				comp43048_c3_seq2	0	NO MATCH	600	0	0	0	0	0	0	999	0.0429152				-0.630398				1.28	2.39	1	0.89	1.3	1.17	1.16	0.99	0.67	0.93	0.53	0.43
	comp43051_c0	-3.14406	-3.88466		-3.95686	comp43051_c0_seq1	0	NO MATCH	578	0	0	0	0	0	0	999	0.00943052	0.00444749		0.00270635	-2.16303	-2.27454		-2.21988	0.08	0	0.07	0	0.09	0	0.07	0	0	0.73	0.58	0.14
	comp43053_c0	-2.95442	-2.00628			comp43053_c0_seq1	0	NO MATCH	546	0	0	0	0	0	0	999	0.00426035	0.0466375			-1.93324	-1.90784			0.08	0	0.15	0.16	0	0.29	0.22	0.16	0.24	0.64	0.31	1.06
	comp43060_c0		-2.98393			comp43060_c0_seq1	0	NO MATCH	595	0	0	0	0	0	0	999		0.00311066				-2.30996			0.15	0.28	0.14	0.07	0	0.07	0.2	0	0.29	0.45	0.45	0.41
	comp43065_c0		5.35792	2.4501		comp43065_c0_seq1	XP_003246356	PREDICTED: cytochrome P450 4C1-like [Acyrthosiphon pisum]	1242	510	211	2.41589e-52	108	146	-2	1		2.47282e-10	0.00125182			-1.43668	-1.2318		0.03	0.09	0.15	0.61	0.67	0.36	0.03	0.07	0.03	0	0.03	0
	comp43083_c0	-4.35167	-6.26305		-3.56382	comp43083_c0_seq1	0	NO MATCH	641	0	0	0	0	0	0	999	5.53374e-05	1.09246e-05		0.00029544	-1.937	-2.04292		-1.91927	0	0	0.06	0	0	0	0	0.13	0	0.53	0.36	0.88
	comp43083_c1	-3.38886	-3.34262		-2.5132	comp43083_c1_seq1	0	NO MATCH	834	0	0	0	0	0	0	999	0.000145304	0.000284071		0.00227393	-2.00967	-2.08178		-1.9556	0.05	0.05	0	0.1	0	0	0	0.15	0.05	0.4	0.35	0.42
	comp43089_c0				-1.31431	comp43089_c0_seq1	0	NO MATCH	1301	0	0	0	0	0	0	999				0.0369409				-1.06155	0.28	0.33	0.15	0.36	0.25	0.11	0.11	0.22	0.22	0.3	0.48	0.56
	comp43103_c0				2.19814	comp43103_c0_seq2	0	NO MATCH	637	0	0	0	0	0	0	999				0.0430064				-2.27915	0.29	0.27	0.27	0.28	0.22	0.35	0.69	0.58	0.38	0.08	0	0.27
	comp43111_c0	1.25744			1.06032	comp43111_c0_seq1	0	NO MATCH	738	0	0	0	0	0	0	999	0.00361255			0.0399831	0.0186668			-0.115352	1.89	2.31	1.58	0.95	1.05	1.57	2.01	1.79	1.25	1.21	0.58	0.59
	comp43125_c0	1.78477	2.00028			comp43125_c0_seq1	0	NO MATCH	1690	0	0	0	0	0	0	999	0.007393	0.00583246			-1.48822	-1.45062			0.26	0.23	0.31	0.44	0.32	0.17	0.02	0.19	0.19	0.08	0.07	0.07
	comp43134_c0	3.09258				comp43134_c0_seq1	EGF81888	hypothetical protein BATDEDRAFT_87292 [Batrachochytrium dendrobatidis JAM81]	254	339	99	1.08726e-06	25	65	-3	1	0.0223951				-2.35214				0.2	0.68	0.87	0	0.23	0.37	0.46	0.41	0.4	0	0.16	0
	comp43138_c0				-2.42323	comp43138_c0_seq2	ADZ95859	reverse transcriptase, partial [Catocyclotis adelina]	1186	185	63	2.43038e-06	28	48	-2	1				0.00662544				-1.7981	0.17	0.2	0.1	0.1	0.08	0.06	0.09	0.03	0.03	0.15	0.29	0.49
	comp43162_c0	1.48745			1.62983	comp43162_c0_seq1	0	NO MATCH	1399	0	0	0	0	0	0	999	0.0235466			0.00794169	-1.39317			-1.31677	0.29	0.41	0.3	0.28	0.16	0.53	0.29	0.38	0.46	0.13	0.11	0.11
	comp43170_c0	2.83211			2.72536	comp43170_c0_seq1	0	NO MATCH	619	0	0	0	0	0	0	999	0.0231557			0.0334816	-2.49399			-2.56316	0.35	0.27	0.4	0.14	0.16	0	0.31	0.21	0.41	0	0.11	0
	comp43174_c0	-2.03777				comp43174_c0_seq1	XP_003241269	PREDICTED: hypothetical protein LOC100572086 [Acyrthosiphon pisum]	1172	994	255	3.42868e-29	78	123	2	1	0.0261701				-2.00854				0	0.03	0.13	0.2	0.04	0.1	0.13	0.21	0.1	0.28	0.21	0.23
	comp43183_c0		-1.00752			comp43183_c0_seq2	0	NO MATCH	583	0	0	0	0	0	0	999		0.0327613				0.206258			1.68	3.51	2.49	1.47	1.82	2.06	2.79	3.87	1.86	3.72	4.49	2.39
	comp43216_c0	2.92379				comp43216_c0_seq1	0	NO MATCH	528	0	0	0	0	0	0	999	0.033115				-2.44413				0.33	0.24	0.71	0.08	0.1	0.08	0.08	0.34	0.25	0.07	0.06	0
	comp43244_c0	1.0451	1.56965			comp43244_c0_seq2	XP_004922749	PREDICTED: phosphatidylethanolamine-binding protein homolog F40A3.3-like [Bombyx mori]	3649	209	198	4.51174e-22	70	105	-2	1	1.32331e-05	1.03993e-07			1.73447	2.00527			1.32	1.37	1.36	1.98	2.38	1.49	0.98	0.81	1.05	0.54	0.7	0.69
	comp43246_c0	-2.34491	-6.88203		-6.91227	comp43246_c0_seq1	XP_003704870	PREDICTED: uncharacterized protein LOC100882592 [Megachile rotundata]	1282	2315	144	2.81566e-11	48	78	3	1	0.00360836	3.91785e-07		1.38309e-07	-1.31717	-1.58072		-1.5221	0.09	0.06	0.09	0	0	0	0	0	0	0.61	0.17	0.51
	comp43255_c0	-3.44508		3.85296	-2.65857	comp43255_c0_seq2	0	NO MATCH	861	0	0	0	0	0	0	999	0.0110798		0.00752194	0.0307121	-2.5098		-2.36608	-2.4773	0	0	0.05	0.37	0.45	0.26	0.05	0.06	0	0.3	0.3	0.16
	comp43268_c0		3.35501			comp43268_c0_seq1	0	NO MATCH	385	0	0	0	0	0	0	999		0.00157127				-2.28426			1.18	0.25	0.12	0.77	0.9	1.08	0.35	0.13	0.39	0.23	0	0
	comp43275_c1		-2.19533			comp43275_c1_seq1	XP_003245382	PREDICTED: hypothetical protein LOC100166039 [Acyrthosiphon pisum]	2432	16577	809	0	530	638	-1	1		0.029823				-1.95334			0.08	0.14	0.12	0.03	0.02	0.03	0.17	0.1	0.02	0.17	0.15	0.06
	comp43281_c0	2.80451				comp43281_c0_seq1	0	NO MATCH	856	0	0	0	0	0	0	999	0.0040042				-2.17938				0.34	0.28	0.37	0.14	0.11	0.36	0.04	0.2	0.39	0.04	0.08	0
	comp43290_c0	-1.39969			-1.42546	comp43290_c0_seq1	XP_974442	PREDICTED: similar to heat shock protein 70 [Tribolium castaneum] >gi|270010725|gb|EFA07173.1| hypothetical protein TcasGA2_TC010172 [Tribolium castaneum]	927	646	226	5.2715e-98	179	202	-1	1	1.98571e-07			3.43579e-07	1.13267			1.1134	1.07	1.54	1.27	1.7	2.3	1.63	1.25	1.35	1.24	3.22	3.69	3.2
	comp43297_c0				-2.04102	comp43297_c0_seq1	NP_001243955	UDP-glycosyltransferase UGT33D2 precursor [Bombyx mori] >gi|363896124|gb|AEW43146.1| UDP-glycosyltransferase UGT33D2 [Bombyx mori]	1955	515	529	1.21005e-65	171	281	3	1				0.00249323				-1.40664	0.18	0.12	0.21	0.3	0.14	0.2	0.04	0.06	0.08	0.2	0.24	0.31
	comp43298_c0		3.21825			comp43298_c0_seq1	0	NO MATCH	256	0	0	0	0	0	0	999		0.00416141				-2.36735			0.27	0.26	0.51	1.85	2.17	1.24	0	0	0.54	0.24	0.21	0
	comp43313_c0	-1.12697				comp43313_c0_seq7	0	NO MATCH	535	0	0	0	0	0	0	999	0.0397045				-0.566264				1.48	2.38	1.18	2.43	0.61	1.78	1.6	3.24	0.53	4.06	3.84	2.84
	comp43319_c0	5.43326			4.99198	comp43319_c0_seq1	BAN20305	cuticle protein, putative [Riptortus pedestris]	483	196	53	2.96719e-18	45	48	-2	1	0.00124062			0.0153241	-2.59411			-2.84554	0.5	0.27	0.62	0.36	0.11	0.08	0.33	0.28	0.37	0	0	0
	comp43323_c0	1.04306				comp43323_c0_seq1	0	NO MATCH	2153	0	0	0	0	0	0	999	0.0101568				-0.0691777				0.55	0.53	0.58	0.29	0.36	0.62	0.41	0.42	0.44	0.24	0.3	0.24
	comp43356_c0				2.59147	comp43356_c0_seq2	0	NO MATCH	1337	0	0	0	0	0	0	999				6.20494e-07				-0.564818	0.21	0.32	0.36	0.08	0.05	0.04	0.68	1.31	1.41	0.11	0.23	0.2
	comp43371_c0				8.15892	comp43371_c0_seq3	XP_004083003	PREDICTED: uncharacterized protein LOC101163127 [Oryzias latipes]	340	739	354	4.51941e-23	95	160	1	1				6.91867e-20				-0.513271	0.04	0.04	0	0	0	0	1.57	0.91	1.37	0	0	0
	comp43371_c1				7.48195	comp43371_c1_seq1	XP_005171486	PREDICTED: uncharacterized protein LOC101886873 [Danio rerio]	1106	815	333	3.25878e-18	88	145	-2	1				4.37606e-11				-1.10888	0.11	0.04	0.04	0	0	0	1.1	0.37	0.77	0	0	0
	comp43378_c1				1.06616	comp43378_c1_seq1	0	NO MATCH	337	0	0	0	0	0	0	999				0.0387066				0.883398	5.71	2.61	6.15	5.05	0	6.55	8.52	6.05	11.62	5.3	1.99	5.13
	comp43396_c0	-1.14496	-4.04939	-2.91383		comp43396_c0_seq2	EFZ19816	hypothetical protein SINV_08289 [Solenopsis invicta]	255	577	547	1.37032e-106	208	313	2	1	0.0406017	2.83646e-10	0.000315471		-0.100671	-0.576926	-1.51765		0.38	0.34	0.22	0.05	0	0.06	0.49	0.26	0.37	0.56	1	0.47
	comp43434_c1				3.72763	comp43434_c1_seq1	AFU86448	cytochrome P450 CYP417B1 [Laodelphax striatella] >gi|510813221|gb|AGN52780.1| cytochrome P450 [Laodelphax striatella]	917	489	87	7.40782e-12	38	54	2	1				1.44809e-06				-1.26793	0.14	0.04	0.09	0.13	0	0.17	0.73	0.36	1.16	0	0.1	0.04
	comp43444_c0		1.10571			comp43444_c0_seq1	0	NO MATCH	397	0	0	0	0	0	0	999		0.0277028				0.0630059			2.65	3.15	4.11	3.78	6.04	3	3.06	2.47	3.24	1.96	2.35	1.43
	comp43460_c0				2.27926	comp43460_c0_seq1	0	NO MATCH	214	0	0	0	0	0	0	999				0.0398075				-2.23978	0.52	0.25	0.25	0.76	0.6	0.71	1.64	2.35	0.77	0.23	0.4	0.25
	comp43465_c0	-1.32741			-1.91042	comp43465_c0_seq1	XP_972061	PREDICTED: similar to thymus-specific serine protease [Tribolium castaneum]	1190	501	324	9.18154e-54	118	190	-1	1	0.0388438			0.00213122	-1.03505			-1.16673	0.17	0.13	0.29	0.23	0.27	0.25	0.18	0.07	0.14	0.42	0.63	0.42
	comp43466_c0				1.90859	comp43466_c0_seq4	XP_001952720	PREDICTED: KRAB-A domain-containing protein 2-like [Acyrthosiphon pisum]	323	552	521	1.5899e-115	223	317	-3	1				5.38315e-17				3.84204	6.41	7.97	6.62	5.66	7.11	6.87	20.03	21.55	30.42	6.62	6.69	5.54
	comp43468_c0		-3.26539		-1.99952	comp43468_c0_seq1	0	NO MATCH	840	0	0	0	0	0	0	999		0.00030301		0.0141573		-1.76459		-1.56983	0.05	0.38	0.09	0.05	0	0.09	0.13	0.15	0.1	0.66	0.27	0.66
	comp43477_c0				-2.73089	comp43477_c0_seq2	0	NO MATCH	423	0	0	0	0	0	0	999				0.0168811				-2.09367	0.37	0.6	0.48	0.61	0.43	0.23	0	0.38	0	1.43	0.48	0.71
	comp43490_c0		1.21771			comp43490_c0_seq1	XP_003244810	PREDICTED: hypothetical protein LOC100572183 [Acyrthosiphon pisum]	1373	308	304	5.51154e-16	77	131	3	1		2.25877e-07				3.39266			7.52	8.53	8.36	12.12	13.16	9.17	6.58	7.05	6.94	4.78	4.85	4.95
	comp43492_c0		-5.3549			comp43492_c0_seq3	EEZ97394	hypothetical protein TcasGA2_TC011220 [Tribolium castaneum]	213	1958	100	3.29444e-08	33	53	-2	1		0.0051062				-2.62849			0	0	0.23	0	0	0	0.22	0.1	0.1	0.09	0.27	0.32
	comp43493_c0		1.00717			comp43493_c0_seq3	0	NO MATCH	768	0	0	0	0	0	0	999		0.0340212				0.147441			2.21	1.29	1.22	2.62	1.53	2.34	1.47	1.17	1.15	0.77	1.22	1.21
	comp43543_c0				-1.70422	comp43543_c0_seq1	0	NO MATCH	1593	0	0	0	0	0	0	999				0.00734837				-1.30287	0.25	0.17	0.12	0.27	0.06	0.18	0.14	0.08	0.07	0.33	0.35	0.26
	comp43544_c0	-2.2923	-4.37811		-2.78913	comp43544_c0_seq1	0	NO MATCH	553	0	0	0	0	0	0	999	0.000380037	3.83539e-07		4.92626e-05	-1.09119	-1.32497		-1.16472	0.24	0.23	0.69	0	0.14	0.11	0.11	0.12	0.6	1.18	2.36	2.3
	comp43572_c0				-1.58484	comp43572_c0_seq2	XP_005156758	PREDICTED: uncharacterized protein LOC101883107 [Danio rerio]	1500	533	301	2.11451e-56	117	172	1	1				0.0316191				-1.19663	0.45	0.18	0.66	0.08	0.24	0.12	0.12	0.19	0.05	0.54	0.31	0.23
	comp43572_c1		-2.63813		-2.34107	comp43572_c1_seq1	0	NO MATCH	1008	0	0	0	0	0	0	999		0.030867		0.0116109		-2.15341		-2.06605	0.04	0.12	0.23	0	0.14	0	0.07	0.04	0.04	0.18	0.38	0.27
	comp43581_c0	1.28726				comp43581_c0_seq1	0	NO MATCH	960	0	0	0	0	0	0	999	0.0316648				-0.711002				1.03	0.49	0.98	0.93	0.84	0.55	0.58	0.65	0.55	0.42	0.23	0.36
	comp43582_c1		-2.6851			comp43582_c1_seq1	0	NO MATCH	711	0	0	0	0	0	0	999		0.0201051				-2.48102			0.18	0.06	0.11	0	0.07	0.05	0.22	0.24	0.18	0.21	0.32	0.34
	comp43644_c0	-3.33575	-2.10424		-2.45832	comp43644_c0_seq1	0	NO MATCH	984	0	0	0	0	0	0	999	0.00044611	0.0195753		0.00468554	-2.04537	-2.01169		-1.99	0.04	0.04	0	0.04	0.05	0.11	0	0.08	0.08	0.22	0.32	0.39
	comp43647_c0				2.03631	comp43647_c0_seq1	0	NO MATCH	722	0	0	0	0	0	0	999				0.0413899				-2.0101	0.29	0.47	0.46	0.38	0.45	0.8	0.35	0.98	0.87	0.09	0.38	0
	comp43653_c0				1.25919	comp43653_c0_seq1	0	NO MATCH	892	0	0	0	0	0	0	999				0.00209908				-0.0802137	0.65	0.45	1.15	0.59	1.12	0.81	1.22	1.59	1.61	0.41	0.65	0.75
	comp43666_c0	1.30215				comp43666_c0_seq1	0	NO MATCH	1787	0	0	0	0	0	0	999	0.0222058				-1.02686				0.38	0.3	0.34	0.13	0.08	0.26	0.16	0.22	0.22	0.1	0.19	0.1
	comp43676_c0		-1.30135			comp43676_c0_seq1	0	NO MATCH	1974	0	0	0	0	0	0	999		0.0238571				-0.799208			0.24	0.37	0.32	0.12	0.09	0.24	0.2	0.4	0.3	0.41	0.31	0.42
	comp43680_c2		3.2083			comp43680_c2_seq1	0	NO MATCH	642	0	0	0	0	0	0	999		0.00657409				-2.37455			0.23	0.43	0.64	0.55	0.52	1.03	0.2	0.45	0.22	0.1	0.09	0
	comp43680_c3		2.55471			comp43680_c3_seq1	0	NO MATCH	386	0	0	0	0	0	0	999		0.0201386				-2.41432			0.36	0.12	0.12	0.59	0.83	0.66	0.22	0	0.36	0.11	0.09	0.11
	comp43699_c0		-2.08097			comp43699_c0_seq1	0	NO MATCH	201	0	0	0	0	0	0	999		0.00518297				-1.41122			2.26	1.91	2.43	0.56	0	1.82	2.56	1.43	2.25	3	4.83	2.94
	comp43703_c0	5.43216			5.60545	comp43703_c0_seq2	0	NO MATCH	491	0	0	0	0	0	0	999	0.00223387			0.000424768	-2.59458			-2.50694	0.42	0.29	0.8	0	0.36	0.29	0.47	0.42	0.83	0	0	0
	comp43715_c0	-3.15369				comp43715_c0_seq1	0	NO MATCH	1321	0	0	0	0	0	0	999	0.0482636				-2.66313				0	0	0.03	0.06	0.1	0.08	0.17	0.15	0.12	0.16	0.09	0.09
	comp43725_c0		2.00203		2.60496	comp43725_c0_seq3	0	NO MATCH	1259	0	0	0	0	0	0	999		0.044812		0.000794246		-2.09156		-1.62888	0.28	0.13	0.31	0.32	0.32	0.38	0.42	0.42	0.74	0.16	0	0.09
	comp43736_c0				1.94499	comp43736_c0_seq1	0	NO MATCH	944	0	0	0	0	0	0	999				0.0422609				-2.04408	0.39	0.29	0.12	0.21	0.45	0.2	0.32	0.22	0.39	0.04	0.07	0.12
	comp43748_c0		-2.94683			comp43748_c0_seq1	0	NO MATCH	778	0	0	0	0	0	0	999		0.0167294				-1.67659			0.32	0.16	0.1	0.16	0	0.05	0.34	0.38	0.64	0.95	0.75	0.05
	comp43762_c0	-4.84923				comp43762_c0_seq1	0	NO MATCH	297	0	0	0	0	0	0	999	0.0357854				-2.84223				0	0	0	0.16	0	0	0.15	0	0.17	0.3	0.78	0.48
	comp43772_c0				1.55045	comp43772_c0_seq2	0	NO MATCH	778	0	0	0	0	0	0	999				0.0163687				-1.13777	0.27	0.16	0.46	0.32	0.37	0.25	1.02	0.49	0.86	0.38	0.25	0.15
	comp43787_c0		2.03404			comp43787_c0_seq1	0	NO MATCH	773	0	0	0	0	0	0	999		0.0115075				-1.91835			0.35	0.28	0.28	0.52	0.54	0.48	0.16	0.18	0.17	0.05	0.09	0.22
	comp43790_c0	2.99414		-2.4407	2.64656	comp43790_c0_seq1	0	NO MATCH	819	0	0	0	0	0	0	999	0.000889963		0.0224068	0.0226455	-2.06138		-2.05088	-2.28246	0.41	0.39	0.39	0.1	0.06	0.05	0.46	0.15	0.3	0.09	0.04	0
	comp43857_c0	1.41728	1.76476			comp43857_c0_seq1	0	NO MATCH	1499	0	0	0	0	0	0	999	0.0313562	0.00253361			-1.28192	-1.16348			0.37	0.31	0.33	0.5	0.37	0.42	0.17	0.32	0.19	0.19	0.12	0.05
	comp43867_c0	1.60962	1.70288		1.56732	comp43867_c0_seq1	0	NO MATCH	1333	0	0	0	0	0	0	999	7.57005e-07	1.22167e-06		6.09181e-06	6.38554	6.35903		6.34557	104.51	94.39	87.8	91.88	124.66	88.45	86.06	85.08	108.26	42.05	36.15	14.48
	comp43876_c0	-1.71583	-2.30763		-1.65255	comp43876_c0_seq1	0	NO MATCH	1110	0	0	0	0	0	0	999	0.000322317	8.15391e-05		0.00201904	-0.710166	-0.887837		-0.709425	0.29	0.18	0.21	0.22	0.21	0.03	0.1	0.33	0.29	0.81	0.6	0.83
	comp43882_c0	7.77293	5.87892			comp43882_c0_seq1	0	NO MATCH	1348	0	0	0	0	0	0	999	1.33589e-09	0.000199215			-0.840409	-2.40698			0.35	0.46	1.58	0.25	0.29	0.12	0	0	0	0	0	0
	comp43892_c0	-2.23515	-2.99492		-2.16446	comp43892_c0_seq1	EFN82708	Uncharacterized 50 kDa protein in type I retrotransposable element R1DM [Harpegnathos saltator]	558	206	147	4.80122e-09	45	67	1	1	4.44319e-06	4.48627e-08		4.05333e-06	-0.554257	-0.725892		-0.55974	0.4	0.09	0.21	0.18	0.1	0.12	0.32	0.14	0.27	0.87	1.07	1.35
	comp43902_c0				3.85568	comp43902_c0_seq1	CAA35586	ORF1 for putative RNA binding protein [Drosophila melanogaster] >gi|42397985|gb|AAS13458.1| putative RNA binding protein [Drosophila simulans]	2599	565	343	1.2424e-23	91	162	2	1				4.74853e-20				0.0822252	0.18	0.07	0.13	0.15	0.09	0.19	0.76	0.81	0.6	0.03	0.08	0.03
	comp43936_c0	2.82864				comp43936_c0_seq1	0	NO MATCH	644	0	0	0	0	0	0	999	0.0377753				-2.49147				0.27	0.19	0.51	0.52	0.23	0.06	0.24	0.25	0.2	0.06	0	0.06
	comp43953_c1		2.2685			comp43953_c1_seq1	0	NO MATCH	457	0	0	0	0	0	0	999		0.00840613				-1.78826			0.39	0.38	0.38	0.97	1.58	0.54	0.36	0.7	0.39	0.26	0.23	0.09
	comp43954_c0	-2.09984	-2.72749			comp43954_c0_seq1	0	NO MATCH	259	0	0	0	0	0	0	999	0.0230383	0.0119421			-1.96886	-2.1109			0.6	0.19	0.19	0.39	0.23	0	0.18	0	0.99	1.24	1.09	2.08
	comp43962_c0		2.74591			comp43962_c0_seq1	0	NO MATCH	297	0	0	0	0	0	0	999		0.00828624				-2.05457			0	0.16	0.8	2.47	1.15	0.61	1.21	0.51	0.33	0	0.39	0.16
	comp43970_c0		1.53535			comp43970_c0_seq1	EGI63651	Alpha-tocopherol transfer protein-like protein [Acromyrmex echinatior]	1187	733	307	6.81335e-33	97	161	-3	1		0.0198166				-1.29691			0.14	0.33	0.26	0.5	0.51	0.41	0.15	0.24	0.07	0.09	0.13	0.27
	comp43973_c0		1.00141			comp43973_c0_seq1	0	NO MATCH	866	0	0	0	0	0	0	999		0.00189821				1.35472			3.76	2.81	3.24	4.52	4.73	3.66	2.64	1.79	2.43	1.86	2.16	2.31
	comp43993_c0				1.98381	comp43993_c0_seq1	0	NO MATCH	1038	0	0	0	0	0	0	999				0.0372845				-2.20139	0.04	0.08	0.19	0.08	0.18	0.18	0.28	0.32	0.12	0.03	0.09	0.04
	comp43993_c3				1.89549	comp43993_c3_seq1	0	NO MATCH	1578	0	0	0	0	0	0	999				0.0208261				-1.66143	0.08	0.04	0.07	0.1	0.09	0.09	0.14	0.23	0.4	0.09	0.08	0.02
	comp44008_c0		1.60632	1.78587		comp44008_c0_seq2	0	NO MATCH	710	0	0	0	0	0	0	999		0.00894138	0.0155835			-1.04419	-1.08067		0.12	0.29	0.45	1.17	1.09	0.82	0.32	0.48	0.24	0.21	0.28	0.51
	comp44013_c0	1.6214	1.62326		2.15858	comp44013_c0_seq1	YP_007665954	hypothetical protein D650_11770 [Mannheimia haemolytica USDA-ARS-USMARC-183] >gi|472336590|ref|YP_007668864.1| hypothetical protein D648_13520 [Mannheimia haemolytica USDA-ARS-USMARC-185] >gi|482886619|ref|YP_007883792.1| ankyrin repeat Fog [Mannheimia haemolytica M42548] >gi|525662848|ref|YP_008221763.1| hypothetical protein J451_01810 [Mannheimia haemolytica D174] >gi|525701552|ref|YP_008233199…	403	179	69	1.14936e-06	30	43	-1	1	0.0109209	0.0190964		9.35187e-06	-1.15318	-1.25102		-0.800787	2.06	1.99	0.99	1.69	2.37	1.05	2.28	2.08	2.96	0.51	0.54	0.49
	comp44027_c0				1.37694	comp44027_c0_seq3	0	NO MATCH	680	0	0	0	0	0	0	999				0.0479393				-1.38176	0.36	0.18	0.61	0.8	0.52	0.83	0.74	1.29	1.17	0.4	0.21	0.6
	comp44036_c1		-1.43932			comp44036_c1_seq1	0	NO MATCH	1472	0	0	0	0	0	0	999		0.0147106				-0.824347			0.27	0.39	0.57	0.16	0.09	0.3	0.52	0.55	0.27	0.6	0.55	0.39
	comp44041_c0		-1.63038		-1.81138	comp44041_c0_seq1	0	NO MATCH	1172	0	0	0	0	0	0	999		0.0361056		0.0135665		-1.36648		-1.33021	0.52	0.23	0.4	0.14	0.08	0.19	0.13	0.14	0.1	0.4	0.62	0.26
	comp44049_c0				-2.65925	comp44049_c0_seq1	0	NO MATCH	714	0	0	0	0	0	0	999				0.0330729				-2.47135	0.18	0	0.06	0.29	0.07	0.05	0	0.06	0.06	0.21	0.23	0.39
	comp44072_c0	-1.80536				comp44072_c0_seq1	0	NO MATCH	654	0	0	0	0	0	0	999	0.0220836				-1.31159				0.07	0.38	0.25	0.77	0.6	0.36	0.65	0.2	0.26	0.52	1.17	0.74
	comp44094_c0		-3.56763			comp44094_c0_seq3	0	NO MATCH	595	0	0	0	0	0	0	999		0.00372062				-2.48131			0.36	0.34	0.08	0	0	0.08	0.4	0.18	0.44	0.39	0.41	0.59
	comp44109_c0	-3.13933	-4.06254		-2.43716	comp44109_c0_seq1	NP_001156069	osiris 6-like precursor [Acyrthosiphon pisum] >gi|239792779|dbj|BAH72689.1| ACYPI000840 [Acyrthosiphon pisum]	1192	287	286	7.27497e-51	126	164	3	1	7.58745e-08	2.4142e-13		1.13147e-07	-0.197778	-0.342469		-0.133318	0.37	0.03	0	0.07	0.04	0.09	0.09	0.31	0.27	1.11	1.53	0.9
	comp44109_c1	-1.95634	-4.30399		-1.97046	comp44109_c1_seq1	0	NO MATCH	889	0	0	0	0	0	0	999	0.0013917	1.8836e-08		0.000610641	-1.10586	-1.3888		-1.12236	0.33	0.18	0.04	0	0	0.09	0.17	0.14	0.23	0.86	0.69	0.57
	comp44109_c2	-4.04493	-4.00886		-2.37441	comp44109_c2_seq1	0	NO MATCH	597	0	0	0	0	0	0	999	0.00215145	0.00255531		0.0284639	-2.15087	-2.22247		-2.05297	0	0	0.07	0	0	0.07	0.13	0	0.14	0.7	0.17	0.68
	comp44111_c0		1.42457			comp44111_c0_seq1	EFA12450	hypothetical protein TcasGA2_TC016185 [Tribolium castaneum] >gi|270016905|gb|EFA13351.1| hypothetical protein TcasGA2_TC006959 [Tribolium castaneum]	1569	408	396	1.26936e-59	135	207	-2	1		0.0185043				-0.48716			0.38	0.34	0.58	0.87	0.67	0.42	0.14	0.18	0.33	0.13	0.37	0.19
	comp44112_c0	-1.50889	-1.13981		-1.60608	comp44112_c0_seq1	EHJ67874	hypothetical protein KGM_17933 [Danaus plexippus]	2960	648	428	3.82728e-08	91	174	3	1	1.22989e-07	0.00236477		3.16167e-07	0.78375	0.794976		0.748678	0.24	0.32	0.29	0.48	0.36	0.25	0.2	0.35	0.25	0.75	0.79	0.84
	comp44126_c0	-2.52599	-3.79298		-2.53509	comp44126_c0_seq2	0	NO MATCH	591	0	0	0	0	0	0	999	0.0159002	0.00152785		0.0135226	-2.19258	-2.34746		-2.20813	0	0.14	0.07	0	0	0.07	0	0.07	0.15	0.39	0.34	0.62
	comp44153_c0				1.0701	comp44153_c0_seq3	0	NO MATCH	1203	0	0	0	0	0	0	999				4.39514e-08				3.77035	9.85	8.9	9.56	10.29	12.16	10.89	15.9	19.07	17.86	8.18	8.92	7.6
	comp44156_c0		1.52367			comp44156_c0_seq1	0	NO MATCH	1108	0	0	0	0	0	0	999		0.00983441				-0.984235			0.29	0.42	0.45	0.76	0.59	0.61	0.23	0.48	0.55	0.36	0.2	0.1
	comp44167_c0		-2.4037			comp44167_c0_seq2	0	NO MATCH	1123	0	0	0	0	0	0	999		0.0174826				-2.30872			0.15	0.22	0.11	0.07	0	0.03	0.2	0.15	0.22	0.26	0.2	0.18
	comp44168_c0	1.84202				comp44168_c0_seq1	0	NO MATCH	1578	0	0	0	0	0	0	999	0.0113878				-1.67502				0.18	0.27	0.29	0.2	0.17	0.19	0.25	0.1	0.18	0.07	0.06	0.07
	comp44187_c0	3.01643	2.35567			comp44187_c0_seq1	XP_001813277	PREDICTED: similar to polyprotein [Tribolium castaneum]	1169	1492	364	5.60225e-48	110	197	1	1	5.72969e-06	0.013995			-1.53512	-2.06229			0.31	0.47	0.53	0.2	0.16	0.45	0.19	0.17	0.1	0.03	0.05	0.07
	comp44192_c0	2.2117	2.71781		1.73259	comp44192_c0_seq1	0	NO MATCH	1086	0	0	0	0	0	0	999	0.000352571	5.65615e-06		0.0144843	-1.31712	-1.055		-1.63493	0.67	0.54	0.36	0.99	0.73	0.52	0.31	0.49	0.34	0.1	0.09	0.14
	comp44235_c0		2.67548			comp44235_c0_seq2	0	NO MATCH	989	0	0	0	0	0	0	999		0.0469964				5.02938			40.49	1.51	5.84	5.43	258.87	10.3	3.75	5.95	37.47	8.79	16.23	17.12
	comp44245_c0		-1.8729			comp44245_c0_seq3	0	NO MATCH	916	0	0	0	0	0	0	999		0.0157644				-1.6581			0.27	0.21	0.36	0.11	0.25	0.1	0.1	0.27	0.32	0.43	0.62	0.56
	comp44262_c0	6.0988	5.64897			comp44262_c0_seq1	0	NO MATCH	1014	0	0	0	0	0	0	999	3.79094e-06	0.000822348			-2.17418	-2.55103			0.36	0.31	0.27	0.16	0.37	0.19	0.04	0.04	0.16	0	0	0
	comp44262_c1	5.90915	5.02514			comp44262_c1_seq1	0	NO MATCH	829	0	0	0	0	0	0	999	2.43717e-05	0.00852627			-2.302	-2.89402			0.3	0.34	0.38	0.25	0.17	0.14	0.14	0	0.15	0	0	0
	comp44268_c0			-2.55648		comp44268_c0_seq1	0	NO MATCH	1196	0	0	0	0	0	0	999			0.0446429				-2.24275		0.2	0.2	0.26	0.07	0.04	0	0.03	0.1	0	0.06	0.1	0.22
	comp44269_c0	5.6076				comp44269_c0_seq3	XP_003250454	PREDICTED: glyoxylate reductase/hydroxypyruvate reductase-like [Apis mellifera]	1123	363	261	7.30377e-74	142	192	2	1	0.000963902				-2.49094				0.11	0.3	0.17	0.1	0	0.1	0.1	0.04	0	0	0	0
	comp44272_c0		2.04533			comp44272_c0_seq1	0	NO MATCH	612	0	0	0	0	0	0	999		0.000127241				-0.76882			0.77	0.54	0.87	1.62	2.02	1.29	0.76	0.71	0.21	0.44	0.55	0.13
	comp44279_c0		-1.11966			comp44279_c0_seq3	EGI70735	Semaphorin-1A [Acromyrmex echinatior]	3434	701	702	0	482	545	2	1		0.0310901				1.36117			0.7	0.87	0.59	0.26	0.29	0.72	0.93	1.11	0.53	1.06	1.08	0.6
	comp44316_c0				1.74149	comp44316_c0_seq4	XP_003245895	PREDICTED: trehalase-like isoform 2 [Acyrthosiphon pisum]	1666	606	394	1.26657e-121	198	274	1	1				0.0110168				-1.4328	0.22	0.15	0.3	0.28	0.25	0.23	0.28	0.31	0.53	0.11	0.14	0.06
	comp44330_c0		1.58742		1.5645	comp44330_c0_seq2	AFU86448	cytochrome P450 CYP417B1 [Laodelphax striatella] >gi|510813221|gb|AGN52780.1| cytochrome P450 [Laodelphax striatella]	1607	489	377	2.84129e-46	109	198	-2	1		0.00803304		0.00817108		-0.989185		-0.918927	0.3	0.33	0.24	0.46	0.51	0.36	0.58	0.33	0.39	0.11	0.1	0.23
	comp44338_c0	-2.52458	-5.74158			comp44338_c0_seq1	0	NO MATCH	248	0	0	0	0	0	0	999	0.0163526	0.000218186			-2.19332	-2.39165			0.21	0	0.4	0	0	0	0.19	0.64	0.84	0.94	1.15	1.81
	comp44372_c0		-5.51395		-2.82271	comp44372_c0_seq1	0	NO MATCH	564	0	0	0	0	0	0	999		0.000760991		0.0143108		-2.53486		-2.38643	0.39	0.15	0	0	0	0	0.07	0.08	0	0.34	0.54	0.29
	comp44384_c0	-1.66117				comp44384_c0_seq6	XP_003246526	PREDICTED: short-chain dehydrogenase/reductase family 16C member 6-like isoform 2 [Acyrthosiphon pisum]	1880	384	299	7.27038e-52	118	174	-1	1	0.0315012				-1.29936				0.2	0.07	0.02	0.27	0.29	0.21	0.38	0.56	0.35	0.22	0.31	0.4
	comp44396_c1	-5.68202	-5.65486		-5.68768	comp44396_c1_seq1	0	NO MATCH	284	0	0	0	0	0	0	999	0.000453857	0.000522272		0.00039823	-2.37251	-2.44453		-2.3892	0	0	0	0	0	0	0	0	0	1.1	1.38	0.5
	comp44399_c0		-3.12402			comp44399_c0_seq1	0	NO MATCH	1106	0	0	0	0	0	0	999		0.000660967				-1.8565			0.62	0.04	0.17	0.09	0	0.04	0.08	0.62	0.09	0.23	0.44	0.58
	comp44408_c1		1.45402			comp44408_c1_seq1	0	NO MATCH	252	0	0	0	0	0	0	999		0.0338576				0.162933			3.12	3.8	3.76	12.85	9.67	3.62	2.25	1.89	1.44	1.29	4.67	3.34
	comp44424_c0	3.16488				comp44424_c0_seq1	0	NO MATCH	263	0	0	0	0	0	0	999	0.00543506				-2.30396				0.98	0.94	1.68	0.58	0.23	1.44	0	0.99	0.58	0.35	0	0
	comp44428_c0	-2.45655				comp44428_c0_seq1	0	NO MATCH	753	0	0	0	0	0	0	999	0.0265303				-2.23211				0.11	0.05	0	0.16	0.06	0.2	0.15	0.23	0.06	0.25	0.26	0.48
	comp44435_c0	3.703	4.38598		4.69843	comp44435_c0_seq1	0	NO MATCH	862	0	0	0	0	0	0	999	0.0037262	6.71542e-05		0.000120064	-2.49012	-2.15659		-1.84131	0.24	0.28	0.23	0.47	0.5	0.26	0.83	0.15	0.53	0	0	0.05
	comp44440_c0				1.29847	comp44440_c0_seq4	EFA04410	hypothetical protein TcasGA2_TC014710 [Tribolium castaneum]	1879	3983	550	0	314	426	2	1				0.0167266				-0.68072	0.29	0.32	0.2	0.25	0.36	0.3	0.44	0.49	0.25	0.17	0.18	0.11
	comp44444_c0	-2.36839			-2.16709	comp44444_c0_seq1	XP_001942950	PREDICTED: fatty acid synthase-like [Acyrthosiphon pisum]	1531	2090	292	9.2443e-15	76	131	2	1	0.00114571			0.00780943	-1.61327			-1.60033	0.03	0.08	0.05	0.1	0.18	0	0.02	0	0.16	0.32	0.22	0.27
	comp44447_c0	-3.04178				comp44447_c0_seq1	0	NO MATCH	587	0	0	0	0	0	0	999	0.0482636				-2.7162				0.07	0	0	0	0.08	0	0.33	0.22	0.37	0.26	0.17	0.35
	comp44452_c0	-6.00093	-10.5329		-5.04304	comp44452_c0_seq1	0	NO MATCH	334	0	0	0	0	0	0	999	5.40827e-67	2.05339e-62		7.22161e-54	1.84644	1.73873		1.85269	0.58	0.42	0.14	0	0	0	0.65	1.02	0.57	22.21	26.2	25.53
	comp44485_c0	-2.64745				comp44485_c0_seq2	0	NO MATCH	614	0	0	0	0	0	0	999	0.0389118				-2.45886				0.07	0	0.07	0.07	0.24	0.07	0.19	0.22	0	0.44	0.33	0.2
	comp44490_c1	-1.21466	-1.54175		-1.29477	comp44490_c1_seq1	BAA07466	ORF1 [Bombyx mori]	2483	460	330	4.40676e-16	82	148	2	1	0.000266824	0.000321233		7.95269e-05	0.51524	0.342453		0.481021	0.2	0.23	0.34	0.29	0.07	0.25	0.24	0.27	0.23	0.6	0.62	0.57
	comp44498_c1		-2.3383			comp44498_c1_seq1	0	NO MATCH	707	0	0	0	0	0	0	999		0.0372518				-2.34412			0.06	0.12	0.11	0.06	0.07	0.05	0.16	0.12	0.12	0.21	0.28	0.51
	comp44506_c0	-1.97753	-3.17244		-2.29869	comp44506_c0_seq1	0	NO MATCH	816	0	0	0	0	0	0	999	0.00175885	3.10241e-05		0.000421172	-1.30927	-1.52036		-1.37137	0.1	0.2	0.19	0	0.12	0.09	0.18	0.15	0.05	0.59	0.79	0.58
	comp44513_c0		-2.08528	-2.25649		comp44513_c0_seq1	0	NO MATCH	848	0	0	0	0	0	0	999		0.0465484	0.0276861			-2.01747	-1.94639		0.39	0.47	0.37	0.05	0.11	0.09	0.22	0.49	0.53	0.26	0.53	0.28
	comp44514_c1	-3.29795	-3.7475		-3.31378	comp44514_c1_seq1	0	NO MATCH	278	0	0	0	0	0	0	999	0.000964571	0.000491636		0.000890485	-1.68219	-1.78404		-1.69878	0.25	0.18	0.17	0.18	0.21	0	0.33	0	0.18	2.42	2.69	0.52
	comp44528_c1		1.58211			comp44528_c1_seq1	0	NO MATCH	258	0	0	0	0	0	0	999		5.29008e-05				0.538077			5.64	6.2	6.91	11.66	14.1	8.49	4	5.08	4.2	3.03	5	3.05
	comp44530_c1		2.22601	2.10481		comp44530_c1_seq10	WP_002430994	conserved hypothetical protein [Escherichia sp. 3_2_53FAA] >gi|226903377|gb|EEH89636.1| hypothetical protein ESAG_07161 [Escherichia sp. 3_2_53FAA]	268	74	73	1.88765e-26	60	64	3	1		0.00475712	0.0281961			10.1632	10.1565		135.97	118.17	192.92	185.54	1546.19	212.28	164.47	116.43	351.43	152.68	86.45	169.61
	comp44535_c1		-1.51889			comp44535_c1_seq1	0	NO MATCH	822	0	0	0	0	0	0	999		0.0406031				-1.44543			0.2	0.44	0.34	0.3	0	0.28	0.73	0.77	0.3	0.72	0.55	0.48
	comp44551_c0	-2.73544	-2.37295			comp44551_c0_seq3	0	NO MATCH	492	0	0	0	0	0	0	999	0.00119581	0.0094475			-1.79126	-1.82978			0	0.14	0.43	0.29	0.52	0	0.41	0.61	0.6	1.19	1.87	0.99
	comp44562_c0	4.03438		-3.85884		comp44562_c0_seq2	0	NO MATCH	1798	0	0	0	0	0	0	999	5.44127e-08		1.08366e-05		-1.00743		-1.05203		0.68	0.51	0.19	0.04	0	0.04	0.06	0.02	0.04	0.02	0.03	0.02
	comp44564_c0	4.15743	3.34344		4.43551	comp44564_c0_seq1	0	NO MATCH	692	0	0	0	0	0	0	999	0.000786769	0.0236256		8.68153e-06	-2.21494	-2.77304		-2.03888	0.67	0.41	0.23	0.24	0.28	0.22	0.44	0.56	0.61	0.05	0	0
	comp44566_c0				-1.70259	comp44566_c0_seq2	0	NO MATCH	914	0	0	0	0	0	0	999				0.038109				-1.89242	0.27	0.05	0.4	0.26	0.06	0.1	0.14	0.05	0.16	0.47	0.41	0.3
	comp44569_c0	-5.53962			-2.31103	comp44569_c0_seq2	0	NO MATCH	316	0	0	0	0	0	0	999	0.000771834			0.0444055	-2.46296			-2.34047	0	0	0	0.46	0.36	0.28	0.14	0.31	0	0.96	0.96	0.44
	comp44577_c0	-3.09633	-2.87641		-1.33669	comp44577_c0_seq1	XP_003241987	PREDICTED: hypothetical protein LOC100571519 [Acyrthosiphon pisum]	1376	912	414	8.47145e-41	125	203	-1	1	1.52568e-14	9.55438e-11		0.000347579	0.0411944	-0.0209718		0.321125	0.18	0.08	0.17	0.09	0.13	0.27	0.37	0.59	0.52	1.44	1.02	1.21
	comp44579_c0				-1.20573	comp44579_c0_seq1	0	NO MATCH	833	0	0	0	0	0	0	999				0.0421778				-0.826114	0.64	0.66	0.76	0.68	0.79	0.34	0.24	0.32	0.63	0.89	0.82	1
	comp44584_c0	-1.78203	-4.12596		-3.29705	comp44584_c0_seq4	0	NO MATCH	876	0	0	0	0	0	0	999	0.00747795	7.09258e-07		3.01855e-06	-1.22532	-1.52571		-1.41755	0.23	0.28	0.16	0	0	0.11	0.05	0.12	0.06	0.97	0.85	0.49
	comp44585_c0	4.43891	6.21068	1.76126	2.98529	comp44585_c0_seq3	0	NO MATCH	625	0	0	0	0	0	0	999	3.31676e-13	1.79995e-25	4.1626e-05	0.00145073	-0.992521	0.502307	0.844381	-2.07683	3.37	4.86	3.74	16.52	16.52	8.23	1.01	1.51	1.85	0.17	0.14	0.18
	comp44595_c1				1.4076	comp44595_c1_seq4	0	NO MATCH	1302	0	0	0	0	0	0	999				0.0239786				-0.856634	0.49	0.61	0.28	0.72	0.73	0.63	1.02	0.54	1.07	0.48	0.3	0.19
	comp44598_c0		-1.61376			comp44598_c0_seq1	EFN70140	Alpha-tocopherol transfer protein-like [Camponotus floridanus]	1557	301	281	5.51649e-39	100	153	-2	1		0.00233454				-0.266539			0.56	0.44	0.42	0.23	0.35	0.19	0.88	0.47	0.53	0.5	1.03	0.75
	comp44631_c0		-3.20472		-5.19154	comp44631_c0_seq2	0	NO MATCH	305	0	0	0	0	0	0	999		0.0324621		0.00660082		-2.68161		-2.6836	0.16	0.31	0.62	0	0.19	0	0	0	0	0.86	0.76	0.31
	comp44639_c0		-2.60556		-2.66465	comp44639_c0_seq3	0	NO MATCH	744	0	0	0	0	0	0	999		0.000439952		0.000242542		-1.69184		-1.63359	0.4	0.19	0.38	0.13	0	0.18	0.18	0	0.13	0.87	0.66	0.56
	comp44651_c0				2.05741	comp44651_c0_seq1	0	NO MATCH	1570	0	0	0	0	0	0	999				0.0225109				-2.16153	0.1	0.2	0.12	0.02	0.06	0.09	0.18	0.21	0.1	0.04	0.06	0
	comp44654_c0				3.77864	comp44654_c0_seq1	0	NO MATCH	802	0	0	0	0	0	0	999				0.00186644				-2.45946	0.16	0.25	0.15	0.15	0.06	0.1	0.28	0.26	0.31	0.05	0	0
	comp44678_c1		1.8844		2.13597	comp44678_c1_seq1	0	NO MATCH	471	0	0	0	0	0	0	999		0.0195148		0.00507956		-1.74579		-1.50269	0	0.37	1.36	1.12	0.55	1.13	1.03	0.58	1.79	0.34	0.22	0.18
	comp44679_c0		1.01856			comp44679_c0_seq2	ENN81700	hypothetical protein YQE_01906, partial [Dendroctonus ponderosae]	1811	488	171	3.33337e-38	76	109	-1	1		5.73543e-06				5.62239			16.21	15	15.24	19.95	22.66	14.83	10.68	12.2	11.05	9.27	9.99	8.69
	comp44688_c0		4.29931			comp44688_c0_seq1	XP_001655292	hypothetical protein AaeL_AAEL002442 [Aedes aegypti] >gi|108882150|gb|EAT46375.1| AAEL002442-PA [Aedes aegypti]	826	288	212	2.16797e-17	68	103	2	1		0.00265803				-2.2349			0.2	0	0.24	0.59	0.52	0.09	0.05	0.1	0	0	0.04	0
	comp44695_c0		1.14546			comp44695_c0_seq1	0	NO MATCH	775	0	0	0	0	0	0	999		0.0304301				-0.572383			1.03	0.78	0.31	1.22	1.49	0.99	0.64	0.71	0.86	0.38	0.67	0.56
	comp44709_c0				-2.90746	comp44709_c0_seq1	0	NO MATCH	282	0	0	0	0	0	0	999				0.0126408				-2.33229	1.26	0.69	0.85	1.06	0.21	0.82	0	0.18	0.18	1.11	0.56	1.36
	comp44726_c0		1.15848			comp44726_c0_seq2	XP_967924	PREDICTED: similar to glucosyl/glucuronosyl transferases [Tribolium castaneum]	2172	519	503	2.52343e-67	170	264	-2	1		1.47922e-08				4.99038			17.22	15.29	14.64	22.44	21.99	18.77	14.16	13.16	12.01	10.21	9.82	7.91
	comp44731_c1		-1.78406		-2.20311	comp44731_c1_seq1	XP_001629097	predicted protein [Nematostella vectensis] >gi|156216090|gb|EDO37034.1| predicted protein [Nematostella vectensis]	636	538	93	1.33817e-24	49	68	1	1		0.00765842		0.00056134		-0.266415		-0.275674	0.94	1.17	1.41	0.53	0.62	0.68	0.61	0.34	0.4	1.67	0.94	3.7
	comp44731_c2				-1.94742	comp44731_c2_seq2	XP_001947484	PREDICTED: probable maltase L-like [Acyrthosiphon pisum]	1113	626	384	3.98236e-48	127	195	3	1				1.43522e-10				1.95638	2.99	3.02	2.85	3.22	2.79	2.71	1.43	1.23	1.72	4.15	5.15	7.43
	comp44749_c0				-1.15935	comp44749_c0_seq1	0	NO MATCH	498	0	0	0	0	0	0	999				0.0250972				-0.757873	0.54	1.29	0.93	0.96	1.64	1.55	0.81	0.63	0.71	1.5	1.66	1.6
	comp44751_c1				1.07892	comp44751_c1_seq2	0	NO MATCH	1067	0	0	0	0	0	0	999				0.0326325				-0.196388	0.91	0.54	1.15	1.23	0.55	1.11	0.78	1.22	1.63	0.69	0.54	0.45
	comp44771_c0	3.17295	3.53954		1.22595	comp44771_c0_seq2	0	NO MATCH	398	0	0	0	0	0	0	999	5.70521e-12	1.88755e-30		0.00697308	1.18707	1.41663		-0.323248	3.95	1.38	1.59	3.2	2.72	2.97	0.45	0.74	0.61	0.26	0.23	0.26
	comp44790_c0	2.75025	3.61956			comp44790_c0_seq1	0	NO MATCH	983	0	0	0	0	0	0	999	3.0866e-13	1.09704e-19			-0.117036	0.521666			1.75	1.57	1.43	3.32	3.19	2.21	0.45	0.42	0.41	0.18	0.26	0.24
	comp44798_c0		-2.24967	-2.09913	-1.33422	comp44798_c0_seq1	0	NO MATCH	539	0	0	0	0	0	0	999		0.000719606	0.0215687	0.0436898		-1.27823	-1.42058	-1.04535	0.81	1.5	0.93	0.45	0.19	0.07	0.15	0.57	0.73	0.93	1.39	1.23
	comp44805_c0	1.28341		-1.06936	1.29613	comp44805_c0_seq1	XP_003242129	PREDICTED: fatty acid synthase-like [Acyrthosiphon pisum]	372	775	104	2.63334e-08	35	56	-2	1	0.00011911		0.0488576	0.000266506	1.20687		1.17152	1.20445	12.14	11.8	6.5	3.23	5.07	6.26	11.19	13.26	6.39	4.36	4.21	3.7
	comp44809_c0	2.5775	2.39676		2.86675	comp44809_c0_seq1	0	NO MATCH	225	0	0	0	0	0	0	999	0.000176405	0.00516577		3.286e-06	-1.64177	-1.85679		-1.4529	3.39	2.33	2.31	3.8	1.67	1.55	3.5	2.69	3.6	0.43	0.36	0.46
	comp44816_c0		-2.25482			comp44816_c0_seq1	0	NO MATCH	280	0	0	0	0	0	0	999		0.0178347				-1.72693			1.09	0.52	0.69	0.71	0	0.33	0.49	0.73	1.26	1.92	2.66	0.68
	comp44816_c1		-2.22497			comp44816_c1_seq1	0	NO MATCH	553	0	0	0	0	0	0	999		0.0267192				-2.15034			0.16	0.38	0.38	0.16	0.09	0.07	0.36	0.08	0.24	0.49	0.49	0.6
	comp44817_c0				1.01377	comp44817_c0_seq1	0	NO MATCH	1988	0	0	0	0	0	0	999				1.22498e-05				3.2997	4.21	3.16	3.24	4	5.4	4.66	6.21	5.91	7.69	2.79	3.25	3.62
	comp44820_c0	1.03739			1.15292	comp44820_c0_seq3	0	NO MATCH	661	0	0	0	0	0	0	999	0.0340776			0.02017	-0.167231			-0.1031	2.19	1.83	2.09	1.93	1.93	1.81	1.91	1.91	2.82	1.29	0.51	1.17
	comp44821_c0		-1.67854			comp44821_c0_seq2	0	NO MATCH	1152	0	0	0	0	0	0	999		0.00289692				-0.637986			0.98	0.63	0.23	0.28	0.42	0.19	0.44	0.29	0.65	1.3	0.79	0.7
	comp44821_c1				-1.80147	comp44821_c1_seq1	0	NO MATCH	561	0	0	0	0	0	0	999				0.0378802				-1.98996	0.86	0.07	0	0.15	0.27	0	0.21	0.08	0.15	0.41	0.54	0.66
	comp44827_c1	1.57955	1.60487			comp44827_c1_seq1	0	NO MATCH	502	0	0	0	0	0	0	999	0.00334824	0.00737726			-0.720653	-0.797708			2.12	1.36	1.94	1.39	2.11	2.03	1.44	0.98	1.49	0.47	0.34	1
	comp44829_c0				2.84377	comp44829_c0_seq1	0	NO MATCH	295	0	0	0	0	0	0	999				0.00627715				-1.90149	0.34	0.16	0.38	0.66	0.38	0.46	1.07	0.85	2.68	0.15	0.26	0.16
	comp44841_c0				-1.18658	comp44841_c0_seq5	EKC43026	Vacuolar protein sorting-associated protein 13C [Crassostrea gigas]	1960	1407	184	1.85146e-07	52	84	1	1				1.08174e-11				5.30084	19.52	16.23	16.83	18.75	19.82	18.85	11.63	10.43	10.81	24.31	26.77	22.54
	comp44852_c0	-5.24766	-5.84155		-3.06635	comp44852_c0_seq2	EFN81479	Ecdysteroid UDP-glucosyltransferase [Harpegnathos saltator]	1936	533	100	1.43969e-10	46	59	2	1	1.07202e-70	9.85789e-61		9.14559e-37	2.51374	2.4125		2.6217	0.18	0.06	0.19	0.06	0.07	0.15	0.74	0.68	0.59	4.64	5.81	6.11
	comp44857_c1	-4.07235	-3.13343		-4.08327	comp44857_c1_seq1	0	NO MATCH	204	0	0	0	0	0	0	999	1.37508e-06	0.000177616		1.47307e-06	-1.52474	-1.54891		-1.54035	0	0.27	0.26	0.27	0.32	0.51	0.25	0	0.27	4.16	4.3	1.83
	comp44857_c2				-2.87516	comp44857_c2_seq1	0	NO MATCH	237	0	0	0	0	0	0	999				0.00420844				-2.00146	1.13	2.61	1.72	1.99	0.78	1.65	0.41	0.23	0	1.4	2.62	1.1
	comp44860_c0		1.16075		-1.29802	comp44860_c0_seq2	0	NO MATCH	654	0	0	0	0	0	0	999		0.0034341		0.00505063		0.754482		-0.277727	2.83	2.4	2.71	4.68	5.23	3.07	1.03	0.5	0.78	1.76	1.66	2.29
	comp44864_c0	2.64505	2.0596		1.98092	comp44864_c0_seq1	EFA01955	hypothetical protein TcasGA2_TC007571 [Tribolium castaneum]	475	411	55	1.69898e-13	35	45	1	1	5.91657e-12	6.36524e-06		8.24039e-07	0.108986	-0.4432		-0.411979	4.34	3.1	5.13	3.39	2.49	2.42	2.56	2.66	2.71	0.67	0.66	0.62
	comp44865_c0				1.08608	comp44865_c0_seq2	0	NO MATCH	358	0	0	0	0	0	0	999				0.0093167				0.15083	4.65	2.99	2.51	3.35	1.42	2.56	5.05	4.69	7.08	2.88	2.41	2.49
	comp44870_c0	-1.84069	-2.16189		-2.42772	comp44870_c0_seq2	0	NO MATCH	1165	0	0	0	0	0	0	999	1.25574e-08	7.27016e-09		2.03853e-11	0.31187	0.169279		0.20048	0.42	0.47	0.43	0.41	0.36	0.29	0.19	0.32	0.38	1.57	1.51	1.61
	comp44887_c0	-2.51759	-4.70278		-2.31833	comp44887_c0_seq1	0	NO MATCH	270	0	0	0	0	0	0	999	0.00035795	1.3703e-07		0.000691475	-1.51309	-1.71958		-1.50428	0.19	0.73	0.18	0	0	0.17	0.51	0.38	0.38	2.35	2.06	2.15
	comp44896_c0		1.27141		2.25991	comp44896_c0_seq1	0	NO MATCH	908	0	0	0	0	0	0	999		0.0035515		3.29042e-06		0.953742		1.77663	3.37	2.37	1.86	2.5	4.7	2.63	3.54	4.5	11.29	1.05	1.83	1.08
	comp44922_c0	1.66024	1.80274			comp44922_c0_seq1	0	NO MATCH	302	0	0	0	0	0	0	999	0.0027136	0.00222372			-0.848106	-0.846855			2.46	2.84	3.91	4.51	2.82	2.86	1.19	2.65	2.44	0.58	0.76	1.55
	comp44924_c0	-1.12933	-1.02255			comp44924_c0_seq1	0	NO MATCH	724	0	0	0	0	0	0	999	0.00606396	0.0375336			0.415653	0.357464			1.05	0.9	1.5	1.78	1.14	0.8	1.11	2.88	1.1	2.11	3.21	2.1
	comp44938_c0	2.52884	2.90038			comp44938_c0_seq2	0	NO MATCH	1531	0	0	0	0	0	0	999	0.00017983	4.59265e-05			-1.50899	-1.34226			0.72	0.35	0.6	1.06	0.41	0.66	0.33	0.14	0.04	0.08	0.1	0.09
	comp44939_c0	1.79245	2.0712		2.41846	comp44939_c0_seq2	0	NO MATCH	386	0	0	0	0	0	0	999	0.0314784	0.00245333		0.000260912	-1.70521	-1.63096		-1.31169	1.13	2.96	2.16	2.45	2.34	2.91	2.46	2.52	4.95	0.8	0.53	0.43
	comp44948_c0	-1.77034	-2.09172		-1.89346	comp44948_c0_seq2	0	NO MATCH	432	0	0	0	0	0	0	999	0.00341172	0.00132207		0.00177118	-1.13731	-1.27081		-1.17352	0.46	0.66	0.33	0.45	0.26	0.42	0.41	0.35	0.57	1.42	1.42	2.2
	comp44951_c2	3.15869	3.58886			comp44951_c2_seq1	0	NO MATCH	774	0	0	0	0	0	0	999	0.000771834	2.51206e-05			-1.95266	-1.75508			0.38	0.37	0.67	0.53	0.87	0.55	0.05	0.16	0.11	0	0.04	0.1
	comp44958_c1	-2.36143				comp44958_c1_seq1	YP_004395580	hypothetical protein CbC4_0903 [Clostridium botulinum BKT015925] >gi|503490456|ref|WP_013725117.1| hypothetical protein [Clostridium botulinum] >gi|329125638|gb|AEB75583.1| hypothetical protein CbC4_0903 [Clostridium botulinum BKT015925]	893	134	99	8.99014e-07	31	49	-1	1	0.000423027				0.153115				0.28	0.62	0.26	0.64	0.53	1.83	0.75	0.84	1.15	1.68	0.75	3.59
	comp44962_c1	1.50978				comp44962_c1_seq1	0	NO MATCH	416	0	0	0	0	0	0	999	0.000883264				-0.0731055				4.97	3.08	2.94	1.84	3.42	3.03	2.39	2.12	1.86	1.46	1.63	0.63
	comp44966_c1	-1.35717				comp44966_c1_seq1	XP_416851	PREDICTED: pseudouridine-5'-monophosphatase [Gallus gallus]	565	235	188	1.49434e-38	88	122	-2	1	0.00644466				-0.176108				0.62	0.59	1.4	2.2	1.68	1.55	0.91	1.4	1.76	2.45	1.55	2.7
	comp44977_c0	-6.3246	-5.76662		-2.1318	comp44977_c0_seq1	0	NO MATCH	445	0	0	0	0	0	0	999	9.98251e-29	2.18422e-23		2.17333e-09	0.400049	0.326039		0.640371	0	0.1	0.1	0.3	0	0	1.47	1.13	1.62	4.41	6.63	7.31
	comp44978_c0	1.37195				comp44978_c0_seq3	0	NO MATCH	430	0	0	0	0	0	0	999	0.0454473				-1.09917				1.05	1.57	2.45	1.15	1.07	0.43	0.85	1.18	1.74	0.52	0.63	0.77
	comp44985_c0	2.09643				comp44985_c0_seq1	0	NO MATCH	352	0	0	0	0	0	0	999	0.00421916				-1.644				1.49	1.17	1.55	1.86	0.16	1.49	1.22	0.68	1.21	0.72	0.1	0.13
	comp44985_c1		1.80234		2.37108	comp44985_c1_seq1	0	NO MATCH	433	0	0	0	0	0	0	999		0.0253476		0.000476893		-1.91811		-1.47717	0.74	0.81	0.7	0.72	1.21	0.77	1.24	0.85	1.88	0.19	0.24	0.3
	comp44992_c1	6.16808	6.7431		6.07354	comp44992_c1_seq2	0	NO MATCH	493	0	0	0	0	0	0	999	2.17357e-20	4.60523e-26		4.93331e-18	-0.637621	-0.211289		-0.732788	2.62	2.61	2.67	4.26	3.94	3.64	2.69	2.55	2.15	0	0	0.09
	comp45002_c0				1.02272	comp45002_c0_seq1	XP_966706	PREDICTED: similar to conserved hypothetical protein [Tribolium castaneum] >gi|270001518|gb|EEZ97965.1| hypothetical protein TcasGA2_TC000357 [Tribolium castaneum]	2765	567	475	7.83484e-149	256	336	-1	1				0.00632212				1.78466	1	1.09	1.13	1.11	1.07	1.31	1.7	1.74	1.46	0.96	0.98	0.41
	comp45008_c0				-1.06369	comp45008_c0_seq1	0	NO MATCH	854	0	0	0	0	0	0	999				0.0278457				-0.345996	0.89	0.8	0.94	1.23	1.38	1.29	0.47	0.79	0.57	1.29	1.01	1.48
	comp45017_c0	3.58362		-3.12642		comp45017_c0_seq1	0	NO MATCH	1617	0	0	0	0	0	0	999	0.0015735		0.0281961		2.36854		2.31178		16.04	0.88	0.68	0.68	0.79	0.56	0.58	0.85	0.66	0.59	0.57	0.28
	comp45030_c0	3.11626	3.20266		2.06576	comp45030_c0_seq2	0	NO MATCH	530	0	0	0	0	0	0	999	7.42171e-10	1.45159e-09		0.00537874	-0.7802	-0.81308		-1.55202	1.66	1.76	2.45	2.05	1.81	2.36	0.44	1.17	1.25	0.22	0.25	0.16
	comp45035_c0	-2.21325	-2.912			comp45035_c0_seq1	0	NO MATCH	1536	0	0	0	0	0	0	999	0.0223935	0.00687382			-1.55364	-1.70396			0.16	0.04	0.08	0	0.14	0.04	0.56	0.83	0.2	0.22	0.35	0.77
	comp45041_c0				2.13995	comp45041_c0_seq1	0	NO MATCH	408	0	0	0	0	0	0	999				0.00661177				-1.7784	0.23	0.22	0.32	0.33	0.78	0.41	0.61	1.25	1.34	0.2	0.35	0.11
	comp45046_c0	3.23874				comp45046_c0_seq1	0	NO MATCH	237	0	0	0	0	0	0	999	0.00189878				-2.26007				1.35	1.3	1.72	0.44	0.26	0.21	0.61	0	0	0.4	0	0
	comp45054_c0	-1.81702	-1.34627		-1.36152	comp45054_c0_seq1	XP_004930922	PREDICTED: opsin-5-like [Bombyx mori]	1873	293	286	2.6776e-22	86	131	-1	1	2.0425e-07	0.00417092		0.000186959	0.361787	0.382804		0.453745	0.32	0.2	0.32	0.23	0.63	0.33	0.46	0.32	0.38	1.18	0.98	0.78
	comp45063_c0		1.81531		1.29627	comp45063_c0_seq2	NP_651197	CG12268, isoform A [Drosophila melanogaster] >gi|28572084|ref|NP_788727.1| CG12268, isoform B [Drosophila melanogaster] >gi|386766360|ref|NP_001247272.1| CG12268, isoform C [Drosophila melanogaster] >gi|7301075|gb|AAF56210.1| CG12268, isoform A [Drosophila melanogaster] >gi|21430582|gb|AAM50969.1| RE09630p [Drosophila melanogaster] >gi|28381442|gb|AAO41597.1| CG12268, isoform B [Drosophila melano…	1451	531	412	6.04746e-69	150	235	3	1		0.00560506		0.0122245		-0.628649		-0.872597	0.3	0.41	0.31	0.34	1.08	0.46	0.45	0.38	0.47	0.13	0.19	0.19
	comp45074_c0		1.00399		1.34919	comp45074_c0_seq1	0	NO MATCH	654	0	0	0	0	0	0	999		0.00133424		4.70116e-07		3.32289		3.6463	25.62	24.65	14.94	20.27	27.44	22.22	26.15	31.29	31.83	12.82	14.23	7.29
	comp45075_c0		1.3031		1.08746	comp45075_c0_seq1	XP_004209536	PREDICTED: uncharacterized protein LOC101237536 [Hydra magnipapillata]	2559	280	226	5.63942e-37	87	143	-2	1		2.9274e-10		1.42148e-08		4.47698		4.40868	10.24	7.38	7.34	14.29	13.93	10.75	11.32	9.79	12.49	5.05	5.36	5.17
	comp45077_c0				-3.77057	comp45077_c0_seq1	0	NO MATCH	412	0	0	0	0	0	0	999				5.02643e-06				-1.77433	0.45	0.43	0.43	0.44	0.9	0.41	0.2	0	0	1.38	1.04	0.95
	comp45084_c0	-2.29792	-2.07426		-2.9934	comp45084_c0_seq2	0	NO MATCH	311	0	0	0	0	0	0	999	4.56768e-06	0.000153566		1.00035e-09	0.603636	0.551416		0.50195	3.15	1.6	1.26	1.3	3.81	1.98	1.2	1.17	1.32	9.82	14.4	4.86
	comp45084_c1	-3.52465	-3.62037		-3.69051	comp45084_c1_seq1	0	NO MATCH	213	0	0	0	0	0	0	999	9.81593e-12	4.55781e-10		4.6727e-11	-0.11916	-0.209662		-0.144624	1.04	0.75	0.75	1.54	0.3	0.48	1.42	0.26	0.52	11.76	12.34	5.43
	comp45084_c2	-3.18786	-2.36452		-3.21641	comp45084_c2_seq2	XP_971525	PREDICTED: similar to fatty acid synthase S-acetyltransferase [Tribolium castaneum] >gi|270008801|gb|EFA05249.1| hypothetical protein TcasGA2_TC015400 [Tribolium castaneum]	319	2180	105	3.14794e-06	34	52	-1	1	2.37661e-07	0.00020558		2.05685e-06	-0.059407	-0.0529749		-0.0778655	0.46	1.03	0.44	1.05	1.76	0.7	1.38	0.31	0.15	5.27	9.73	2.6
	comp45093_c0	1.53295				comp45093_c0_seq1	0	NO MATCH	1156	0	0	0	0	0	0	999	0.0266332				-1.37008				0.6	0.43	0.32	0.11	0.17	0.28	0.2	0.08	0.07	0.13	0.2	0.11
	comp45096_c0	1.70547	1.5488		1.34182	comp45096_c0_seq1	0	NO MATCH	1578	0	0	0	0	0	0	999	1.84499e-05	0.000845881		0.00375343	-0.39495	-0.599733		-0.647771	0.73	0.66	0.65	0.6	0.55	0.67	0.55	0.48	0.55	0.22	0.2	0.19
	comp45123_c0	-1.93298	-1.36583		-2.02148	comp45123_c0_seq1	0	NO MATCH	541	0	0	0	0	0	0	999	8.37956e-06	0.00250759		1.94978e-06	0.304387	0.345955		0.275783	0.65	0.86	1.39	1.35	1.49	1.49	0.88	1.06	0.8	3.93	2.26	4.9
	comp45124_c1				-4.02873	comp45124_c1_seq1	XP_003240791	PREDICTED: hypothetical protein LOC100573139 [Acyrthosiphon pisum]	1010	709	346	1.47734e-51	122	186	-2	1				0.000231287				-2.17666	0.04	0.12	0.08	0.08	0.09	0.15	0.04	0	0	0.18	0.31	0.35
	comp45124_c2				-2.51717	comp45124_c2_seq1	XP_003240591	PREDICTED: hypothetical protein LOC100571824 [Acyrthosiphon pisum]	410	983	321	4.34094e-38	96	165	-3	1				0.00899198				-1.95812	0.16	0.03	0.05	0.21	0.09	0.07	0.05	0.05	0	0.33	0.17	0.13
	comp45145_c0		1.37981			comp45145_c0_seq1	ADK55065	luciferin regenerating enzyme [Lampyris turkestanicus]	3026	307	311	4.41227e-68	136	192	3	1		1.10304e-12				7.87435			91.35	85.7	86.71	116.88	134.64	100.07	80.65	79.41	85.46	40.02	47.06	46.07
	comp45159_c0	1.97628			2.93211	comp45159_c0_seq1	0	NO MATCH	515	0	0	0	0	0	0	999	0.0101715			1.5059e-05	-0.568391			0.158693	1.72	2.23	2.37	0.51	1.57	1.89	4.65	5.28	2.38	0.23	1.26	0
	comp45189_c0				1.4055	comp45189_c0_seq1	0	NO MATCH	695	0	0	0	0	0	0	999				0.000184016				-0.0194486	1.06	1.68	1.36	1.04	0.43	0.86	2.02	2.2	2.16	0.6	0.96	0.76
	comp45194_c0	2.29249	2.73619		2.20273	comp45194_c0_seq1	0	NO MATCH	949	0	0	0	0	0	0	999	0.0134485	0.00234493		0.0141032	-2.22171	-2.05728		-2.28294	0.35	0.21	0.25	0.51	0.3	0.28	0.24	0.31	0.22	0.04	0.1	0
	comp45195_c0		1.13291			comp45195_c0_seq3	0	NO MATCH	712	0	0	0	0	0	0	999		0.0490003				-0.294074			2.52	2	2.15	2.75	3.32	1.57	1.55	1.37	1.34	1.36	1.4	0.6
	comp45206_c0	-7.01066	-6.98273		-7.01623	comp45206_c0_seq2	0	NO MATCH	715	0	0	0	0	0	0	999	8.14639e-10	4.27255e-09		8.95633e-10	-1.40957	-1.48489		-1.42527	0	0	0	0	0	0	0	0	0	0.94	1.1	0.5
	comp45209_c0	-1.4018	-2.28916		1.14702	comp45209_c0_seq1	0	NO MATCH	322	0	0	0	0	0	0	999	4.54371e-05	8.72699e-10		0.000115592	0.623003	0.360004		1.78256	2.57	4.37	2.16	1.63	2.08	1.25	15.58	15.72	22.36	9.22	6.92	7.7
	comp45209_c1	-1.5212	-2.52319	-1.01682		comp45209_c1_seq1	DAA06111	TPA_inf: cathepsin B [Myzus persicae]	1950	323	314	1.02739e-40	108	164	-1	1	2.27363e-14	1.23821e-24	0.00020579		4.66263	4.37016	3.18559		7.16	6.96	5.83	4.08	3.3	2.56	27.07	34.62	37.06	21.96	20.3	14.22
	comp45210_c0				-1.07248	comp45210_c0_seq3	EOY09042	S-adenosyl-L-methionine-dependent methyltransferases superfamily protein [Theobroma cacao]	1100	260	258	1.28404e-91	158	205	2	1				0.000127182				2.6093	4.44	4.01	6.28	7.78	8.35	4.31	3.63	3.75	3.84	5.93	7.11	10.21
	comp45215_c0		-1.28207		-1.99567	comp45215_c0_seq1	XP_005156758	PREDICTED: uncharacterized protein LOC101883107 [Danio rerio]	2282	533	304	8.08967e-48	110	164	2	1		3.99696e-06		2.67722e-10		1.61693		1.52581	1.71	1.56	1.21	0.85	0.75	0.81	0.73	0.3	0.43	1.75	2.07	1.95
	comp45218_c0	2.36552	1.91429			comp45218_c0_seq5	0	NO MATCH	1706	0	0	0	0	0	0	999	0.000590731	0.0360101			-1.61622	-1.98902			0.32	0.41	0.44	0.38	0.2	0.26	0.26	0.11	0.11	0	0.08	0.13
	comp45222_c0	1.13781			-1.45036	comp45222_c0_seq1	0	NO MATCH	765	0	0	0	0	0	0	999	1.84456e-05			1.70123e-05	1.8704			0.679113	7.64	5.33	7.53	5.58	5.69	5.79	1.04	0.94	1.42	2.76	3.6	2.75
	comp45231_c0	-1.95695				comp45231_c0_seq1	0	NO MATCH	688	0	0	0	0	0	0	999	0.0135798				-1.87464				0.08	0.23	0.15	0	0.54	0.65	0.21	0.24	0.39	0.55	0.61	0.67
	comp45243_c0		-2.04902		-2.10482	comp45243_c0_seq1	0	NO MATCH	596	0	0	0	0	0	0	999		0.0177397		0.0280161		-2.0457		-1.98829	0.44	0.14	0.21	0.21	0	0.13	0	0.15	0.22	0.45	0.51	0.62
	comp45254_c0	-2.84478	-2.23563			comp45254_c0_seq1	0	NO MATCH	1601	0	0	0	0	0	0	999	0.000244788	0.00306306			-1.28151	-1.28898			0.09	0.08	0	0.11	0.1	0.05	0.16	0.18	0.32	0.23	0.41	0.64
	comp45256_c0				1.87987	comp45256_c0_seq1	0	NO MATCH	748	0	0	0	0	0	0	999				0.0110168				-1.66253	0.39	0.22	0.27	0.22	0.19	0.21	0.51	0.4	0.78	0.15	0.13	0.16
	comp45257_c0		-2.82088		-1.9425	comp45257_c0_seq1	0	NO MATCH	1160	0	0	0	0	0	0	999		0.00068783		0.0102824		-1.76794		-1.60024	0.1	0.2	0.07	0.03	0.08	0.03	0.03	0.07	0.17	0.43	0.3	0.33
	comp45270_c0	-5.77421	-5.75404			comp45270_c0_seq3	0	NO MATCH	1322	0	0	0	0	0	0	999	0.000900299	0.00107834			-2.31904	-2.38984			0	0	0	0	0	0	0.14	0.31	0.23	0.1	0.21	0.39
	comp45277_c0		-1.07926			comp45277_c0_seq1	0	NO MATCH	402	0	0	0	0	0	0	999		0.0367654				-0.391406			1.61	1	1.75	1.47	1.32	1.26	1.45	1.86	1.6	3.15	2.14	3.26
	comp45281_c0	-3.58743	-4.33901		-6.32256	comp45281_c0_seq2	0	NO MATCH	483	0	0	0	0	0	0	999	0.000147961	5.6732e-05		2.43769e-06	-1.87817	-1.98362		-1.95999	0	0	0.22	0.11	0	0	0	0	0	1.5	0.79	0.75
	comp45310_c0				2.56599	comp45310_c0_seq1	0	NO MATCH	367	0	0	0	0	0	0	999				0.000253982				-1.66708	0.77	0.49	0.49	0.25	0.29	0.35	1.74	1.43	1.02	0.11	0.4	0.12
	comp45333_c0		-3.40028			comp45333_c0_seq1	0	NO MATCH	407	0	0	0	0	0	0	999		0.0130136				-2.57814			0.34	0.76	0.11	0.11	0	0	0.31	0.23	0.22	0.3	0.61	0.64
	comp45335_c0	-1.81082	-1.42493			comp45335_c0_seq1	0	NO MATCH	1365	0	0	0	0	0	0	999	0.0142932	0.049437			-1.30844	-1.31679			0.06	0.06	0.2	0.12	0.1	0.19	0.11	0.27	0.2	0.23	0.48	0.39
	comp45337_c0		1.31881			comp45337_c0_seq2	EFZ14132	hypothetical protein SINV_09504 [Solenopsis invicta]	393	232	68	2.50037e-06	29	43	3	1		6.45401e-06				1.82477			10.17	9.25	9.69	17.24	15.46	11.64	8.68	8.58	9.86	6.2	5.22	6.06
	comp45338_c0				1.21046	comp45338_c0_seq1	0	NO MATCH	315	0	0	0	0	0	0	999				0.0272548				-0.648763	1.24	1.05	0.74	2.6	0.89	1.28	2.39	3.92	3.24	0.69	1.81	1.47
	comp45345_c0	-2.80553	-2.88257		-3.89953	comp45345_c0_seq1	0	NO MATCH	279	0	0	0	0	0	0	999	3.79789e-09	2.20435e-08		1.80014e-12	-0.592151	-0.680219		-0.689724	0.36	0.36	1.28	0.83	0.63	0.33	0.16	0.55	0.18	4.63	5.07	3.95
	comp45361_c0		2.86898	3.23003	1.76297	comp45361_c0_seq1	0	NO MATCH	672	0	0	0	0	0	0	999		3.59127e-08	1.66419e-09	0.0216831		-0.603134	-0.634486	-1.31112	0.13	0.18	0.24	2.05	1.89	1.51	0.52	1.15	0.88	0.11	0.15	0.48
	comp45401_c0				-1.99217	comp45401_c0_seq1	XP_003392047	PREDICTED: ankyrin repeat domain-containing protein 50-like, partial [Amphimedon queenslandica]	2442	401	231	7.49827e-23	78	122	3	1				3.74447e-05				-0.0472618	0.31	0.25	0.35	0.46	0.28	0.16	0.2	0.13	0.1	0.78	0.59	0.33
	comp45403_c0		-1.34323		-1.46422	comp45403_c0_seq1	0	NO MATCH	397	0	0	0	0	0	0	999		0.0178747		0.00338464		-0.656868		-0.613162	1.52	1.46	0.78	0.46	1.07	1.39	0.84	1.06	0.81	2.17	2.99	2.21
	comp45410_c0		-1.95766			comp45410_c0_seq2	EOA24338	hypothetical protein CARUB_v10017575mg [Capsella rubella]	1674	341	338	4.0879e-19	89	145	1	1		0.0139146				-1.60315			0.24	0.11	0.05	0.05	0.11	0.04	0.34	0.5	0.31	0.17	0.26	0.34
	comp45414_c0				2.42458	comp45414_c0_seq1	0	NO MATCH	763	0	0	0	0	0	0	999				0.0153918				-2.15841	0.34	0.11	0.27	0.28	0.26	0.05	0.35	0.28	0.5	0	0.13	0.05
	comp45433_c1		-1.21822			comp45433_c1_seq1	0	NO MATCH	2956	0	0	0	0	0	0	999		0.0174776				0.39041			0.34	0.6	0.68	0.14	0.18	0.45	0.63	0.56	0.46	0.54	0.67	0.6
	comp45445_c0		1.73839			comp45445_c0_seq1	XP_001949424	PREDICTED: hypothetical protein LOC100165870 [Acyrthosiphon pisum]	1023	260	256	2.42482e-25	75	125	-3	1		0.00801454				-1.432			0.28	0.23	0.27	0.51	0.64	0.4	0.33	0.24	0.36	0.07	0.25	0.11
	comp45453_c2		1.11346		1.38706	comp45453_c2_seq1	0	NO MATCH	1135	0	0	0	0	0	0	999		0.0446227		0.00229226		-0.544149		-0.285696	0.54	0.65	0.44	1.05	0.86	0.56	0.74	1.01	1.24	0.44	0.28	0.41
	comp45462_c0				3.2884	comp45462_c0_seq2	0	NO MATCH	417	0	0	0	0	0	0	999				0.0409478				-2.72603	0.63	0.46	0.15	0	0.18	0.14	0.86	0.48	0.47	0	0	0.15
	comp45470_c0				-2.89476	comp45470_c0_seq3	0	NO MATCH	541	0	0	0	0	0	0	999				0.0153241				-2.34231	0.35	0.25	0.17	0.26	0.2	0	0.08	0.09	0	0.23	0.68	0.49
	comp45471_c0				1.28307	comp45471_c0_seq1	ENN74908	hypothetical protein YQE_08486, partial [Dendroctonus ponderosae]	933	509	141	5.43572e-34	72	98	3	1				4.33909e-05				0.662787	1.06	1.45	1.6	1.65	2.13	1.78	2.16	2.54	2.59	0.86	1.06	1
	comp45504_c0	-1.97464			-1.54561	comp45504_c0_seq2	AGC84403	glucosyl glucuronosyl transferases [Locusta migratoria]	1202	517	338	4.21685e-30	102	171	1	1	0.00707336			0.0472889	-1.5583			-1.49741	0.1	0.1	0.06	0.23	0.12	0.34	0.12	0.03	0.2	0.45	0.26	0.35
	comp45523_c0				1.28248	comp45523_c0_seq1	0	NO MATCH	525	0	0	0	0	0	0	999				0.0209622				-0.93802	2.1	0.97	0.96	1.07	1.54	0.92	1.06	1.52	1.58	0.52	0.72	0.4
	comp45556_c0	-1.05264			-1.98184	comp45556_c0_seq1	0	NO MATCH	524	0	0	0	0	0	0	999	3.67466e-06			3.33794e-19	2.87862			2.62822	8.75	8.9	12.33	13.78	13.31	9.25	4.94	5.6	5.26	17.76	21.51	22.09
	comp45557_c0		2.7955			comp45557_c0_seq1	0	NO MATCH	407	0	0	0	0	0	0	999		0.0493717				-2.60522			0	0.65	0.22	0.33	0.91	0.42	0.2	0.23	0.22	0	0.09	0.11
	comp45565_c0	-1.33305	-1.38619			comp45565_c0_seq3	XP_003244301	PREDICTED: hypothetical protein LOC100569507 [Acyrthosiphon pisum]	1186	2071	719	6.85213e-103	246	383	-1	1	2.35609e-08	4.28222e-07			1.70625	1.60126			0.3	0.24	0.23	0.26	0.25	0.22	0.72	0.64	0.58	0.64	0.67	0.58
	comp45567_c0	-1.38044	-1.5641		-1.32811	comp45567_c0_seq1	0	NO MATCH	270	0	0	0	0	0	0	999	0.0112527	0.00937537		0.0210382	-0.8079	-0.932277		-0.808338	1.71	1.28	0.9	0.93	0.65	1.74	1.03	2.11	0.94	3.69	2.35	4.12
	comp45569_c0				-1.70124	comp45569_c0_seq1	0	NO MATCH	1170	0	0	0	0	0	0	999				4.38256e-08				1.15296	1.91	2.23	1.95	1.7	1.55	2.26	0.72	0.98	0.96	3.55	2.5	2.46
	comp45569_c1				-2.03424	comp45569_c1_seq1	NP_001135960	uridine diphosphate glucosyltransferase [Bombyx mori] >gi|213494483|gb|ACJ48963.1| uridine diphosphate glucosyltransferase [Bombyx mori]	1837	514	493	2.66312e-67	170	269	3	1				3.63546e-21				2.72841	3.93	4.82	4.87	4.28	4.7	3.89	1.25	1.57	1.41	5.76	6.02	5.22
	comp45612_c1				1.72017	comp45612_c1_seq1	0	NO MATCH	2275	0	0	0	0	0	0	999				0.000286894				-0.386352	0.31	0.17	0.25	0.39	0.18	0.46	0.57	0.57	0.65	0.31	0.08	0.14
	comp45615_c0				-2.40385	comp45615_c0_seq1	0	NO MATCH	712	0	0	0	0	0	0	999				0.0400231				-2.28721	0.21	0	0.31	0.52	0.74	0.29	0	0.11	0.21	0.47	0.33	1.01
	comp45630_c0	1.00615	1.30328			comp45630_c0_seq2	0	NO MATCH	574	0	0	0	0	0	0	999	0.000317617	0.000268522			1.41116	1.51437			7.81	7.02	5.58	10.63	9.03	5.44	5.82	6.52	7.73	2.89	3.62	3.47
	comp45648_c0				-3.16355	comp45648_c0_seq1	0	NO MATCH	265	0	0	0	0	0	0	999				0.0409478				-2.68215	0.19	0.37	0.37	1.15	0.89	0.36	0	0.2	0	0.69	0.9	0.55
	comp45649_c0		-1.29677			comp45649_c0_seq1	XP_003492160	PREDICTED: sodium/potassium/calcium exchanger Nckx30C-like [Bombus impatiens]	1946	697	592	0	416	460	-2	1		0.0117915				0.173489			0.24	0.63	0.52	0.28	0.19	0.5	0.75	0.74	0.2	0.88	0.99	0.52
	comp45672_c0		1.06902			comp45672_c0_seq14	0	NO MATCH	1535	0	0	0	0	0	0	999		0.00578364				1.61004			2.83	3.04	3.2	4.48	3.86	2.56	1.44	1.88	2.34	1.18	2.09	1.82
	comp45673_c0			3.28441		comp45673_c0_seq1	0	NO MATCH	745	0	0	0	0	0	0	999			6.5497e-05				-1.28291		0.17	0.05	0.05	1.44	0.65	0.78	0.82	0.63	1.05	0.2	0.53	0.37
	comp45680_c0		-2.6915		-2.54135	comp45680_c0_seq1	0	NO MATCH	367	0	0	0	0	0	0	999		0.00132945		0.00135395		-1.27414		-1.19612	0.9	0.37	0.98	0.5	0	0.35	0.23	0.26	0.51	0.79	1.99	3.16
	comp45703_c0	2.98706	3.48755			comp45703_c0_seq1	0	NO MATCH	448	0	0	0	0	0	0	999	9.48109e-05	2.28184e-05			-1.79218	-1.54264			0.71	1.07	1.25	2.18	1.39	0.74	0.37	0.2	0.4	0	0.23	0.1
	comp45715_c1	1.47958	1.75542		1.9461	comp45715_c1_seq1	0	NO MATCH	449	0	0	0	0	0	0	999	4.7853e-10	3.91997e-09		1.76566e-11	2.07964	2.18597		2.42027	16.32	16.29	14.12	15.03	23.46	18.01	22.66	26.93	15.29	6.59	5.94	3.9
	comp45715_c2		1.12568		1.23583	comp45715_c2_seq1	ABV45411	COE2, partial [Bemisia tabaci]	1275	404	209	5.03401e-77	134	171	-3	1		2.67239e-09		1.06758e-13		5.77646		5.9345	55.63	50.67	56.9	62.85	70.51	57.85	64.51	75.46	67.25	28.94	30.21	27.27
	comp45730_c0	2.05733	2.48172		2.038	comp45730_c0_seq1	XP_003244301	PREDICTED: hypothetical protein LOC100569507 [Acyrthosiphon pisum]	2738	2071	763	1.13901e-83	238	378	-2	1	2.23269e-12	4.27644e-15		5.74943e-12	0.908991	1.14994		0.881984	0.87	1.17	1.13	1.22	1.62	1.41	0.98	1.14	1.02	0.2	0.32	0.22
	comp45730_c1	1.92661	2.06015		1.92619	comp45730_c1_seq5	XP_003247651	PREDICTED: hypothetical protein LOC100575322 [Acyrthosiphon pisum]	609	556	433	2.95922e-37	111	201	-2	1	5.77288e-07	7.00141e-07		5.50705e-06	0.259025	0.259106		0.246795	1.19	1.19	0.74	0.88	1.08	1.45	1.26	1.2	0.66	0.28	0.35	0.15
	comp45730_c3	1.94916	2.30803			comp45730_c3_seq1	0	NO MATCH	1159	0	0	0	0	0	0	999	0.000383754	2.06039e-05			-0.924043	-0.763864			0.81	0.61	0.53	0.96	0.76	0.77	0.25	0.53	0.8	0.15	0.05	0.3
	comp45731_c0			1.78797		comp45731_c0_seq1	0	NO MATCH	853	0	0	0	0	0	0	999			1.55584e-05				0.888848		1.22	1.41	0.56	3.49	4.75	2.9	2.2	1.28	1.69	1.59	1.65	2.39
	comp45746_c0	1.09808	1.47005			comp45746_c0_seq1	0	NO MATCH	1159	0	0	0	0	0	0	999	0.0168905	0.000439952			-0.0516153	0.0960744			1.44	0.91	0.9	1.2	1.77	1.25	0.51	0.46	1.72	0.65	0.35	0.5
	comp45766_c0			-1.68432		comp45766_c0_seq1	0	NO MATCH	2211	0	0	0	0	0	0	999			0.0239943				-0.944893		0.41	0.24	0.34	0.03	0.14	0.13	0.23	0.16	0.19	0.24	0.36	0.05
	comp45767_c0		1.44637			comp45767_c0_seq2	0	NO MATCH	646	0	0	0	0	0	0	999		0.00109603				-0.0475567			1.99	1.7	1.97	3.08	3.08	2.11	1.59	1.01	1.37	0.61	1.25	1.09
	comp45784_c0				-2.45964	comp45784_c0_seq2	0	NO MATCH	629	0	0	0	0	0	0	999				0.00359753				-1.98985	0.2	0.13	0.2	0.34	0.23	0	0.06	0	0.18	0.49	0.48	0.58
	comp45805_c1	-2.44124	-2.85228			comp45805_c1_seq1	0	NO MATCH	991	0	0	0	0	0	0	999	0.000206298	4.30518e-05			-1.39625	-1.51933			0.08	0.12	0.08	0.08	0	0.11	0.26	0.04	0.33	0.62	0.51	0.43
	comp45809_c0				2.81589	comp45809_c0_seq1	XP_002730675	PREDICTED: RETRotransposon-like family member (retr-1)-like, partial [Saccoglossus kowalevskii]	1405	1216	292	7.63681e-37	102	151	-3	1				6.33333e-12				-0.0764987	0.06	0.11	0.11	0.11	0.07	0.11	0.98	1.01	1.42	0.15	0.18	0.13
	comp45814_c0	2.32307	2.74368			comp45814_c0_seq1	0	NO MATCH	856	0	0	0	0	0	0	999	0.0367521	0.000511174			-1.99214	-1.82402			0.19	0.28	0.65	0.71	0.45	0.36	0.09	0.05	0.34	0.09	0.08	0.05
	comp45822_c0		3.04685			comp45822_c0_seq3	0	NO MATCH	772	0	0	0	0	0	0	999		0.000521958				-2.12996			0.24	0.34	0.29	0.42	0.49	0.55	0.05	0.12	0.06	0	0.14	0
	comp45836_c0		2.13282			comp45836_c0_seq1	0	NO MATCH	670	0	0	0	0	0	0	999		0.0135971				-2.02017			0.3	0.19	0.28	0.97	0.79	0.63	0.45	0.5	0.49	0	0.23	0.28
	comp45837_c0	-3.33573	-2.77729		-1.91831	comp45837_c0_seq1	0	NO MATCH	454	0	0	0	0	0	0	999	0.000270442	0.0042802		0.0220859	-2.04445	-2.07908		-1.92252	0	0.12	0.12	0.12	0.14	0.11	0.44	0	0.24	0.97	0.76	1.04
	comp45838_c1	-2.10724	-2.63411		-1.09545	comp45838_c1_seq1	0	NO MATCH	902	0	0	0	0	0	0	999	1.80209e-06	3.9109e-07		0.0172507	-0.500906	-0.655247		-0.293716	0.32	0.18	0.31	0.27	0.11	0.17	0.58	0.51	0.55	1.17	0.92	1.39
	comp45840_c0		-1.1302			comp45840_c0_seq1	0	NO MATCH	602	0	0	0	0	0	0	999		0.000315378				1.57102			4.81	5.32	6.02	4.01	3.62	2.84	6.74	7.61	8.33	6.6	8.66	7.27
	comp45843_c0		1.78637			comp45843_c0_seq1	0	NO MATCH	385	0	0	0	0	0	0	999		0.0173733				-1.68272			0.24	0.12	0.58	0.95	1.25	1.56	0.33	0.73	0.84	0.32	0.19	0.57
	comp45845_c1	3.49983	2.67944			comp45845_c1_seq4	NP_001017619	L-xylulose reductase [Danio rerio] >gi|528495244|ref|XP_005156040.1| PREDICTED: L-xylulose reductase isoform X1 [Danio rerio] >gi|528495246|ref|XP_005156041.1| PREDICTED: L-xylulose reductase isoform X2 [Danio rerio] >gi|528495248|ref|XP_005156042.1| PREDICTED: L-xylulose reductase isoform X3 [Danio rerio] >gi|62202602|gb|AAH93141.1| Dicarbonyl/L-xylulose reductase [Danio rerio]	597	244	168	3.96104e-46	94	123	-3	1	0.0024761	0.0437301			-2.10158	-2.66308			0.22	0.77	0.69	0.28	0.42	0.27	0.07	0	0.14	0	0.11	0
	comp45858_c0				-1.12264	comp45858_c0_seq1	EPE26857	Cloroperoxidase [Glarea lozoyensis ATCC 20868]	1094	431	336	5.91039e-89	166	223	-2	1				0.000348854				1.42957	2.16	1.58	1.99	2.23	2.78	1.77	1.72	1.39	1.55	2.5	4.04	3.46
	comp45861_c0	-1.31595				comp45861_c0_seq1	0	NO MATCH	286	0	0	0	0	0	0	999	0.0203254				-0.491436				1.23	1.52	2.01	4.15	2.62	2.1	0.8	3.02	2.51	3.26	2.87	5.82
	comp45871_c1	3.00718				comp45871_c1_seq1	0	NO MATCH	310	0	0	0	0	0	0	999	0.023147				-2.39718				0.32	1.07	1.21	0.47	0	0.58	0.43	0.48	0.47	0.14	0.12	0
	comp45873_c0			3.99542		comp45873_c0_seq3	0	NO MATCH	972	0	0	0	0	0	0	999			0.00304621				-2.27807		0	0	0.05	0.35	0.47	0.28	0.27	0.2	0.05	0.13	0.16	0.19
	comp45889_c0				-2.56777	comp45889_c0_seq1	0	NO MATCH	754	0	0	0	0	0	0	999				0.0479393				-2.52559	0.45	0.27	0.11	0	0.32	0.15	0.05	0.06	0	0.2	0.3	0.21
	comp45897_c0				1.38699	comp45897_c0_seq1	0	NO MATCH	2203	0	0	0	0	0	0	999				0.0231895				-1.23274	0.16	0.09	0.14	0.11	0.1	0.16	0.23	0.23	0.25	0.13	0.06	0.08
	comp45905_c0		1.57135			comp45905_c0_seq1	0	NO MATCH	1078	0	0	0	0	0	0	999		0.000136849				7.69069			187.03	194.26	142.46	259.58	452.17	229.71	133.67	108.67	73.45	118.64	146.34	48.1
	comp45924_c1				-2.15487	comp45924_c1_seq1	0	NO MATCH	582	0	0	0	0	0	0	999				0.0313193				-2.17735	0.45	0.57	0.28	0.37	0.34	0.27	0.2	0.08	0	0.33	0.58	0.42
	comp45926_c0		-1.61868		-1.60302	comp45926_c0_seq3	XP_001947182	PREDICTED: hypothetical protein LOC100159162 [Acyrthosiphon pisum]	1655	419	101	1.38428e-19	54	74	-1	1		0.00850734		0.00722021		-1.02073		-0.949708	0.26	0.22	0.28	0.23	0.23	0.09	0.15	0.33	0.07	0.56	0.64	0.44
	comp45927_c0	-3.48014	-3.58982		-3.83732	comp45927_c0_seq1	0	NO MATCH	862	0	0	0	0	0	0	999	1.11742e-13	2.86598e-12		2.82846e-15	-0.296016	-0.382155		-0.333054	0.05	0.05	0.32	0.14	0.17	0.09	0.13	0.05	0.14	1.49	1.46	1.87
	comp45969_c0		2.09897			comp45969_c0_seq1	0	NO MATCH	528	0	0	0	0	0	0	999		0.0431669				-2.41788			0.5	0.24	0.24	0.65	0.38	0.31	0.23	0.08	0.58	0.07	0.13	0.08
	comp45975_c0	-1.80826			-1.68442	comp45975_c0_seq1	0	NO MATCH	1105	0	0	0	0	0	0	999	0.0223085			0.0272824	-1.41934			-1.40985	0.04	0.18	0.14	0.18	0.21	0.3	0.1	0.11	0.18	0.59	0.43	0.24
	comp45978_c0		3.66019			comp45978_c0_seq1	0	NO MATCH	871	0	0	0	0	0	0	999		0.0109149				0.981451			1.38	0.14	0.18	0.19	12.71	1.27	0.04	0.14	1.09	0.17	0.11	0.81
	comp45986_c0		1.79784			comp45986_c0_seq1	0	NO MATCH	1003	0	0	0	0	0	0	999		0.00157293				-0.857204			0.53	0.59	0.35	0.56	1.13	0.86	0.15	0.21	0.04	0.33	0.16	0.23
	comp45990_c0				2.01212	comp45990_c0_seq1	0	NO MATCH	736	0	0	0	0	0	0	999				0.0177283				-2.00806	0.06	0.22	0.44	0	0	0.16	0.31	0.52	0.45	0.2	0.09	0
	comp45991_c0		-7.63117	-6.65805	-1.33548	comp45991_c0_seq1	0	NO MATCH	405	0	0	0	0	0	0	999		2.27031e-12	3.12783e-08	0.0365829		-0.957509	-1.7304	-0.495053	1.48	1.43	1.3	0	0	0	0.51	1.72	0.9	1.81	2.12	3.88
	comp46009_c0				-2.04271	comp46009_c0_seq1	0	NO MATCH	385	0	0	0	0	0	0	999				0.00548446				-1.68392	1.7	0.82	0.92	1.55	1.11	1	0.22	0.24	0.36	1.18	1.13	1.1
	comp46011_c0	-1.76158	-2.16728		-2.07618	comp46011_c0_seq1	0	NO MATCH	1125	0	0	0	0	0	0	999	6.52105e-05	7.97545e-06		2.10773e-06	-0.281473	-0.436869		-0.35204	0.25	0.24	0.41	0.25	0.12	0.3	0.23	0.26	0.25	1.09	0.76	1.25
	comp46021_c0		1.19206			comp46021_c0_seq2	0	NO MATCH	820	0	0	0	0	0	0	999		0.00190142				9.72955			1198.79	1292.39	1218.53	1607.25	1990.66	1355.26	939.65	792.76	841.7	738.59	1056.91	346.73
	comp46023_c0		2.1074		2.43422	comp46023_c0_seq1	0	NO MATCH	801	0	0	0	0	0	0	999		0.0367676		0.00749757		-1.86366		-1.5758	0.26	0.1	0.2	0.41	0.24	0.77	0.52	0.26	1.04	0.14	0.04	0.15
	comp46023_c1		2.18271		2.38661	comp46023_c1_seq1	0	NO MATCH	919	0	0	0	0	0	0	999		0.0150373		0.0296109		-2.16961		-1.96835	0.18	0.13	0.17	0.26	0.26	0.41	0.12	0.59	0.4	0.04	0.07	0.08
	comp46027_c0				1.51147	comp46027_c0_seq1	0	NO MATCH	1032	0	0	0	0	0	0	999				0.00913462				-0.895999	0.24	0.5	0.38	0.54	0.23	0.29	0.54	0.6	1	0.21	0.18	0.34
	comp46053_c0		-3.71978			comp46053_c0_seq1	0	NO MATCH	1092	0	0	0	0	0	0	999		0.00238691				-2.39104			0.11	0.04	0.18	0.04	0	0	0.17	0.19	0.15	0.3	0.14	0.21
	comp46059_c0			-2.65787		comp46059_c0_seq2	0	NO MATCH	660	0	0	0	0	0	0	999			0.010607				-1.91058		0.83	0.47	0.59	0.14	0.16	0	0.31	0.14	0.76	0.49	0.05	0.33
	comp46066_c0	1.63567	1.80866		1.76667	comp46066_c0_seq2	0	NO MATCH	995	0	0	0	0	0	0	999	1.22508e-15	3.23052e-14		2.00933e-13	2.32816	2.36329		2.41425	2.24	2.43	2.05	2.43	2.4	2.72	2.95	2.16	2.24	0.67	0.77	0.68
	comp46078_c0	2.25169	1.79794			comp46078_c0_seq1	0	NO MATCH	1436	0	0	0	0	0	0	999	0.000383502	0.00640217			-0.97636	-1.38081			0.81	0.46	0.29	0.41	0.45	0.28	0.13	0.14	0.28	0.15	0.06	0.11
	comp46109_c0	-2.87727				comp46109_c0_seq2	0	NO MATCH	275	0	0	0	0	0	0	999	0.00985891				-1.97594				0.19	0.36	0	0.55	0.42	0.34	0	0.75	0.18	2.62	1.01	0.7
	comp46113_c2			1.04482		comp46113_c2_seq1	0	NO MATCH	356	0	0	0	0	0	0	999			0.0175378				1.17934		5.6	4.15	5.85	13.88	10.25	8.32	4.34	6.73	9.4	4.95	4.65	8.95
	comp46120_c0		1.1221			comp46120_c0_seq2	XP_005156758	PREDICTED: uncharacterized protein LOC101883107 [Danio rerio]	1514	533	482	1.39017e-55	147	238	3	1		4.14969e-09				5.94346			24.26	19.08	19.98	28.66	34.35	27.2	17.29	10.91	14.79	14.06	13.48	13.34
	comp46121_c0				1.25428	comp46121_c0_seq4	0	NO MATCH	2692	0	0	0	0	0	0	999				0.00185491				0.0237249	0.47	0.56	0.35	0.35	0.64	0.41	0.57	0.66	0.68	0.16	0.33	0.28
	comp46128_c0	1.58263		-2.44937		comp46128_c0_seq1	0	NO MATCH	682	0	0	0	0	0	0	999	0.0118467		0.00107354		-1.2613		-1.46553		0.94	0.78	0.77	0.06	0.21	0.17	0.11	0.5	0.25	0.17	0.43	0.18
	comp46136_c0				1.25479	comp46136_c0_seq1	0	NO MATCH	945	0	0	0	0	0	0	999				0.0055598				3.79324	4.4	6.54	16.9	25.45	12.45	7.59	9.02	27.08	28.67	6.7	8.38	11.62
	comp46144_c0	-5.10714				comp46144_c0_seq1	0	NO MATCH	318	0	0	0	0	0	0	999	0.0287563				-2.71587				0	0	0	0.15	0.18	0.14	0.14	0.16	0	1.09	0.12	0.58
	comp46148_c0	-2.07607	-5.66718		-5.69695	comp46148_c0_seq1	0	NO MATCH	580	0	0	0	0	0	0	999	0.0410158	0.000143226		0.000141281	-2.1962	-2.43951		-2.38489	0	0.22	0.07	0	0	0	0	0	0	0.4	0.46	0.42
	comp46148_c1		-2.8581			comp46148_c1_seq2	0	NO MATCH	711	0	0	0	0	0	0	999		0.00780266				-2.02673			0.12	0.4	0.34	0.06	0	0.11	0.32	0.18	0.47	0.37	0.78	0.23
	comp46160_c0				-2.40396	comp46160_c0_seq3	0	NO MATCH	1207	0	0	0	0	0	0	999				0.00676032				-2.02523	0.34	0.08	0.16	0.13	0.1	0.47	0.04	0.09	0.04	0.42	0.27	0.24
	comp46181_c0	5.34716	5.19272		4.96548	comp46181_c0_seq1	0	NO MATCH	514	0	0	0	0	0	0	999	1.20943e-08	1.09797e-08		9.70297e-08	-1.33782	-1.56359		-1.65336	0.69	1.9	1.64	0.93	1.58	1.34	0.7	1.21	1.36	0.08	0	0
	comp46182_c0	-2.70465	-2.46932		-2.71687	comp46182_c0_seq1	0	NO MATCH	630	0	0	0	0	0	0	999	1.71828e-05	0.000191214		1.09156e-05	-1.20886	-1.26298		-1.22477	0.14	0.07	0.26	0.33	0.08	0.12	0.18	0.14	0.14	1.2	1.11	0.77
	comp46191_c0	2.05863	1.90345		1.26007	comp46191_c0_seq2	0	NO MATCH	1194	0	0	0	0	0	0	999	1.05195e-14	8.23295e-09		0.00180029	1.09712	0.883356		0.507412	2.89	3.23	2.92	2.83	3.03	2.28	2.13	1.18	1.87	0.63	0.61	0.91
	comp46198_c0		1.84301			comp46198_c0_seq1	0	NO MATCH	835	0	0	0	0	0	0	999		0.0291294				-1.89288			0.15	0.24	0.19	0.34	0.34	0.59	0.36	0.2	0.25	0.13	0.08	0.14
	comp46200_c0			-2.22636		comp46200_c0_seq1	0	NO MATCH	1292	0	0	0	0	0	0	999			0.0104182				-1.62048		0.5	0.66	0.39	0.13	0.05	0.13	0.16	0.18	0.45	0.28	0.42	0.39
	comp46202_c0		2.468			comp46202_c0_seq1	0	NO MATCH	863	0	0	0	0	0	0	999		0.0325509				-2.46303			0.05	0.42	0.05	0.24	0.22	0.31	0.09	0.34	0.1	0	0.04	0.09
	comp46216_c0	-1.93411				comp46216_c0_seq1	0	NO MATCH	1006	0	0	0	0	0	0	999	0.00785594				-1.58515				0.04	0.12	0.16	0.4	0.23	0.22	0.15	0.16	0.2	0.43	0.35	0.46
	comp46217_c1	3.0122	3.07421			comp46217_c1_seq1	0	NO MATCH	556	0	0	0	0	0	0	999	0.0222687	0.0198496			-2.39771	-2.4597			0.24	0.68	0.37	0.62	0.54	0.22	0.14	0.24	0.23	0	0.12	0
	comp46222_c0				2.24627	comp46222_c0_seq1	0	NO MATCH	309	0	0	0	0	0	0	999				0.00191218				-1.55765	0.64	0.92	0.3	1.09	1.1	1.17	2.3	2.25	0.95	0.56	0.25	0.3
	comp46242_c0		1.73533			comp46242_c0_seq4	XP_003247651	PREDICTED: hypothetical protein LOC100575322 [Acyrthosiphon pisum]	440	556	453	4.18896e-35	120	198	1	1		0.00376589				-0.960671			0.26	0.21	0.31	0.27	0.44	0.49	0.08	0.28	0.19	0.13	0.08	0.14
	comp46252_c0	1.82235	2.0618		2.13168	comp46252_c0_seq1	0	NO MATCH	220	0	0	0	0	0	0	999	0.0471416	0.0276974		0.00753101	-2.10382	-2.06403		-1.93846	1.25	2.16	1.43	2.45	0.86	2.29	1.35	2.27	2.48	0.44	0.59	0.24
	comp46253_c0	-1.57588	-1.6747		-1.57612	comp46253_c0_seq1	0	NO MATCH	1865	0	0	0	0	0	0	999	0.0172866	0.0165908		0.0351586	-0.626111	-0.728384		-0.642426	0.15	0.14	0.16	0.15	0.1	0.18	0.08	0.28	0.11	0.19	0.46	0.7
	comp46293_c1				2.20213	comp46293_c1_seq2	0	NO MATCH	495	0	0	0	0	0	0	999				0.0340081				-2.27815	0.27	0.09	0.17	0	0.21	0.33	0.57	0.55	0.45	0.08	0	0.26
	comp46299_c0				2.42254	comp46299_c0_seq1	0	NO MATCH	801	0	0	0	0	0	0	999				0.0114927				-2.15801	0.05	0.2	0.15	0.31	0.42	0.14	0.28	0.42	0.36	0	0.12	0.05
	comp46302_c0				-1.23784	comp46302_c0_seq1	0	NO MATCH	517	0	0	0	0	0	0	999				0.0329432				-1.04679	0.77	1.23	0.65	0.5	0.29	1.25	0.46	0.52	0.59	1.28	1.32	1.05
	comp46317_c0	1.59103	1.6114			comp46317_c0_seq1	XP_001943019	PREDICTED: pre-mRNA-splicing factor CWC22 homolog [Acyrthosiphon pisum]	372	988	124	1.80262e-49	93	111	-1	1	0.000414614	0.000750556			-0.311746	-0.397423			2.91	3.04	4.69	2.98	3.62	4.17	2.06	2.17	2.13	1.01	1.67	0.72
	comp46317_c1	2.05405	2.18261		1.06765	comp46317_c1_seq1	0	NO MATCH	1249	0	0	0	0	0	0	999	1.2724e-15	3.61739e-14		0.0107592	1.42413	1.42793		0.702883	3.86	3.52	2.99	4.09	3.86	3.35	1.2	1.7	2.34	0.97	0.83	0.64
	comp46317_c2	2.06968	1.82518			comp46317_c2_seq1	XP_001943019	PREDICTED: pre-mRNA-splicing factor CWC22 homolog [Acyrthosiphon pisum]	552	988	46	3.06484e-09	33	40	2	1	1.72618e-09	6.80814e-06			0.0428919	-0.235987			3.09	2.9	3.39	2.57	2.82	2.54	1.29	0.88	2.28	0.7	0.8	0.67
	comp46347_c0				1.03246	comp46347_c0_seq2	0	NO MATCH	1707	0	0	0	0	0	0	999				0.0481136				-0.348719	0.24	0.44	0.53	0.33	0.28	0.53	0.44	0.56	0.79	0.24	0.32	0.3
	comp46348_c0		-1.67718			comp46348_c0_seq2	0	NO MATCH	602	0	0	0	0	0	0	999		0.0271232				-1.65503			0.22	0.35	0.41	0.21	0.25	0.2	0.39	0.36	0.28	0.76	0.61	0.75
	comp46357_c1		-1.37667			comp46357_c1_seq1	0	NO MATCH	774	0	0	0	0	0	0	999		0.0422057				-0.691088			0.87	0.99	1.03	0.21	0.44	0.65	1.17	1.04	0.86	0.62	1.3	1.43
	comp46364_c1		1.17854			comp46364_c1_seq2	XP_003494387	PREDICTED: hypothetical protein LOC100744231 [Bombus impatiens]	1151	184	138	2.24978e-25	62	92	-2	1		0.0172614				-0.37488			0.8	0.9	0.59	0.68	0.99	1.08	0.41	0.31	0.24	0.43	0.4	0.36
	comp46377_c0	2.73492				comp46377_c0_seq1	0	NO MATCH	906	0	0	0	0	0	0	999	0.0365222				-2.5434				0.21	0.3	0.2	0.31	0.12	0.14	0.05	0.11	0.16	0	0.04	0.05
	comp46381_c1	-2.14334			-2.15423	comp46381_c1_seq2	XP_786540	PREDICTED: zinc metalloproteinase nas-15-like [Strongylocentrotus purpuratus]	501	693	160	5.47232e-20	57	87	-2	1	0.0307699			0.0304107	-2.159			-2.17769	0.12	0.06	0.06	0.12	0.07	0.17	0.17	0	0.06	0.33	0.48	0.29
	comp46382_c1				-2.59871	comp46382_c1_seq1	0	NO MATCH	284	0	0	0	0	0	0	999				0.00861249				-2.17147	1.42	0.68	0.68	0.7	0.41	0.33	0	0.36	0.18	0.78	1.1	1.51
	comp46402_c0				2.02723	comp46402_c0_seq2	0	NO MATCH	557	0	0	0	0	0	0	999				0.0201126				-1.69533	0.39	0.53	0.45	0.38	0.45	0.36	1.2	0.47	0.62	0.21	0.12	0.22
	comp46414_c0	-2.6257	-1.34646		-1.01996	comp46414_c0_seq1	0	NO MATCH	879	0	0	0	0	0	0	999	1.89904e-11	0.00085508		0.00601051	-0.0358847	0.113137		0.278132	0.19	0.5	0.18	0.51	0.76	0.86	0.89	0.9	0.89	1.75	1.72	1.92
	comp46414_c1	-2.57349	-2.08097		-1.183	comp46414_c1_seq1	0	NO MATCH	669	0	0	0	0	0	0	999	3.21246e-11	3.33151e-07		0.00221611	-0.0756404	-0.086543		0.182919	0.38	0.43	0.36	0.5	0.51	0.64	1.32	0.9	0.88	2.42	1.98	2.65
	comp46420_c0				-1.14449	comp46420_c0_seq1	0	NO MATCH	743	0	0	0	0	0	0	999				8.66361e-06				2.31394	5.39	5.67	5.51	5.34	6.05	4.16	3.37	4.63	5.17	8.65	10.15	9.78
	comp46429_c0	2.9195		-5.42821	3.07317	comp46429_c0_seq2	0	NO MATCH	405	0	0	0	0	0	0	999	0.0206432		0.00660184	0.00958353	-2.44175		-2.56637	-2.36618	0.43	0.83	0.95	0	0	0	1.03	0.43	0.99	0	0	0.27
	comp46436_c0	-2.7027	-2.25385		-2.71295	comp46436_c0_seq1	0	NO MATCH	1203	0	0	0	0	0	0	999	1.95533e-06	9.34911e-05		1.58713e-06	-0.916079	-0.940018		-0.932799	0.03	0.1	0.16	0.1	0.12	0.19	0.12	0.1	0.07	0.48	0.65	0.83
	comp46436_c1	-1.80752	-3.0017		-3.06171	comp46436_c1_seq1	0	NO MATCH	882	0	0	0	0	0	0	999	0.0106859	0.000239854		0.000163488	-1.42038	-1.64281		-1.58512	0.09	0.23	0.13	0	0.11	0.09	0	0	0.19	0.54	0.66	0.4
	comp46444_c0		-2.03259			comp46444_c0_seq1	0	NO MATCH	780	0	0	0	0	0	0	999		0.0432702				-2.2619			0.21	0.31	0.15	0.05	0.06	0.1	0.1	0.11	0.37	0.33	0.21	0.41
	comp46460_c0	5.33615	6.56031		5.90192	comp46460_c0_seq1	XP_001368632	PREDICTED: g2/M phase-specific E3 ubiquitin-protein ligase-like [Monodelphis domestica]	856	704	215	3.11339e-22	63	115	-2	1	0.00176616	3.01434e-06		5.21416e-05	-2.64871	-1.92017		-2.32114	0.24	0.28	0.14	0.33	0.39	0.85	0.39	0.2	0.39	0	0	0
	comp46460_c1	3.76315	3.47018		4.24134	comp46460_c1_seq1	0	NO MATCH	935	0	0	0	0	0	0	999	1.64995e-13	1.10714e-08		6.55053e-17	-0.556308	-0.894803		-0.153969	0.77	0.64	0.47	0.55	0.32	0.65	0.66	0.82	1.15	0.04	0.03	0.06
	comp46460_c2	5.76728	6.54602		6.4579	comp46460_c2_seq1	XP_002995244	hypothetical protein NCER_101944 [Nosema ceranae BRL01] >gi|239604205|gb|EEQ81573.1| hypothetical protein NCER_101944 [Nosema ceranae BRL01]	1067	773	150	4.59509e-06	46	76	2	1	8.52314e-05	2.94593e-07		9.34254e-08	-2.39321	-1.94008		-1.93313	0.19	0.29	0.22	0.45	0.53	0.28	0.35	0.35	0.46	0	0	0
	comp46468_c1	1.86739	1.48014		1.74835	comp46468_c1_seq5	0	NO MATCH	1489	0	0	0	0	0	0	999	1.82712e-12	5.39219e-06		1.00251e-09	1.97438	1.59242		1.86988	4.15	3.32	3.93	3.12	2.68	2.91	3.14	3.96	3.44	0.66	1.06	1.36
	comp46474_c0	-2.59228	-2.82229		-2.40747	comp46474_c0_seq1	0	NO MATCH	1937	0	0	0	0	0	0	999	2.7723e-32	2.27934e-28		3.88012e-17	2.3986	2.27952		2.41318	0.9	0.61	0.76	0.66	0.61	0.65	0.96	0.47	1.13	4.46	4.13	4.92
	comp46505_c0		-1.46796		-1.93834	comp46505_c0_seq1	0	NO MATCH	1238	0	0	0	0	0	0	999		1.44919e-06		2.04344e-12		1.20938		1.1785	1.86	1.26	1.55	1.12	1.09	0.9	0.8	0.72	0.71	2.57	2.76	3.15
	comp46510_c0		-1.46009			comp46510_c0_seq1	0	NO MATCH	3088	0	0	0	0	0	0	999		0.00845033				-0.198977			0.18	0.33	0.19	0.06	0.1	0.25	0.31	0.27	0.2	0.47	0.36	0.33
	comp46537_c0	-2.08491	-9.5176	-7.35684	-2.08426	comp46537_c0_seq5	0	NO MATCH	990	0	0	0	0	0	0	999	2.65813e-13	2.05547e-37	4.03788e-12	3.38655e-08	1.1297	0.76323	-1.16797	1.1194	0.5	0.73	0.53	0	0	0	0.24	0.86	0.7	2.61	2	2.82
	comp46563_c0	-1.79786	-2.31904		-1.31551	comp46563_c0_seq2	0	NO MATCH	1644	0	0	0	0	0	0	999	0.00641335	0.00100712		0.0496793	-1.2149	-1.37351		-1.12968	0.11	0.11	0.21	0.15	0.04	0.1	0.13	0.26	0.22	0.43	0.4	0.7
	comp46579_c0		-2.86468			comp46579_c0_seq1	0	NO MATCH	562	0	0	0	0	0	0	999		0.000542478				-1.74203			0.31	0.22	0.52	0.08	0.09	0.14	0.35	0.08	0.46	1.03	0.66	0.73
	comp465_c0		3.764			comp465_c0_seq1	0	NO MATCH	546	0	0	0	0	0	0	999		0.00793671				-2.55331			0.32	0.08	0.08	0.47	0.64	0.22	0.07	0.08	0.16	0	0.06	0
	comp46606_c0	1.51591	2.51038			comp46606_c0_seq1	0	NO MATCH	1185	0	0	0	0	0	0	999	0.013123	0.000122238			-0.880329	-0.254737			0.62	0.79	0.42	2.08	0.67	0.91	0.09	0.14	0.31	0.09	0.19	0.36
	comp46607_c0	-3.52669	-2.92265		-2.78671	comp46607_c0_seq1	0	NO MATCH	1095	0	0	0	0	0	0	999	1.36094e-06	0.000109589		4.81855e-05	-1.2166	-1.24993		-1.17227	0.04	0.07	0.04	0.11	0.09	0.03	0.13	0.04	0.07	0.76	0.72	0.28
	comp46612_c0	1.86193	2.19838		1.92571	comp46612_c0_seq1	0	NO MATCH	806	0	0	0	0	0	0	999	0.0126385	0.000296741		0.00817108	-1.34959	-1.22248		-1.32237	0.47	0.55	0.99	0.81	0.71	1	0.66	1.05	0.41	0.05	0.32	0.15
	comp46617_c0	2.8597	3.00966		2.58719	comp46617_c0_seq1	0	NO MATCH	747	0	0	0	0	0	0	999	0.0020874	0.000201721		0.00832014	-1.6416	-1.6428		-1.83526	0.94	0.45	1.27	1	1.35	0.65	0.43	0.95	0.86	0.35	0	0
	comp46618_c0		-2.45932			comp46618_c0_seq1	0	NO MATCH	1128	0	0	0	0	0	0	999		0.0422057				-2.2725			0.07	0.21	0.07	0	0.04	0.07	0.2	0.11	0.25	0.1	0.34	0.2
	comp46644_c0	1.61836			1.87486	comp46644_c0_seq1	0	NO MATCH	1152	0	0	0	0	0	0	999	0.000416085			3.10323e-05	-0.656542			-0.490867	0.7	0.85	0.74	0.55	0.28	0.97	1.11	0.82	0.8	0.34	0.25	0.13
	comp46651_c0				1.65018	comp46651_c0_seq1	0	NO MATCH	854	0	0	0	0	0	0	999				0.0208892				-1.58723	0.54	0.28	0.42	0.38	0.22	0.49	0.48	0.49	0.53	0.04	0.26	0.14
	comp46652_c0				1.13266	comp46652_c0_seq1	0	NO MATCH	463	0	0	0	0	0	0	999				0.0194076				0.187637	2.43	1.68	3.43	1.43	0.56	3.21	2.98	2.94	5.01	2.32	1.13	1.47
	comp46654_c1	1.74222				comp46654_c1_seq1	XP_001943317	PREDICTED: probable maltase H [Acyrthosiphon pisum]	1275	621	354	8.84474e-90	163	229	-1	1	0.0288507				-1.73275				0.22	0.24	0.39	0.19	0.25	0.32	0.14	0.29	0.22	0.06	0.07	0.12
	comp46665_c0				-1.614	comp46665_c0_seq1	0	NO MATCH	638	0	0	0	0	0	0	999				0.0204419				-1.17297	0.74	0.19	0.19	0.73	0.23	0.43	0.18	0.34	0.4	0.53	0.94	1.33
	comp46670_c0		-2.88045		-1.46282	comp46670_c0_seq1	0	NO MATCH	420	0	0	0	0	0	0	999		4.95193e-05		0.0189593		-1.11938		-0.839579	0.65	0.84	1.04	0.21	0.25	0.3	0.49	0.88	0.76	1.25	1.61	2.99
	comp46679_c0	1.73664	1.89149		2.80054	comp46679_c0_seq1	0	NO MATCH	254	0	0	0	0	0	0	999	2.85883e-05	4.48685e-05		4.76504e-16	-0.367624	-0.354925		0.440475	6.79	4.68	5.48	7.29	7.15	4.7	12.22	13.34	10.2	1.64	1.28	2.14
	comp46693_c0				1.52491	comp46693_c0_seq1	0	NO MATCH	664	0	0	0	0	0	0	999				0.000936479				-0.32304	0.85	0.25	0.75	0.96	0.75	0.6	1.3	1.98	2.21	0.46	0.81	0.56
	comp46698_c0				-1.32192	comp46698_c0_seq1	0	NO MATCH	565	0	0	0	0	0	0	999				0.00994907				-0.608161	1.08	1.19	1.62	0.98	1.33	1.41	0.91	0.23	0.76	1.5	1.61	1.68
	comp46699_c0	-2.10517			-1.72112	comp46699_c0_seq1	EFA12287	hypothetical protein TcasGA2_TC016239 [Tribolium castaneum]	1920	943	343	3.48578e-33	93	169	3	1	0.011018			0.0320071	-1.78486			-1.74128	0.04	0.02	0.06	0.02	0.09	0.06	0.04	0.06	0.06	0.15	0.21	0.18
	comp46701_c0	-1.65365	-1.13344		-2.00089	comp46701_c0_seq3	EFA12483	hypothetical protein TcasGA2_TC001507 [Tribolium castaneum]	357	964	60	5.45954e-06	30	39	2	1	2.89202e-06	0.00723902		1.06208e-07	0.140466	0.183516		0.0599033	0.31	0.49	0.45	0.74	0.43	0.63	0.28	0.31	0.41	1.41	1.11	1.42
	comp46706_c1		-2.20286			comp46706_c1_seq3	P54186	RecName: Full=Protein D1 >gi|1143527|emb|CAA61244.1| D1 protein [Onchocerca volvulus]	698	152	64	6.62253e-06	27	39	-3	1		0.000100035				-0.969376			0.78	0.57	0.91	0.29	0.27	0.16	0.59	0.78	0.53	1.11	1.03	1.24
	comp46714_c0	1.34876	1.61529		1.20929	comp46714_c0_seq2	0	NO MATCH	451	0	0	0	0	0	0	999	4.47897e-05	5.65615e-06		0.00127144	1.09793	1.19015		0.994353	7.91	8.8	6.17	7.64	10.96	8.84	8.32	6.65	5.84	4.33	2.42	2.1
	comp46715_c0		-2.98715			comp46715_c0_seq1	0	NO MATCH	239	0	0	0	0	0	0	999		0.00102614				-1.95059			1.01	0.21	1.06	0	0	0.59	4.03	1.8	2.74	2.56	1.55	1.69
	comp46720_c0				-2.28517	comp46720_c0_seq1	0	NO MATCH	522	0	0	0	0	0	0	999				0.00951091				-2.09778	0.67	0.39	0.64	0.26	0.46	0.25	0.12	0.14	0.27	0.83	0.94	0.89
	comp46721_c1		-2.22418	-2.4389		comp46721_c1_seq1	0	NO MATCH	2127	0	0	0	0	0	0	999		0.0281935	0.0355201			-2.15144	-2.05221		0.09	0.16	0.18	0.04	0.02	0.02	0.17	0.15	0.17	0.1	0.13	0.14
	comp46727_c0	-1.55227	-1.3565		-1.20946	comp46727_c0_seq1	NP_001119619	cathepsin B-5880 precursor [Acyrthosiphon pisum] >gi|163300442|tpg|DAA06127.1| TPA_inf: cathepsin B transcript 5880 [Acyrthosiphon pisum] >gi|239790051|dbj|BAH71611.1| ACYPI000015 [Acyrthosiphon pisum] >gi|239790053|dbj|BAH71612.1| ACYPI000015 [Acyrthosiphon pisum]	1034	302	191	1.40514e-20	65	90	1	1	3.80803e-12	2.62811e-07		2.48941e-07	2.97764	2.93782		3.05761	4.67	2.89	4.26	4.98	5.26	3.34	5.83	5.31	3.88	10.17	12.73	11.27
	comp46727_c1	-1.18734	-1.59518		-1.13002	comp46727_c1_seq2	0	NO MATCH	459	0	0	0	0	0	0	999	0.000339265	3.04614e-06		0.000233371	1.05375	0.860643		1.05603	4.22	2.74	2.06	1.93	2.93	1.98	3.46	2.57	3.31	5.81	7.08	7.33
	comp46728_c0	-1.10365			-1.1098	comp46728_c0_seq1	0	NO MATCH	436	0	0	0	0	0	0	999	5.92339e-08			7.49788e-07	2.70082			2.68639	9.68	10.12	12.52	18.89	18.1	9.35	12.35	10.5	9.39	22.49	23.97	22.05
	comp46748_c2	-1.46779			-1.24652	comp46748_c2_seq1	0	NO MATCH	654	0	0	0	0	0	0	999	0.00972813			0.0327232	-1.01612			-0.977689	0.26	0.38	0.44	0.64	0.75	0.42	0.3	0.53	0.46	0.99	1.12	0.87
	comp46754_c0	6.1501	7.50455	1.34602	5.84888	comp46754_c0_seq1	0	NO MATCH	701	0	0	0	0	0	0	999	2.65586e-30	1.53812e-36	0.000775839	3.66264e-23	0.0670019	1.26752	1.72005	-0.222209	2.48	3.2	3.28	4.63	9.16	9.26	2.68	1.89	2.7	0	0.05	0.06
	comp46759_c0		-3.10884		-3.16361	comp46759_c0_seq2	0	NO MATCH	497	0	0	0	0	0	0	999		0.0369809		0.0409478		-2.73391		-2.68102	0.29	0.19	0.19	0.1	0	0	0.09	0	0	0.35	0.38	0.37
	comp46764_c0				3.3983	comp46764_c0_seq1	0	NO MATCH	252	0	0	0	0	0	0	999				0.0315981				-2.66831	0.62	0.2	0.4	0.61	0.72	0.38	1.13	0.42	1.03	0	0	0.2
	comp46767_c1	1.12409	1.04517			comp46767_c1_seq1	XP_002717180	PREDICTED: UDP-glucuronosyltransferase 2B16-like [Oryctolagus cuniculus]	879	531	139	1.38227e-20	52	80	-2	1	0.000480904	0.00397421			0.965331	0.81641			3.89	2.72	2.65	2.87	2.49	3.33	2.3	1.84	3.6	1.5	1.57	1.07
	comp46787_c0		-1.71537		-1.64649	comp46787_c0_seq1	0	NO MATCH	980	0	0	0	0	0	0	999		0.0221636		0.0237361		-1.51629		-1.43604	0.42	0.24	0.12	0.12	0.14	0.15	0.11	0.21	0.12	0.48	0.58	0.32
	comp46799_c0				1.08383	comp46799_c0_seq1	0	NO MATCH	742	0	0	0	0	0	0	999				0.000115592				1.29674	2.6	4.95	3.16	3.58	3.74	4.54	5.53	4.93	5.68	2.65	2.27	2.58
	comp46804_c0	1.90684	2.12222		1.89027	comp46804_c0_seq2	0	NO MATCH	1587	0	0	0	0	0	0	999	3.5216e-15	1.80939e-12		3.50617e-12	2.23146	2.30577		2.20435	4.55	4.21	5.15	5.35	6.57	4.24	3.84	4.74	5.18	0.82	1.46	1.35
	comp46810_c0		1.72602		1.29199	comp46810_c0_seq3	0	NO MATCH	1496	0	0	0	0	0	0	999		0.000118575		0.0153878		-0.534345		-0.732856	0.4	0.56	0.59	0.78	0.81	0.82	0.42	0.68	0.7	0.22	0.31	0.17
	comp46819_c2				2.57698	comp46819_c2_seq1	0	NO MATCH	397	0	0	0	0	0	0	999				0.0271352				-2.32049	0.12	0.79	0.33	0.34	0	0.43	0.42	1.06	0.58	0	0.09	0.22
	comp46822_c0		-1.05586			comp46822_c0_seq1	XP_970925	PREDICTED: similar to AGAP010206-PA [Tribolium castaneum] >gi|270011010|gb|EFA07458.1| bicaudal D [Tribolium castaneum]	4227	761	757	0	376	511	3	1		0.00572265				2.3719			1.27	1.52	1.14	0.67	0.56	1.19	1.65	1.6	1.13	1.92	1.84	1.25
	comp46834_c0				2.3103	comp46834_c0_seq1	0	NO MATCH	524	0	0	0	0	0	0	999				0.0151002				-2.01081	0.34	0.24	0.32	0.5	0.19	0.85	0.84	0.76	0.33	0.07	0.13	0.16
	comp46844_c0	2.3128	1.98341			comp46844_c0_seq4	EOY09042	S-adenosyl-L-methionine-dependent methyltransferases superfamily protein [Theobroma cacao]	1249	260	259	2.33039e-87	154	202	3	1	1.28847e-06	0.00028067			-0.845568	-1.1765			0.83	0.82	0.68	0.63	0.65	0.58	0.41	0.26	0.26	0.2	0.15	0.11
	comp46865_c1		2.57702	2.23423		comp46865_c1_seq2	XP_003245995	PREDICTED: hypothetical protein LOC100570266 [Acyrthosiphon pisum]	4570	1734	1397	0	588	841	-1	1		2.02951e-10	2.41904e-10			0.439722	0.486972		0.08	0.1	0.11	0.4	0.54	0.46	0.08	0.07	0.05	0.05	0.13	0.04
	comp46874_c0		-1.22303		-1.27183	comp46874_c0_seq1	EFZ12494	hypothetical protein SINV_12047 [Solenopsis invicta]	2549	794	635	1.81375e-136	243	390	1	1		0.0326605		0.0352564		-0.847947		-0.785801	0.17	0.25	0.28	0.09	0.07	0.18	0.08	0.06	0.2	0.27	0.29	0.26
	comp46884_c0	1.73315	2.47664		1.19034	comp46884_c0_seq3	0	NO MATCH	1300	0	0	0	0	0	0	999	1.18418e-16	9.01917e-22		2.3565e-06	3.70131	4.20888		3.29743	17.96	16.25	17.06	28.25	35.05	22.71	12.52	11.35	11.48	6.48	3.65	5.13
	comp46910_c0	4.63768		-6.36494		comp46910_c0_seq2	0	NO MATCH	842	0	0	0	0	0	0	999	7.51774e-06		1.08366e-05		-1.8833		-1.94894		0.35	0.44	0.72	0	0	0	0	0	0	0	0	0.05
	comp46915_c0		-2.55251	-2.06789		comp46915_c0_seq1	0	NO MATCH	1166	0	0	0	0	0	0	999		9.89109e-06	0.00593222			-1.06091	-1.44199		0.8	0.71	0.72	0.17	0.2	0.16	0.88	0.63	0.51	0.86	1.19	1.02
	comp46917_c2	-2.8236			-1.91376	comp46917_c2_seq2	0	NO MATCH	667	0	0	0	0	0	0	999	0.00135775			0.0194076	-2.01256			-1.92575	0	0.13	0.06	0.32	0.22	0.12	0.18	0.07	0.13	0.57	0.5	0.37
	comp46918_c0		2.94798	2.71472		comp46918_c0_seq1	XP_003245774	PREDICTED: hypothetical protein LOC100570561 [Acyrthosiphon pisum]	2262	590	413	4.18145e-97	188	256	1	1		1.60454e-11	1.23619e-10			-0.191666	-0.165887		0.07	0.13	0.1	0.73	0.66	0.65	0.06	0.12	0.07	0.09	0.04	0.13
	comp46944_c0		1.11527		1.07717	comp46944_c0_seq1	0	NO MATCH	653	0	0	0	0	0	0	999		2.85402e-06		5.80071e-07		3.55094		3.6082	29.39	18.27	21.5	32.18	29.49	22.44	27.04	23.81	31.23	13.59	13.22	11.46
	comp46974_c4		-2.11689			comp46974_c4_seq1	0	NO MATCH	494	0	0	0	0	0	0	999		0.0483991				-2.22232			0.18	0.35	0.69	0.18	0	0.17	0.24	0.18	0.18	0.48	0.35	0.85
	comp46990_c0	3.41023				comp46990_c0_seq1	0	NO MATCH	363	0	0	0	0	0	0	999	0.033556				-2.64986				0.52	0.88	0.25	0.51	0.15	0.48	0.35	0.39	0.39	0.12	0	0
	comp46992_c1		2.60708			comp46992_c1_seq1	0	NO MATCH	1062	0	0	0	0	0	0	999		0.00669237				-2.12894			0.31	0.26	0.07	0.34	0.22	0.32	0.03	0.12	0.23	0.03	0.03	0.07
	comp46996_c0				-1.85815	comp46996_c0_seq3	0	NO MATCH	557	0	0	0	0	0	0	999				0.0472889				-2.13459	0.18	0.7	0.43	0.53	0.21	0.33	0.16	0.18	0.09	0.56	0.56	0.51
	comp47000_c1	1.80186				comp47000_c1_seq1	0	NO MATCH	687	0	0	0	0	0	0	999	0.0186437				-1.82497				0.5	0.6	0.47	0.18	0.5	0.11	0.45	0.56	0.31	0.16	0.14	0.12
	comp47019_c1				-1.53502	comp47019_c1_seq1	0	NO MATCH	1398	0	0	0	0	0	0	999				0.00143015				-0.464104	1.61	1.53	2.04	2.18	1.5	1.66	0.91	0.81	0.8	1.69	2.89	2.67
	comp47043_c0		-1.02166			comp47043_c0_seq1	0	NO MATCH	1795	0	0	0	0	0	0	999		0.00452716				3.74985			7.43	5.44	6.59	6.38	4.31	4.98	9.18	9.47	15.47	13.8	6.05	11.63
	comp47061_c1		-1.17134			comp47061_c1_seq1	0	NO MATCH	1803	0	0	0	0	0	0	999		0.0236119				0.395129			0.75	0.99	0.71	0.35	0.23	0.75	0.68	0.93	0.83	1.09	0.77	1.14
	comp47065_c0		1.13861			comp47065_c0_seq1	ACB36909	glutathione S-transferase theta [Antheraea pernyi]	926	216	213	1.04321e-45	95	136	-1	1		0.000616882				2.11734			4.46	4.54	4.63	5.42	9.66	6.12	3.07	3.15	3.36	2.76	3.25	3.45
	comp47067_c0		-3.01251	-3.74041		comp47067_c0_seq1	0	NO MATCH	649	0	0	0	0	0	0	999		0.00203424	1.94452e-05			-1.92039	-1.43993		1.32	0.57	1.07	0.06	0.15	0	1.01	0.13	0.46	0.41	0.77	0.56
	comp47081_c2		-2.16214			comp47081_c2_seq1	0	NO MATCH	548	0	0	0	0	0	0	999		0.0189946				-2.18869			0.24	0.46	0.15	0.08	0.09	0.15	0.22	0.4	0.55	0.64	0.43	0.45
	comp47107_c0	-2.63261	-2.94964		-2.3549	comp47107_c0_seq1	0	NO MATCH	708	0	0	0	0	0	0	999	1.83304e-08	1.50499e-08		4.18e-07	-0.517276	-0.630949		-0.494895	0.12	0.4	0.23	0.18	0.21	0.22	0.43	0.18	0.3	1.8	1.21	1.75
	comp47147_c0	-2.90923	-3.52882		-2.28059	comp47147_c0_seq1	0	NO MATCH	428	0	0	0	0	0	0	999	3.95965e-05	2.76835e-05		0.00100013	-1.43801	-1.5576		-1.38281	0	0.21	0.3	0.1	0.24	0	0.39	0.11	0.32	1.79	0.91	1.41
	comp47159_c1	-1.25774	-2.54742			comp47159_c1_seq1	0	NO MATCH	310	0	0	0	0	0	0	999	0.039537	6.82342e-05			-0.620547	-0.933986			1.43	1.37	1.21	0.78	0.55	0.29	1.72	1.92	1.1	4.49	3.2	1.8
	comp47164_c0		-2.06834			comp47164_c0_seq1	BAN20587	protein phosphatase type 2c [Riptortus pedestris]	1678	464	220	3.44507e-42	99	139	1	1		0.00709314				-1.52779			0.09	0.18	0.14	0.09	0.11	0	0.13	0.26	0.12	0.34	0.2	0.29
	comp47166_c0	-5.47281	-2.70232			comp47166_c0_seq1	0	NO MATCH	216	0	0	0	0	0	0	999	0.00144043	0.0406737			-2.50292	-2.47613			0	0	0	0.5	0	0	2.78	1.03	4.83	1.58	0.6	1.69
	comp47166_c1	-5.55178	-2.94769	2.59006		comp47166_c1_seq1	CAB53367	necpain [Necator americanus]	1093	339	367	1.92356e-31	107	177	2	1	1.21147e-94	7.07207e-36	2.52773e-10		2.80524	2.85661	-0.00117189		0.22	0.39	0.18	1.5	1.58	1.81	19.53	11.43	26.55	11.82	13.23	12.33
	comp4716_c0		2.37925			comp4716_c0_seq1	0	NO MATCH	667	0	0	0	0	0	0	999		0.0484544				-2.50711			0.06	0.06	0	0.31	0.44	0.23	0	0.26	0	0.06	0.05	0.06
	comp47170_c0	-1.39013	-1.53222			comp47170_c0_seq1	0	NO MATCH	652	0	0	0	0	0	0	999	6.90508e-11	1.76651e-11			3.77174	3.64315			13.03	9.29	14.81	13.21	9.86	10.53	13.82	19.93	20.25	28.48	30.93	36.53
	comp47174_c0	1.99159	2.69126		2.35431	comp47174_c0_seq3	0	NO MATCH	734	0	0	0	0	0	0	999	4.66673e-17	5.9824e-30		1.52889e-24	3.01806	3.50377		3.30166	24.92	17.33	14.7	32.51	36.13	23.88	23.47	20.05	29.72	4.98	4.65	4.49
	comp47180_c0		1.43369			comp47180_c0_seq2	ENN81522	hypothetical protein YQE_02051, partial [Dendroctonus ponderosae]	996	305	70	2.11937e-11	43	49	-2	1		0.0116213				-0.321824			0.66	0.45	0.55	0.84	1.82	0.78	0.46	0.39	1.19	0.34	0.48	0.4
	comp47199_c0				1.64293	comp47199_c0_seq1	0	NO MATCH	476	0	0	0	0	0	0	999				3.18196e-05				1.08573	6.49	2.08	3.58	1.85	1.51	1.9	5.69	5.41	11.29	2.58	2.33	2.13
	comp47199_c1				1.41311	comp47199_c1_seq2	0	NO MATCH	902	0	0	0	0	0	0	999				2.83179e-06				2.59542	7.44	5.33	6.22	4.07	6.05	3.24	8.93	11.26	11.12	4.28	4.93	2.27
	comp47203_c1			1.37102		comp47203_c1_seq1	0	NO MATCH	299	0	0	0	0	0	0	999			0.00109415				1.8847		6.98	9.12	11.24	28.71	28.79	14.16	13.36	12.41	8.24	12.34	15.72	14.77
	comp47206_c0		1.30462			comp47206_c0_seq4	XP_001654366	sugar transporter [Aedes aegypti] >gi|108873601|gb|EAT37826.1| AAEL010219-PA [Aedes aegypti]	1342	570	347	1.4841e-42	110	181	-1	1		0.0494029				-1.23483			0.38	0.32	0.32	0.57	0.77	0.42	0.19	0.17	0.37	0.33	0.16	0.2
	comp47218_c1				1.65058	comp47218_c1_seq1	XP_003244010	PREDICTED: hypothetical protein LOC100568588 [Acyrthosiphon pisum]	1377	395	329	1.59395e-47	130	174	-1	1				0.0259673				-1.48759	0.12	0.22	0.19	0.09	0.3	0.4	0.42	0.38	0.17	0.07	0.14	0.08
	comp47224_c0	1.38807	1.5492		1.29786	comp47224_c0_seq1	0	NO MATCH	1166	0	0	0	0	0	0	999	2.40818e-10	2.38086e-08		1.52693e-05	3.01921	3.04522		2.94258	10.78	9.74	10.04	13.66	11.17	9.41	7.17	9.05	12.54	3.01	3.59	4.93
	comp47228_c1		1.13115			comp47228_c1_seq2	CAE47501	cathepsin L-like proteinase [Diabrotica virgifera virgifera]	555	325	226	1.0589e-24	75	114	3	1		1.27167e-06				2.84442			3.54	3.34	3.47	4.47	4.8	4.08	2.8	3.24	3.3	2.12	2.1	1.78
	comp47230_c0	-2.21107				comp47230_c0_seq2	0	NO MATCH	1010	0	0	0	0	0	0	999	0.0173662				-2.11831				0.04	0.08	0.04	0.12	0.14	0.07	0.26	0.04	0.12	0.29	0.25	0.23
	comp47233_c1	-3.89262	-2.16286			comp47233_c1_seq1	0	NO MATCH	351	0	0	0	0	0	0	999	0.00147671	0.0393301			-2.23876	-2.19106			0.14	0	0	0	0.16	0.37	0.98	0.55	1.35	1.32	0.74	0.51
	comp47237_c0				-1.12445	comp47237_c0_seq1	0	NO MATCH	1081	0	0	0	0	0	0	999				0.000339286				1.08998	1.62	1.71	1.62	1.93	1.77	1.59	1.53	1.03	1.12	2.37	2.6	2.99
	comp47261_c0	1.75586	1.42599		1.67024	comp47261_c0_seq1	0	NO MATCH	768	0	0	0	0	0	0	999	3.95994e-07	0.000867915		2.84135e-06	0.261551	-0.0700258		0.187663	2.09	2.75	2.46	1.99	2.2	1.61	2.38	2.32	2.18	0.58	0.98	0.52
	comp47271_c0	-1.54137	-1.27259		-2.12454	comp47271_c0_seq1	0	NO MATCH	1057	0	0	0	0	0	0	999	0.00318541	0.0321881		8.64004e-05	-0.896338	-0.92007		-1.01757	0.27	0.19	0.22	0.34	0.22	0.25	0.17	0.16	0.11	0.55	0.72	0.69
	comp47275_c0				2.67812	comp47275_c0_seq1	0	NO MATCH	759	0	0	0	0	0	0	999				0.000444759				-1.77613	0.17	0.27	0.42	0.05	0.25	0.15	0.55	0.5	0.6	0.05	0.04	0.16
	comp47280_c0	2.73322				comp47280_c0_seq1	0	NO MATCH	750	0	0	0	0	0	0	999	0.0436273				-2.54284				0.18	0.23	0.4	0	0.21	0.22	0.05	0.06	0.18	0.05	0	0.06
	comp47285_c0	-3.62667	-3.56785		-3.64311	comp47285_c0_seq1	0	NO MATCH	1109	0	0	0	0	0	0	999	1.44465e-06	5.65615e-06		6.13779e-07	-1.13951	-1.21361		-1.15522	0	0.14	0	0.04	0.08	0.03	0.1	0	0.04	0.81	0.74	0.31
	comp47290_c2				-1.07603	comp47290_c2_seq2	XP_001943575	PREDICTED: facilitated trehalose transporter Tret1-like [Acyrthosiphon pisum]	761	475	123	3.83799e-23	56	73	1	1				0.0354749				-0.579775	0.79	0.8	0.58	0.69	0.65	0.72	0.51	0.4	0.35	0.85	0.88	0.91
	comp47297_c0	-1.24719				comp47297_c0_seq1	0	NO MATCH	302	0	0	0	0	0	0	999	1.9428e-06				1.984				10.34	7.9	10.16	16.11	14.68	7.09	16.75	15.56	22.15	17.08	24.77	24.5
	comp47306_c0	1.00897				comp47306_c0_seq1	EEZ97394	hypothetical protein TcasGA2_TC011220 [Tribolium castaneum]	2105	1958	718	1.63408e-164	330	445	3	1	0.0450099				-0.340299				0.47	0.47	0.43	0.44	0.26	0.39	0.3	0.23	0.32	0.15	0.19	0.34
	comp47309_c0		1.65163			comp47309_c0_seq1	0	NO MATCH	692	0	0	0	0	0	0	999		0.0274491				-1.38413			0.31	0.67	0.37	1.36	0.97	0.71	0.28	0.62	0.15	0.14	0.3	0.51
	comp4731_c0		5.14693			comp4731_c0_seq1	0	NO MATCH	375	0	0	0	0	0	0	999		0.0049245				-2.83345			0.25	0.36	0.48	0.49	0.43	0.57	0.11	0.13	0	0	0	0
	comp47323_c0		-1.39162		-1.45161	comp47323_c0_seq1	0	NO MATCH	1080	0	0	0	0	0	0	999		0.0118087		0.00346108		-0.84704		-0.788603	0.38	0.47	0.5	0.22	0.22	0.35	0.24	0.3	0.22	0.73	0.7	0.64
	comp47327_c0	-1.22426			-1.04485	comp47327_c0_seq1	0	NO MATCH	1433	0	0	0	0	0	0	999	0.0182849			0.0475608	-0.549815			-0.515582	0.17	0.3	0.29	0.33	0.67	0.18	0.33	0.28	0.25	0.44	0.61	0.71
	comp47344_c0				-1.01587	comp47344_c0_seq1	0	NO MATCH	758	0	0	0	0	0	0	999				0.0169413				0.555621	3.22	2.13	4.07	4.79	3.94	2.59	0.8	1.34	1.76	2.11	2.75	2.88
	comp47359_c0	-1.98951	-1.22939		-1.90481	comp47359_c0_seq1	0	NO MATCH	2617	0	0	0	0	0	0	999	7.54616e-06	0.012271		1.42163e-05	0.0705772	0.15738		0.071713	0.15	0.11	0.22	0.29	0.32	0.21	0.15	0.2	0.16	0.45	0.54	0.9
	comp47362_c0		5.46066		5.50749	comp47362_c0_seq1	0	NO MATCH	472	0	0	0	0	0	0	999		0.000864515		0.00323274		-2.6626		-2.5628	0.38	0.18	0.09	0.56	0.33	0.52	0.77	0.48	0.19	0	0	0
	comp47368_c1		-1.32257			comp47368_c1_seq1	0	NO MATCH	1313	0	0	0	0	0	0	999		0.00754156				0.906825			0.82	1.86	1.67	0.93	0.28	1.26	1.97	1.61	1.46	1.79	2.23	2.2
	comp47373_c0		-1.63448			comp47373_c0_seq1	0	NO MATCH	1062	0	0	0	0	0	0	999		0.0369647				-1.68391			0.23	0.22	0.07	0.15	0.09	0.11	0.38	0.35	0.08	0.44	0.33	0.33
	comp47379_c0	-1.67528	-1.93512			comp47379_c0_seq1	0	NO MATCH	360	0	0	0	0	0	0	999	1.76302e-11	2.88289e-05			2.01173	1.86551			6.19	4.32	8.15	5.3	1.51	8.57	12.36	11.53	8.12	21.14	18.54	19.13
	comp47402_c0		-2.26323	-1.38113	-1.70618	comp47402_c0_seq1	XP_001947484	PREDICTED: probable maltase L-like [Acyrthosiphon pisum]	2414	626	624	2.31929e-109	228	352	-1	1		6.72554e-30	3.58224e-12	8.10692e-18		4.04058	3.32588	4.23083	6.85	6.18	6.02	2.55	2.48	2.34	4.2	2.97	3.68	10.8	11.43	12.68
	comp47407_c0		1.39564			comp47407_c0_seq2	0	NO MATCH	914	0	0	0	0	0	0	999		0.0112588				-0.950129			0.36	0.39	0.34	0.8	0.83	0.79	0.24	0.23	0.4	0.24	0.35	0.3
	comp47419_c0		-1.50268		-2.31693	comp47419_c0_seq1	0	NO MATCH	1566	0	0	0	0	0	0	999		0.0324271		0.000918297		-1.44077		-1.5065	0.05	0.07	0.27	0.1	0.12	0.09	0.07	0.08	0.03	0.34	0.3	0.24
	comp47423_c0		1.9236		1.55806	comp47423_c0_seq2	CAQ57674	cytochrome P450 [Nilaparvata lugens]	600	502	174	1.06934e-14	56	88	1	1		0.0054282		0.049697		-1.4987		-1.6371	0.17	0.33	0.16	0.62	0.92	0.63	0.46	0.4	0.79	0.1	0.22	0.22
	comp47432_c0				-1.91357	comp47432_c0_seq1	0	NO MATCH	607	0	0	0	0	0	0	999				0.0166664				-1.9252	1.35	0.89	0.54	0.63	0.08	0.33	0.13	0.14	0.14	0.44	0.61	0.54
	comp47437_c0				-1.24017	comp47437_c0_seq1	NP_001119613	cathepsin B precursor [Acyrthosiphon pisum]	2052	323	293	2.61264e-42	104	154	-2	1				0.0229549				-0.0412899	0.69	0.5	0.81	0.3	0.31	0.36	0.31	0.27	0.19	0.39	0.49	0.94
	comp47440_c0		1.64271			comp47440_c0_seq1	0	NO MATCH	867	0	0	0	0	0	0	999		0.0337286				-1.4922			0.19	0.32	0.32	0.66	0.33	0.7	0.13	0.19	0.33	0.04	0.33	0.14
	comp47457_c2		-1.28634	-1.83982		comp47457_c2_seq1	0	NO MATCH	1742	0	0	0	0	0	0	999		0.000149017	0.0207171			1.57958	1.95351		7.46	2.54	1.21	0.86	1.41	0.89	1.84	1.68	2	2.64	2.95	1.97
	comp47471_c0				1.18073	comp47471_c0_seq1	0	NO MATCH	765	0	0	0	0	0	0	999				0.0372576				-0.664527	0.38	0.32	0.78	0.86	0.38	0.45	1.14	0.78	1.36	0.24	0.6	0.57
	comp47482_c0	-1.24392			-1.86394	comp47482_c0_seq1	0	NO MATCH	1382	0	0	0	0	0	0	999	0.0340387			0.000981254	-0.954033			-1.0976	0.29	0.12	0.21	0.25	0.26	0.35	0.12	0.13	0.16	0.51	0.4	0.57
	comp47487_c3	1.68487				comp47487_c3_seq1	0	NO MATCH	220	0	0	0	0	0	0	999	0.00821801				-1.19474				4.99	2.88	2.85	1.47	0.29	2.52	1.35	2.77	1.98	1.1	1.35	0.71
	comp47499_c0				1.77666	comp47499_c0_seq3	XP_003243439	PREDICTED: RNA-directed DNA polymerase from mobile element jockey-like [Acyrthosiphon pisum]	499	1222	164	7.64752e-15	58	72	-3	1				3.51136e-10				0.943813	2.65	2.33	3.32	2.16	3.16	2.15	5.34	6.11	5.26	1.61	1.53	1.65
	comp47499_c1				1.62757	comp47499_c1_seq1	0	NO MATCH	528	0	0	0	0	0	0	999				0.0109431				-1.07504	0.33	0.64	0.87	0.57	0.38	0.84	1.51	1.68	0.74	0.44	0.19	0.63
	comp47513_c0		1.09702			comp47513_c0_seq4	XP_002429606	conserved hypothetical protein [Pediculus humanus corporis] >gi|212514573|gb|EEB16868.1| conserved hypothetical protein [Pediculus humanus corporis]	553	413	35	3.17161e-06	25	29	1	1		0.0173789				-0.17353			0.49	0.56	0.42	0.75	0.69	0.66	0.48	0.54	0.8	0.37	0.23	0.37
	comp47520_c1	1.64073			1.70509	comp47520_c1_seq1	0	NO MATCH	1044	0	0	0	0	0	0	999	0.000859186			0.00162696	-0.863926			-0.830343	0.74	0.68	0.75	0.61	0.49	0.5	0.53	1.03	0.74	0.28	0.15	0.26
	comp47559_c0		-1.68363			comp47559_c0_seq1	0	NO MATCH	849	0	0	0	0	0	0	999		0.0428565				-1.2508			0.15	0.47	0.14	0.1	0.06	0.45	0.44	0.2	0.44	0.65	0.99	0.37
	comp47561_c0		1.24575			comp47561_c0_seq1	0	NO MATCH	1844	0	0	0	0	0	0	999		1.64199e-09				4.04964			7.97	8.46	9.7	12.59	15.34	12.23	5.01	4.75	8.29	5.39	5.51	5.79
	comp47575_c0		1.43275			comp47575_c0_seq1	0	NO MATCH	980	0	0	0	0	0	0	999		0.00504001				-0.39077			0.73	0.37	0.6	1.76	1.33	0.93	0.57	0.98	0.72	0.34	0.6	0.5
	comp47579_c0		1.16186			comp47579_c0_seq2	XP_001606821	PREDICTED: testis-expressed sequence 9 protein-like [Nasonia vitripennis]	1909	328	219	3.2509e-15	58	111	-3	1		5.75548e-07				2.68475			2.98	2.54	2.42	4.89	5.09	4.68	2.67	2.25	3.67	1.99	2.27	2.19
	comp47580_c0		-3.34757			comp47580_c0_seq2	0	NO MATCH	757	0	0	0	0	0	0	999		3.08348e-05				-1.69798			0.37	0.5	0.35	0.07	0	0.14	0.47	0.38	0.15	0.79	1.04	0.63
	comp47590_c1	-1.1336	-4.99446	-3.87343		comp47590_c1_seq1	0	NO MATCH	1231	0	0	0	0	0	0	999	5.38623e-13	6.18959e-111	9.86178e-77		5.83498	5.24686	4.14856		32.96	28.38	27.09	1.61	2.11	2.35	103.14	62.56	92.63	61.34	66.72	63.22
	comp47593_c0	-1.953	-2.14585			comp47593_c0_seq2	0	NO MATCH	747	0	0	0	0	0	0	999	0.0192535	0.0268609			-1.87904	-1.98274			0.06	0.19	0.12	0.06	0.15	0.12	0.23	0.26	0.06	0.4	0.65	0.42
	comp47605_c7			1.1264		comp47605_c7_seq1	0	NO MATCH	565	0	0	0	0	0	0	999			0.0483395				0.0834169		1.39	1.34	1.18	3.56	1.95	3.04	2.02	2.41	3.67	1.84	1.43	2.55
	comp47612_c0		1.01802			comp47612_c0_seq1	AFP49818	cytochrome P450 [Bemisia tabaci]	3313	510	497	0	485	487	3	1		7.88341e-06				7.3707			35.85	33.76	41.81	64.85	83.49	61.12	31.81	33.27	36.52	29.76	31.24	40.85
	comp47614_c0	-3.1935	-3.52188		-4.89296	comp47614_c0_seq2	EFA11798	hypothetical protein TcasGA2_TC008577 [Tribolium castaneum] >gi|334883355|dbj|BAK38641.1| unnamed protein product [Tribolium castaneum]	717	964	146	1.56456e-20	49	80	-1	1	0.000272554	0.000154219		4.02585e-06	-1.47002	-1.56946		-1.56013	0	0.2	0.07	0.14	0	0.06	0.06	0	0	1.5	0.77	0.4
	comp47621_c0	1.37703	1.97369			comp47621_c0_seq2	0	NO MATCH	530	0	0	0	0	0	0	999	0.0298962	0.000294799			-1.09795	-0.806791			1.79	1.26	2.16	2.23	3.7	2.08	0.75	1.93	1.78	0.42	0.74	0.79
	comp47624_c0		1.25235	1.57561		comp47624_c0_seq1	0	NO MATCH	634	0	0	0	0	0	0	999		0.0495998	0.0286032			-0.721942	-0.803992		0.41	0.72	0.26	1.26	1.16	1.74	0.98	1.23	0.68	0.6	0.89	0.19
	comp47624_c1		1.2674	1.31445		comp47624_c1_seq1	0	NO MATCH	1020	0	0	0	0	0	0	999		0.00308041	0.00680191			-0.0580033	-0.0806626		0.48	0.62	0.54	1.14	1.52	1.47	0.94	1.09	0.72	0.46	0.75	0.46
	comp47633_c0		1.79074			comp47633_c0_seq1	0	NO MATCH	374	0	0	0	0	0	0	999		0.0468012				-2.06179			0.63	0.6	0.84	0.99	0.58	1.15	0.23	0.76	0.87	0.33	0.19	0.24
	comp47634_c0	-1.2507	-1.38358		-1.30649	comp47634_c0_seq1	0	NO MATCH	835	0	0	0	0	0	0	999	0.00427917	0.00362335		0.00426139	-0.280137	-0.398958		-0.306246	0.5	0.58	0.57	0.54	0.4	0.55	0.54	0.4	0.64	1.54	1	1.39
	comp47638_c0				1.79124	comp47638_c0_seq2	XP_001942950	PREDICTED: fatty acid synthase-like [Acyrthosiphon pisum]	209	2090	548	8.80028e-41	149	250	3	1				0.02644				-0.559465	0.11	0.07	0.12	0.18	0.15	0.1	0.22	0.92	0.24	0.05	0.17	0.16
	comp47644_c0				-1.50262	comp47644_c0_seq2	0	NO MATCH	761	0	0	0	0	0	0	999				0.0453058				-1.52263	0.55	0.16	0.16	0.27	0.51	0.3	0.15	0.28	0.16	0.44	0.51	0.73
	comp47658_c0		-1.93701			comp47658_c0_seq3	0	NO MATCH	431	0	0	0	0	0	0	999		0.0224004				-1.76337			0.56	0.95	0.81	0.28	0.49	0.26	0.89	1.42	0.14	1.75	0.98	1.23
	comp47660_c1	1.30306	1.23627			comp47660_c1_seq1	0	NO MATCH	1468	0	0	0	0	0	0	999	7.31491e-06	0.000721532			1.14909	1.01212			2.24	1.97	2.1	1.71	2.31	2.02	1.23	1.05	1.46	0.84	0.59	1.11
	comp47660_c2	1.23188	1.32002			comp47660_c2_seq1	XP_002738241	PREDICTED: hypothetical protein [Saccoglossus kowalevskii]	2323	487	315	4.67026e-59	124	184	2	1	2.58414e-06	4.41301e-06			1.99993	1.96768			2.4	2.86	1.79	2.11	3.09	2.33	1.89	0.96	1.51	0.96	0.9	1.1
	comp47660_c5		1.02055	1.33247		comp47660_c5_seq2	0	NO MATCH	574	0	0	0	0	0	0	999		0.0117264	0.00112998			0.375953	0.269829		1.58	1.6	1.19	3.83	3.62	3.65	1.5	1.68	1.4	1.61	2.38	1.33
	comp47676_c0				-1.5879	comp47676_c0_seq1	0	NO MATCH	1179	0	0	0	0	0	0	999				0.0325338				-1.11673	0.21	0.13	0.2	0.27	0.28	0.22	0.22	0.14	0.14	0.24	0.48	0.78
	comp47677_c0				1.56723	comp47677_c0_seq1	0	NO MATCH	2003	0	0	0	0	0	0	999				0.00716981				-0.852027	0.16	0.32	0.19	0.08	0.11	0.11	0.48	0.3	0.31	0.16	0.05	0.17
	comp47679_c0				-3.96768	comp47679_c0_seq1	0	NO MATCH	294	0	0	0	0	0	0	999				0.000269293				-2.21699	0.68	1.63	1.17	1.33	0.78	0.93	0.15	0	0	1.35	1.18	0.8
	comp47686_c0		2.08535			comp47686_c0_seq1	0	NO MATCH	731	0	0	0	0	0	0	999		0.00673181				-1.12152			0.58	0.22	0.33	0.96	1.72	0.42	0.21	0.58	0.29	0.31	0.22	0.16
	comp47688_c0	1.41431				comp47688_c0_seq2	XP_002423433	cutile protein, putative [Pediculus humanus corporis] >gi|212506511|gb|EEB10695.1| cutile protein, putative [Pediculus humanus corporis]	715	172	72	4.50573e-20	47	54	1	1	0.00468349				-0.278403				1.87	1.97	1.06	0.8	1.47	1.39	1.42	1.24	1.04	0.67	0.81	0.28
	comp47704_c0				-2.01464	comp47704_c0_seq1	0	NO MATCH	714	0	0	0	0	0	0	999				0.0494183				-2.25229	0.3	0.51	0.23	0.41	0.48	0.16	0.05	0.12	0.06	0.37	0.32	0.28
	comp47718_c0		-2.813			comp47718_c0_seq2	0	NO MATCH	635	0	0	0	0	0	0	999		0.0067303				-2.05828			0.43	0.21	0.41	0.11	0	0.2	0.2	0.33	0.22	0.77	1.26	0.41
	comp47730_c0				1.3101	comp47730_c0_seq2	XP_003243745	PREDICTED: hypothetical protein LOC100575729 [Acyrthosiphon pisum]	1726	395	347	2.37375e-78	163	232	-1	1				0.0129521				-0.714062	0.31	0.3	0.33	0.32	0.24	0.3	0.28	0.42	0.53	0.16	0.16	0.16
	comp47731_c0	-1.88828	-1.4876		-1.27238	comp47731_c0_seq2	NP_001119614	cathepsin B-1418 precursor [Acyrthosiphon pisum] >gi|163300438|tpg|DAA06126.1| TPA_inf: cathepsin B transcript 1418 [Acyrthosiphon pisum] >gi|239788654|dbj|BAH70998.1| ACYPI000010 [Acyrthosiphon pisum]	2039	346	270	5.59501e-37	98	137	2	1	7.39387e-14	4.46882e-07		9.59818e-07	1.49337	1.49617		1.62906	0.52	0.54	0.75	0.89	0.88	0.63	0.92	0.88	0.99	1.99	2.31	2.31
	comp47738_c2				-2.03145	comp47738_c2_seq1	0	NO MATCH	581	0	0	0	0	0	0	999				0.00869383				-1.5466	0.75	0.58	0.57	0.95	0.26	0.55	0.13	0.38	0.07	0.99	0.52	0.92
	comp47747_c0	-1.95932	-2.79497			comp47747_c0_seq6	0	NO MATCH	1988	0	0	0	0	0	0	999	4.7779e-10	6.32548e-13			0.940246	0.726956			0.68	0.9	0.54	0.59	0.39	0.21	1.66	1.55	1.45	2.79	3.23	2.09
	comp47763_c0		1.80913	1.66872		comp47763_c0_seq1	WP_017887693	hypothetical protein [Curtobacterium flaccumfaciens]	1881	302	277	7.1533e-108	187	223	2	1		4.84499e-08	4.76199e-15			6.95155	6.95392		35.84	38.5	27.4	103.14	137.13	85.85	16.2	18.24	18.94	19.67	24.72	47.02
	comp47788_c0				1.23404	comp47788_c0_seq2	0	NO MATCH	596	0	0	0	0	0	0	999				0.00769581				0.910569	2.76	2.16	3.04	3.06	3	2.53	3.67	3.29	7.13	1.35	2.03	2.5
	comp47802_c1		1.50525			comp47802_c1_seq2	0	NO MATCH	611	0	0	0	0	0	0	999		0.0220838				-1.31796			0.78	1.03	1.11	1.33	1.56	1.07	0.69	0.79	0.58	0.6	0.3	0.46
	comp47813_c0		1.12118			comp47813_c0_seq4	CAQ16893	MAM-containing astacin-like metalloprotease [Limulus polyphemus]	870	403	234	1.06509e-22	79	116	2	1		0.00422891				0.62487			0.95	0.72	1.03	1.22	1.13	0.94	0.89	0.97	0.86	0.48	0.37	0.65
	comp47817_c0	1.92393	2.27211			comp47817_c0_seq1	0	NO MATCH	1003	0	0	0	0	0	0	999	0.039537	0.0223645			-1.88656	-1.76277			0.25	0.31	0.43	0.72	0.33	0.22	0.04	0	0	0.07	0.03	0.15
	comp47826_c0	2.29294	1.87811			comp47826_c0_seq1	0	NO MATCH	869	0	0	0	0	0	0	999	4.63547e-05	0.00961523			-1.14752	-1.52109			0.91	0.6	0.82	0.7	0.66	0.39	0.47	0.39	0.38	0.21	0.07	0.18
	comp47826_c1	1.82272	2.20725			comp47826_c1_seq1	0	NO MATCH	731	0	0	0	0	0	0	999	0.00419043	0.000598573			-1.20126	-1.0477			0.69	1	0.82	1.3	1.19	0.79	0.63	0.58	0.29	0.2	0.45	0
	comp47836_c0		-1.7975			comp47836_c0_seq2	0	NO MATCH	559	0	0	0	0	0	0	999		0.0384517				-1.85415			0.55	0.6	0.22	0.08	0.18	0.29	1.06	0.55	0.39	0.62	0.67	0.66
	comp47869_c0		1.04243		1.41724	comp47869_c0_seq2	A7X4K1	RecName: Full=Waprin-Phi1; Flags: Precursor >gi|156485570|gb|ABU68542.1| Waprin-Phi1 [Philodryas olfersii]	1080	134	62	4.25049e-06	30	35	3	1		0.00721722		9.85443e-06		0.317124		0.64951	1.44	1.06	0.84	1.52	1.52	1.69	2	1.82	2.34	0.72	0.69	0.87
	comp47873_c0		1.77312		1.8222	comp47873_c0_seq2	0	NO MATCH	811	0	0	0	0	0	0	999		0.0115075		0.00143694		-1.22512		-1.10914	0.98	0.54	0.39	1.01	0.41	0.9	0.6	0.99	0.87	0.32	0.16	0.19
	comp47878_c0	2.66118	2.08516		2.12795	comp47878_c0_seq3	0	NO MATCH	778	0	0	0	0	0	0	999	0.000267123	0.032504		0.0126258	-1.58578	-2.0513		-1.93784	1.22	0.48	0.82	0.21	0.9	0.59	0.45	0.72	0.57	0.13	0.11	0.14
	comp47884_c0	2.25036	2.41037		2.70175	comp47884_c0_seq5	0	NO MATCH	1416	0	0	0	0	0	0	999	7.10714e-09	2.30576e-07		4.61579e-12	-0.254579	-0.227593		0.0892974	0.98	1.06	1.02	0.99	0.94	1.47	1.48	1.14	1.56	0.11	0.22	0.3
	comp47889_c1	1.0959	1.33076		1.53389	comp47889_c1_seq1	0	NO MATCH	2581	0	0	0	0	0	0	999	5.75202e-05	0.000612877		3.15262e-08	1.03217	1.09537		1.32188	1.03	0.95	1.11	1.13	0.8	1.68	1.62	1.41	1.17	0.47	0.49	0.46
	comp47889_c3	1.21689			1.31736	comp47889_c3_seq1	0	NO MATCH	899	0	0	0	0	0	0	999	0.0259739			0.00758677	-0.677487			-0.625765	0.64	1.11	0.96	0.54	0.63	1.18	1.08	1.07	0.78	0.45	0.46	0.22
	comp47891_c1		1.07676			comp47891_c1_seq1	0	NO MATCH	1090	0	0	0	0	0	0	999		0.00824113				0.218233			1.23	0.72	1.64	1.61	1.72	1.2	1.01	0.85	1.15	0.69	0.64	0.78
	comp47908_c1		1.17701			comp47908_c1_seq1	0	NO MATCH	572	0	0	0	0	0	0	999		0.0469538				-0.692384			0.68	0.37	0.72	1.94	1.31	1.46	0.55	0.84	0.75	0.94	0.35	0.79
	comp47912_c0	-2.44761				comp47912_c0_seq1	XP_004525769	PREDICTED: putative serine protease F56F10.1-like [Ceratitis capitata]	607	526	170	8.4322e-23	69	96	2	1	0.0037262				-1.97476				0.21	0	0.07	0.07	0.33	0.13	0.19	0.07	0.28	0.5	0.55	0.54
	comp47919_c0		1.22985			comp47919_c0_seq1	0	NO MATCH	786	0	0	0	0	0	0	999		0.000571548				8.39096			376.29	404.16	330.51	590.09	895.96	532.37	305.27	229.27	199.75	349.92	351.5	149.54
	comp4791_c0	6.37395	5.93908			comp4791_c0_seq2	EHJ76303	hypothetical protein KGM_06950 [Danaus plexippus]	1111	194	184	4.85762e-38	80	119	2	1	1.37613e-05	3.88941e-05			-1.98285	-2.36409			0.58	0.44	0.16	0.25	0.38	0.27	0	0	0	0	0	0
	comp47941_c0	4.5759	4.78924		5.34728	comp47941_c0_seq2	XP_003386906	PREDICTED: hypothetical protein LOC100639190 [Amphimedon queenslandica]	1669	450	310	1.58118e-55	130	188	-2	1	3.81163e-27	4.89637e-31		3.91841e-30	0.485932	0.583216		1.19844	1.91	1.58	1.18	1.87	1.86	1.68	2.02	2.12	3.83	0.06	0.06	0.07
	comp47942_c1				1.39272	comp47942_c1_seq1	0	NO MATCH	517	0	0	0	0	0	0	999				0.0439518				-0.9872	0.43	0.74	0.33	0.75	0.39	0.7	1.08	0.78	2.29	0.45	0.66	0.4
	comp47948_c0		1.23918			comp47948_c0_seq2	0	NO MATCH	1233	0	0	0	0	0	0	999		1.01957e-07				4.73749			59.8	50.66	53.26	70.59	76.26	50.59	53.25	46.16	41.49	27.47	31.06	23.89
	comp47948_c1	2.84074	2.54429			comp47948_c1_seq1	0	NO MATCH	232	0	0	0	0	0	0	999	0.000544107	0.00379159			-1.88572	-2.16838			1.86	2.46	1.99	1.6	1.33	2.13	1.05	1.41	1.15	0.41	0.18	0.22
	comp47957_c2		1.99112			comp47957_c2_seq1	0	NO MATCH	975	0	0	0	0	0	0	999		0.0156498				-1.9513			0.34	0.12	0.24	0.33	0.48	0.27	0.23	0.21	0.46	0.04	0.13	0.08
	comp47969_c0	-1.37785	-1.33938			comp47969_c0_seq2	0	NO MATCH	992	0	0	0	0	0	0	999	0.00717926	0.0256262			-0.811732	-0.886926			0.24	0.42	0.33	0.24	0.22	0.54	0.49	0.59	0.19	0.95	0.68	0.97
	comp47971_c3		-3.10877			comp47971_c3_seq1	0	NO MATCH	309	0	0	0	0	0	0	999		0.0371873				-2.73512			0	0.15	0.3	0.16	0	0	0.14	0.32	0.32	0.42	0.74	0.6
	comp47979_c0		1.44977			comp47979_c0_seq1	EOY09042	S-adenosyl-L-methionine-dependent methyltransferases superfamily protein [Theobroma cacao]	959	260	258	4.297e-106	181	212	-2	1		4.63179e-06				1.58148			3.82	3.59	2.86	5.22	6.05	3.66	2.25	2.03	1.74	1.9	2	1.46
	comp47981_c0				1.01196	comp47981_c0_seq1	XP_004921914	PREDICTED: uncharacterized protein LOC101743910 [Bombyx mori]	4153	769	765	1.65212e-68	209	348	-3	1				0.0130546				0.268297	0.31	0.64	0.21	0.14	0.13	0.32	0.44	0.3	0.34	0.15	0.22	0.16
	comp47989_c1		-1.62622			comp47989_c1_seq1	0	NO MATCH	1782	0	0	0	0	0	0	999		0.00302552				-0.954984			0.16	0.21	0.19	0.13	0.08	0.16	0.16	0.13	0.29	0.43	0.36	0.38
	comp47995_c0	2.07816	1.7871		1.50605	comp47995_c0_seq2	EFZ17004	hypothetical protein SINV_11875 [Solenopsis invicta]	274	695	359	3.9937e-50	122	194	2	1	2.80006e-11	1.37003e-06		1.74513e-05	0.71368	0.396018		0.282014	0.65	0.82	0.56	0.43	0.58	0.64	0.48	0.4	0.48	0.19	0.14	0.14
	comp47995_c1	1.47803	1.5301			comp47995_c1_seq1	0	NO MATCH	1449	0	0	0	0	0	0	999	0.000348002	0.00267075			-0.371534	-0.432843			0.8	0.72	0.66	0.52	0.89	0.86	0.47	0.47	0.52	0.32	0.19	0.26
	comp47999_c0	1.14237				comp47999_c0_seq1	0	NO MATCH	882	0	0	0	0	0	0	999	0.00755147				2.05656				6.12	7.84	6.1	5.91	9.99	3.41	3.88	3.8	4.81	3.45	4.21	1.25
	comp47_c0				5.90135	comp47_c0_seq1	XP_003386694	PREDICTED: hypothetical protein LOC100641891 [Amphimedon queenslandica]	555	725	173	2.72186e-29	69	104	3	1				3.82837e-05				-2.32235	0	0	0	0	0	0	0.71	0.4	0.47	0	0	0
	comp47_c1				5.51834	comp47_c1_seq1	XP_002661544	PREDICTED: uncharacterized protein LOC100334803 [Danio rerio]	431	594	150	4.51839e-19	58	86	3	1				0.000469595				-2.55782	0	0	0	0	0	0	0.38	0.64	0.63	0	0	0
	comp48022_c0	3.90397		-1.9131	6.72716	comp48022_c0_seq3	0	NO MATCH	492	0	0	0	0	0	0	999	8.16356e-11		0.00109415	4.41523e-50	-0.625189		-0.469101	1.99196	4.85	5.91	2.77	1.59	0.93	1.04	34.33	22.18	39.3	0	0.25	0.61
	comp48022_c1				5.5065	comp48022_c1_seq1	0	NO MATCH	401	0	0	0	0	0	0	999				1.9508e-24				0.286349	0.96	0.4	0.78	0.27	0	0.13	6.94	6.23	10.81	0	0.21	0.26
	comp48023_c0				-1.28128	comp48023_c0_seq3	XP_003241156	PREDICTED: hypothetical protein LOC100568550 [Acyrthosiphon pisum]	976	747	228	3.91991e-30	78	118	2	1				0.0393366				-1.15435	0.3	0.23	0.33	0.24	0.4	0.32	0.17	0.11	0.16	0.33	0.34	0.41
	comp48028_c0		-1.19501			comp48028_c0_seq1	0	NO MATCH	2093	0	0	0	0	0	0	999		0.000243121				2.41045			1.73	2.08	2.01	1.05	1.47	2.28	3.51	3.25	2.49	3.78	3.61	3.51
	comp48033_c0	-3.53283	-3.47238		-3.17087	comp48033_c0_seq1	0	NO MATCH	529	0	0	0	0	0	0	999	8.92413e-06	0.000112006		4.53301e-05	-1.521	-1.59309		-1.51177	0.08	0.08	0.08	0.08	0.19	0	0.15	0.17	0	1.4	1.1	0.55
	comp48037_c0	2.67053	2.23627			comp48037_c0_seq1	0	NO MATCH	1190	0	0	0	0	0	0	999	8.67547e-06	0.00441948			-1.41159	-1.80176			0.66	0.68	0.58	0.55	0.32	0.52	0.26	0.19	0.28	0.04	0.15	0.09
	comp48038_c0	-2.96362	-3.14331		-2.83306	comp48038_c0_seq3	0	NO MATCH	1179	0	0	0	0	0	0	999	2.68399e-15	3.12651e-12		7.99831e-14	0.240475	0.143059		0.239677	0.22	0.28	0.17	0.11	0.38	0.13	0.26	0.22	0.25	1.45	1.78	2.03
	comp48057_c0	1.96274	2.16632		1.76951	comp48057_c0_seq2	0	NO MATCH	1494	0	0	0	0	0	0	999	0.000990031	0.000332447		0.0287649	-1.27962	-1.24373		-1.41841	0.44	0.39	0.31	0.51	0.31	0.47	0.52	0.16	0.3	0.07	0.15	0.05
	comp48058_c0		1.27999			comp48058_c0_seq1	0	NO MATCH	1873	0	0	0	0	0	0	999		0.00305892				0.0411946			0.62	0.49	0.59	0.88	1.06	0.63	0.31	0.39	0.41	0.37	0.34	0.33
	comp48068_c0	-1.28848	-2.39498			comp48068_c0_seq3	0	NO MATCH	333	0	0	0	0	0	0	999	0.0430883	0.000679179			-1.19828	-1.47099			0.41	0.33	0.32	0.07	0.08	0.31	0.49	0.48	0.27	0.86	0.9	0.84
	comp48084_c0				1.09012	comp48084_c0_seq2	0	NO MATCH	1312	0	0	0	0	0	0	999				0.0359612				-0.51392	0.53	0.84	1.11	0.33	0.89	0.49	0.87	1.17	1.15	0.3	0.49	0.69
	comp48085_c0	-1.88628				comp48085_c0_seq2	XP_001606259	PREDICTED: hypothetical protein LOC100122649 [Nasonia vitripennis]	713	752	78	1.4039e-13	41	51	3	1	0.00928961				-1.48684				0.12	0.12	0.29	0.42	0.14	1.81	0.17	0.12	0.55	0.55	0.72	0.76
	comp48092_c0		1.29504	1.24684	-1.11372	comp48092_c0_seq5	XP_003244301	PREDICTED: hypothetical protein LOC100569507 [Acyrthosiphon pisum]	584	2071	831	1.62084e-106	251	417	2	1		3.88635e-08	9.2022e-08	0.000797485		2.39382	2.38202	1.26927	0.72	0.77	0.85	1.85	1.84	1.92	0.36	0.23	0.47	0.77	0.73	0.76
	comp48099_c0	-1.13956	-1.32866		-1.44442	comp48099_c0_seq1	0	NO MATCH	984	0	0	0	0	0	0	999	0.0029724	0.00226622		8.22837e-05	0.256797	0.115877		0.162623	0.58	0.6	0.99	0.61	0.38	0.88	0.68	0.51	0.58	1.47	1.81	1.46
	comp48102_c1				-1.56334	comp48102_c1_seq4	0	NO MATCH	650	0	0	0	0	0	0	999				5.01418e-05				0.0167938	1.2	1.02	1.11	0.82	1.28	0.69	0.33	0.34	0.33	0.96	1.14	0.79
	comp48105_c0	2.03847			2.98983	comp48105_c0_seq1	XP_001942950	PREDICTED: fatty acid synthase-like [Acyrthosiphon pisum]	473	2090	146	2.62115e-14	46	81	-1	1	0.00826401			3.92895e-07	-1.82465			-1.1888	0.66	1.09	0.72	0.46	0	0	1.71	2.01	1.13	0.17	0.22	0.18
	comp48116_c0				-1.54041	comp48116_c0_seq1	0	NO MATCH	539	0	0	0	0	0	0	999				0.0412282				-1.50237	0.65	0.16	0.7	0.32	0.47	0.67	0.29	0.41	0.16	1.01	0.82	0.69
	comp48120_c0		-1.93245			comp48120_c0_seq1	0	NO MATCH	613	0	0	0	0	0	0	999		0.0417671				-2.11401			0.21	0.68	0.2	0.07	0.08	0.19	0.44	0.21	0.14	0.68	0.33	0.4
	comp48122_c0				1.38282	comp48122_c0_seq1	0	NO MATCH	1326	0	0	0	0	0	0	999				1.19488e-12				4.09851	15.42	14.87	13.33	14.15	12.33	12.46	21.58	16.96	18.55	7.88	6.61	7.06
	comp48127_c1				-1.06105	comp48127_c1_seq1	0	NO MATCH	716	0	0	0	0	0	0	999				0.0131128				0.111097	1.84	1.53	1.35	2.3	1.92	2.45	1.21	1.18	1.74	3.32	2.79	2.37
	comp48128_c0		-2.10354			comp48128_c0_seq1	0	NO MATCH	1172	0	0	0	0	0	0	999		0.0456342				-2.23065			0.14	0.17	0.23	0	0	0.13	0.13	0.17	0.21	0.15	0.24	0.23
	comp48131_c0	-3.21626	-3.29415		-2.76791	comp48131_c0_seq9	0	NO MATCH	634	0	0	0	0	0	0	999	1.21659e-26	1.36344e-22		6.91867e-20	1.24175	1.14818		1.27769	0.42	0.33	0.65	0.37	0.49	0.47	0.69	0.77	0.46	5.13	3.98	3.84
	comp48134_c0		1.90786	1.65503		comp48134_c0_seq3	XP_004562884	PREDICTED: putative serine protease K12H4.7-like [Maylandia zebra]	1986	501	203	2.68193e-36	87	109	-1	1		2.91196e-13	1.41897e-07			2.77239	2.80388		1.63	0.95	1.8	5.06	5.47	3.44	0.77	0.83	1.48	1.16	1.27	1.24
	comp48147_c0				1.32571	comp48147_c0_seq2	EFN83239	Zinc finger protein KIAA0543 [Harpegnathos saltator]	2071	607	136	7.01788e-11	42	73	3	1				0.0224513				-0.907499	0.21	0.29	0.4	0.14	0.34	0.34	0.51	0.28	0.39	0.14	0.16	0.15
	comp48162_c0	1.44594			1.00816	comp48162_c0_seq1	0	NO MATCH	702	0	0	0	0	0	0	999	0.00010548			0.0308097	0.205543			-0.090613	2.23	2.15	2.88	1.96	1.59	1.77	1.69	1.77	1.92	0.64	0.75	1.26
	comp48168_c0	1.77411	2.13041		1.8177	comp48168_c0_seq1	XP_001843871	conserved hypothetical protein [Culex quinquefasciatus] >gi|167871451|gb|EDS34834.1| conserved hypothetical protein [Culex quinquefasciatus]	1110	592	272	9.20367e-21	80	126	-1	1	0.00285575	4.51718e-05		0.00249893	-1.13347	-0.99104		-1.11549	0.66	0.39	0.63	0.79	0.76	0.6	0.7	0.37	0.65	0.23	0.14	0.1
	comp48173_c0		-3.05654	-2.3778	-1.51481	comp48173_c0_seq1	0	NO MATCH	589	0	0	0	0	0	0	999		1.61342e-07	0.00200578	0.0031244		-0.976255	-1.51439	-0.684728	1.03	0.85	0.91	0.07	0.25	0.2	0.33	0.67	0.58	1.75	1.31	1.39
	comp48178_c4	1.55203	1.35188			comp48178_c4_seq1	XP_002114172	hypothetical protein TRIADDRAFT_58361 [Trichoplax adhaerens] >gi|190583191|gb|EDV23262.1| hypothetical protein TRIADDRAFT_58361 [Trichoplax adhaerens]	395	569	164	2.91745e-38	82	110	-1	1	5.38983e-05	0.00334399			0.705231	0.463813			1.9	1.38	1.53	1.09	1.56	1.52	0.98	1.12	0.62	0.5	0.82	0.26
	comp48185_c0	-1.26235			-1.94789	comp48185_c0_seq5	0	NO MATCH	1441	0	0	0	0	0	0	999	1.10759e-08			3.70402e-13	2.25273			2.07466	2.33	2.56	2.56	3.35	4.74	2.39	1.07	1.77	1.82	5.04	6.51	6.07
	comp48187_c0	-1.26028			-1.16964	comp48187_c0_seq2	XP_003241699	PREDICTED: vanin-like protein 1-like isoform 2 [Acyrthosiphon pisum] >gi|328701752|ref|XP_001947951.2| PREDICTED: vanin-like protein 1-like isoform 1 [Acyrthosiphon pisum]	367	579	328	1.20483e-12	83	129	-2	1	0.00154705			0.00467402	0.365972			0.37709	0.82	0.87	0.51	1.25	1.36	0.68	0.74	0.62	0.98	1.34	1.59	2.29
	comp48188_c0				1.24272	comp48188_c0_seq2	0	NO MATCH	635	0	0	0	0	0	0	999				0.0275031				-0.560646	0.71	0.91	1.07	0.23	0.82	0.43	1.85	1.51	1.8	0.7	0.31	1.19
	comp48194_c0				4.01716	comp48194_c0_seq2	0	NO MATCH	1283	0	0	0	0	0	0	999				0.00830608				-0.772739	0.05	0	0.1	0	0.99	0.05	0.15	0.11	3.84	0.09	0.04	0.1
	comp48194_c1			3.30662		comp48194_c1_seq1	0	NO MATCH	380	0	0	0	0	0	0	999			0.0365192				-2.19055		0	0.25	0	0.51	1.81	0.72	0.36	0.26	2.53	0.12	0	0.5
	comp48200_c0	-1.02778	-1.17255		-1.11055	comp48200_c0_seq1	0	NO MATCH	644	0	0	0	0	0	0	999	0.0214319	0.0330073		0.00793628	-0.082727	-0.212123		-0.120691	1.51	0.76	1.13	0.62	0.64	1.75	1.29	0.88	1.02	2.45	2.09	2.33
	comp48203_c0		1.35336			comp48203_c0_seq1	0	NO MATCH	1220	0	0	0	0	0	0	999		0.0322367				-1.20478			0.4	0.29	0.28	0.55	0.34	0.52	0.39	0.33	0.43	0.18	0.15	0.22
	comp48246_c0				1.92315	comp48246_c0_seq1	0	NO MATCH	630	0	0	0	0	0	0	999				5.1443e-05				-0.682532	1.16	0.79	0.53	0.74	0.63	1.37	1.54	1.31	1.76	0.54	0.26	0.39
	comp48248_c0		1.53861			comp48248_c0_seq1	0	NO MATCH	724	0	0	0	0	0	0	999		0.0174804				-1.10251			0.69	0.81	0.65	1.35	1.49	0.91	0.41	0.69	0.76	0.67	0.4	0.14
	comp48249_c1				-1.31888	comp48249_c1_seq2	0	NO MATCH	377	0	0	0	0	0	0	999				0.00819979				-0.56	1.39	1.88	2.52	3.83	1.76	1.91	1.26	1.55	0.83	2.71	3.46	2.76
	comp48261_c0		1.4747			comp48261_c0_seq2	XP_003491339	PREDICTED: zinc finger and BTB domain-containing protein 34-like isoform 1 [Bombus impatiens]	426	412	67	3.37668e-06	27	40	-2	1		0.0118792				-1.01809			1.04	1.23	1.22	2.28	2	1.7	0.94	0.47	0.58	0.41	0.99	0.66
	comp48266_c1	1.15064	1.1052		1.40004	comp48266_c1_seq2	CAA35587	unnamed protein product [Drosophila melanogaster]	1650	888	550	6.45428e-102	211	315	-1	1	0.00339497	0.0131018		0.000154995	0.549529	0.42697		0.708871	1.04	1.3	1.17	1.09	1.22	1.11	1.35	1.58	1.27	0.7	0.28	0.59
	comp48277_c0	1.78983			1.73009	comp48277_c0_seq1	0	NO MATCH	692	0	0	0	0	0	0	999	0.0359702			0.0342826	-1.69988			-1.74753	0.55	0.47	0.7	0.66	0.35	0.45	0.55	0.56	0.55	0.16	0.05	0.29
	comp48284_c0		6.19059			comp48284_c0_seq1	0	NO MATCH	421	0	0	0	0	0	0	999		4.85764e-06				-2.19532			0.33	0.1	0.21	0.75	1.24	0.8	0	0	0	0	0	0
	comp48285_c0	-2.18175	-2.87968		-2.44628	comp48285_c0_seq2	EFN82443	Nucleic-acid-binding protein from transposon X-element [Harpegnathos saltator]	400	122	119	1.11703e-06	41	58	-2	1	3.34955e-05	2.48588e-06		7.45612e-06	-0.952711	-1.11701		-1.00366	0.05	0.07	0.09	0.05	0.02	0.05	0.05	0.07	0.05	0.27	0.38	0.31
	comp48291_c0		-2.50043	-2.92919	-2.28408	comp48291_c0_seq1	CAX83713	reverse transcriptase [Schistosoma japonicum]	2361	819	766	5.09437e-61	206	365	3	1		0.000110063	4.78345e-07	0.000329366		-1.10557	-0.824522	-1.01006	0.28	0.45	0.44	0.05	0.04	0.06	0.06	0.1	0.02	0.41	0.19	0.27
	comp48298_c0	-1.70902			-1.71242	comp48298_c0_seq3	NP_871809	Protein T06A4.1, isoform b [Caenorhabditis elegans] >gi|351064933|emb|CCD73366.1| Protein T06A4.1, isoform b [Caenorhabditis elegans]	664	606	131	6.62978e-27	65	86	3	1	0.0267426			0.0361392	-1.37392			-1.38725	0.12	0.17	0.33	0.51	0.27	0.32	0.05	0.41	0.17	0.92	0.72	0.38
	comp48301_c2				-1.38359	comp48301_c2_seq1	0	NO MATCH	1928	0	0	0	0	0	0	999				0.00507361				0.833595	0.74	1.01	1.21	0.64	0.33	0.92	0.46	0.58	0.43	1.34	1.83	0.58
	comp48326_c0				-1.51053	comp48326_c0_seq21	XP_003241500	PREDICTED: hypothetical protein LOC100570001 isoform 2 [Acyrthosiphon pisum]	2120	412	134	5.36932e-06	40	68	2	1				1.5446e-06				0.743737	1.5	1.5	1.84	1.07	1.19	1.1	0.34	0.47	0.37	1.16	0.96	1.21
	comp48338_c0				2.68312	comp48338_c0_seq1	0	NO MATCH	701	0	0	0	0	0	0	999				7.68645e-26				1.85922	2.28	1.49	1.71	2.32	3.36	2.16	13.09	12.97	12.35	2.01	1.51	2.38
	comp48346_c0	-1.09076	-1.40424			comp48346_c0_seq1	0	NO MATCH	388	0	0	0	0	0	0	999	0.0384251	0.0114017			0.893476	0.715184			3.27	5.47	3.38	4.33	3.75	1.69	8.34	12.61	12.41	9.54	11.68	4.16
	comp48349_c0		1.35477		1.1004	comp48349_c0_seq1	BAN21462	cathepsin B, partial [Riptortus pedestris]	2502	332	324	1.801e-80	151	199	-1	1		2.86598e-12		7.58391e-11		8.61369		8.5159	180.64	158.44	191.36	236.03	274.23	199.82	207.1	179.1	209.81	84.51	97.62	91.54
	comp48354_c0				1.04307	comp48354_c0_seq1	XP_001952586	PREDICTED: katanin p60 ATPase-containing subunit-like isoform 1 [Acyrthosiphon pisum] >gi|328719680|ref|XP_003246827.1| PREDICTED: katanin p60 ATPase-containing subunit-like isoform 2 [Acyrthosiphon pisum]	1960	554	341	7.78648e-97	186	247	3	1				1.02592e-05				2.2521	1.9	1.36	2	2.08	2.22	2	3.01	3.27	3.47	1.43	1.56	1.66
	comp48357_c0		1.84139			comp48357_c0_seq1	0	NO MATCH	892	0	0	0	0	0	0	999		0.0116862				-1.65509			0.09	0.22	0.27	0.63	0.48	0.38	0.17	0.51	0.23	0.16	0.11	0.13
	comp48369_c0	-1.16943	-1.40461			comp48369_c0_seq1	0	NO MATCH	732	0	0	0	0	0	0	999	0.0143885	0.00565731			-0.33471	-0.479659			0.59	1.05	1.12	0.81	0.48	1	1.37	1.19	1.92	1.78	1.88	2.54
	comp48389_c0				1.97497	comp48389_c0_seq1	0	NO MATCH	828	0	0	0	0	0	0	999				0.0109554				-1.87274	0.35	0.1	0.19	0.35	0.17	0.18	0.36	0.36	0.55	0.04	0.12	0.14
	comp48404_c0	2.91498	2.29323		1.94745	comp48404_c0_seq1	0	NO MATCH	1087	0	0	0	0	0	0	999	3.84425e-06	0.0210516		0.0177252	-1.41218	-1.92825		-2.04708	0.49	0.43	0.64	0.55	0.13	0.31	0.24	0.26	0.3	0.03	0.12	0.04
	comp48415_c0	2.13521				comp48415_c0_seq1	0	NO MATCH	502	0	0	0	0	0	0	999	0.0323171				-2.0992				0.62	0.6	0.59	0.35	0.2	0.08	0.48	0.18	0.7	0.31	0	0.08
	comp48416_c0	-1.18516	-1.87582			comp48416_c0_seq1	0	NO MATCH	1517	0	0	0	0	0	0	999	0.0354121	0.0010852			-0.619847	-0.855166			0.24	0.3	0.15	0.05	0.15	0.22	0.33	0.35	0.1	0.61	0.57	0.37
	comp48419_c0		1.30428			comp48419_c0_seq1	XP_003244301	PREDICTED: hypothetical protein LOC100569507 [Acyrthosiphon pisum]	463	2071	671	2.31352e-95	239	350	-2	1		0.00534655				-0.329463			0.67	0.35	0.66	0.61	0.77	0.8	0.56	0.31	0.48	0.36	0.28	0.22
	comp48422_c0	-3.25756				comp48422_c0_seq1	0	NO MATCH	372	0	0	0	0	0	0	999	0.0301781				-2.60886				0.13	0	0	0.24	0.43	0.46	0.46	0.38	0	0.56	0.49	0.48
	comp48425_c0		-2.70459			comp48425_c0_seq2	0	NO MATCH	493	0	0	0	0	0	0	999		0.00326815				-0.152547			1.08	1.48	2.24	0.09	0.1	1.32	0.82	1.46	2.33	3.27	1.26	5.72
	comp48441_c0	-7.14703	-7.47482		3.86121	comp48441_c0_seq2	AFN83045	putative DNA helicase [Encephalitozoon romaleae SJ-2008]	14562	571	273	3.78803e-09	70	117	1	1	3.95861e-72	1.40708e-59		1.75949e-14	2.03432	1.94315		5.93315	0	0.01	0.01	0	0	0.01	10.11	2.16	12.12	0.52	0.66	0.48
	comp48452_c0	-3.53647	-2.87316		-3.26239	comp48452_c0_seq1	0	NO MATCH	1395	0	0	0	0	0	0	999	1.25931e-43	7.93045e-24		1.95084e-27	2.00472	1.97833		2.01311	0.5	0.6	0.7	1.14	0.67	1.03	1.16	0.55	0.46	6.1	7.15	7.54
	comp48457_c0				1.31323	comp48457_c0_seq1	0	NO MATCH	677	0	0	0	0	0	0	999				0.0482085				-1.27247	0.57	0.6	0.18	0.56	0.58	0.35	0.68	0.82	0.87	0.22	0.19	0.53
	comp48462_c0	-1.00422				comp48462_c0_seq1	0	NO MATCH	1133	0	0	0	0	0	0	999	1.43921e-05				2.29993				3.12	3	2.8	4.38	4.8	3.3	2.52	3.89	2.73	4.9	6.32	6.42
	comp48466_c0			-1.12578	1.17486	comp48466_c0_seq1	EFX72278	hypothetical protein DAPPUDRAFT_18318 [Daphnia pulex]	1110	68	57	2.68408e-12	38	43	2	1			0.00662756	0.0351143			1.5176	2.09917	4.14	3.56	3.7	1.44	2.61	1.28	5.27	5.7	5.42	3.05	3.38	0.66
	comp48472_c0		1.53148		2.01363	comp48472_c0_seq6	0	NO MATCH	980	0	0	0	0	0	0	999		0.00386907		3.18196e-05		0.00184417		0.43402	0.97	1.1	2.18	4.84	3.03	2.1	2.39	6.79	4.9	0.86	0.89	1.67
	comp48482_c1				1.81149	comp48482_c1_seq1	0	NO MATCH	605	0	0	0	0	0	0	999				0.0382113				-2.12376	0.43	0.21	0.34	0.14	0.25	0.59	0.52	0.5	0.35	0.06	0.22	0.07
	comp48541_c0				1.29512	comp48541_c0_seq1	0	NO MATCH	309	0	0	0	0	0	0	999				0.039783				-1.14987	2.71	1.69	1.97	1.09	0.91	1.17	2.02	2.09	2.53	0.84	0.49	1.36
	comp48543_c0		-1.7383			comp48543_c0_seq1	0	NO MATCH	1723	0	0	0	0	0	0	999		0.0370669				-1.51023			0.23	0.27	0.26	0.05	0.05	0.13	0.25	0.26	0.11	0.41	0.18	0.2
	comp48546_c0	-2.25673	-2.7634		-2.82834	comp48546_c0_seq1	0	NO MATCH	881	0	0	0	0	0	0	999	0.000585143	0.000191956		6.05478e-05	-1.23813	-1.37489		-1.31778	0.14	0.14	0.13	0.14	0.11	0.04	0.08	0.09	0.09	0.91	0.44	0.67
	comp48546_c1	-2.59836	-2.33069		-1.77057	comp48546_c1_seq1	0	NO MATCH	440	0	0	0	0	0	0	999	0.00037965	0.00264531		0.0104891	-1.45811	-1.5019		-1.35592	0.1	0.2	0.29	0.2	0.47	0.09	0.28	0.52	0.31	1.19	0.88	1.76
	comp48547_c0				5.84381	comp48547_c0_seq1	0	NO MATCH	1026	0	0	0	0	0	0	999				0.000292434				-2.36133	0	0.04	0	0	0	0	0.11	0.36	0.32	0	0	0
	comp48556_c1		-1.62222			comp48556_c1_seq2	0	NO MATCH	630	0	0	0	0	0	0	999		0.0145979				-1.19757			1.07	0.79	0.86	0.24	0.19	0.68	0.67	0.83	0.41	1.45	1.03	1.08
	comp48557_c0	-1.72572	-1.99331		-1.96541	comp48557_c0_seq1	EFA13519	hypothetical protein TcasGA2_TC001492 [Tribolium castaneum]	2045	346	328	6.68059e-14	79	138	2	1	0.000758368	0.00022914		0.000313088	-0.640569	-0.774808		-0.700031	0.17	0.09	0.11	0.11	0.07	0.12	0.09	0.19	0.04	0.39	0.52	0.31
	comp48562_c0	-2.5389	-1.09811		-1.8349	comp48562_c0_seq1	0	NO MATCH	925	0	0	0	0	0	0	999	2.05805e-09	0.0240593		0.000116528	-0.409226	-0.213877		-0.314526	0.22	0.17	0.25	0.44	0.51	0.82	0.64	0.13	0.27	1.22	1.42	1.14
	comp48564_c0		1.93793	2.33046		comp48564_c0_seq1	XP_005091082	PREDICTED: coiled-coil domain-containing protein 112-like [Aplysia californica]	1627	483	303	1.70349e-22	80	135	2	1		0.00165952	0.00162645			-1.13638	-1.19085		0.07	0.12	0.05	0.48	0.51	0.27	0.11	0.17	0.19	0.06	0.17	0.07
	comp48570_c0		2.35269			comp48570_c0_seq1	0	NO MATCH	364	0	0	0	0	0	0	999		0.00912401				-1.88762			1.56	0.87	0.12	1.78	1.04	0.83	0.62	0.26	1.22	0.57	0.1	0
	comp48572_c0		-1.0727			comp48572_c0_seq1	EHJ68108	hypothetical protein KGM_01207 [Danaus plexippus]	3428	844	903	0	585	677	3	1		0.00205684				3.7143			2.35	4.26	4.64	2.22	1.67	3.76	4.03	4.89	2.16	4.81	6.46	4.64
	comp48576_c0		-1.40312		5.07701	comp48576_c0_seq2	EFX63153	hypothetical protein DAPPUDRAFT_335875 [Daphnia pulex]	525	866	683	2.08045e-58	189	332	-3	1		0.00812094		4.64597e-92		-0.66636		3.89409	0.2	0.11	0.16	0.11	0.06	0.05	7.05	5.52	7.4	0.2	0.2	0.17
	comp48577_c0		-2.00232			comp48577_c0_seq1	0	NO MATCH	241	0	0	0	0	0	0	999		0.000652368				-1.02584			0.22	2.97	1.47	0.87	0.51	1.42	2.59	3.12	1.09	2.92	4.44	4.17
	comp48579_c0				-1.86302	comp48579_c0_seq4	0	NO MATCH	340	0	0	0	0	0	0	999				0.00143694				-1.19535	0.42	0.65	0.72	0.66	0.1	0.7	0.38	0.34	0.25	1.2	1.05	1.36
	comp48582_c0		-1.23681			comp48582_c0_seq1	XP_003378177	putative dedicator of cytokinesis protein 5 [Trichinella spiralis] >gi|316972932|gb|EFV56578.1| putative dedicator of cytokinesis protein 5 [Trichinella spiralis]	2096	949	172	3.52492e-26	67	95	-2	1		0.000291547				1.66796			1.26	1	1.08	1.03	1.17	0.6	1.55	1.61	1.88	2.09	2.51	1.87
	comp48592_c1				1.17367	comp48592_c1_seq1	0	NO MATCH	1048	0	0	0	0	0	0	999				6.18059e-06				5.04609	35.98	26.95	27.62	22.24	16.37	21.75	38.57	40.68	56.43	25.29	19.14	14.78
	comp48596_c0		1.39188			comp48596_c0_seq1	XP_003244120	PREDICTED: putative gustatory receptor 43a-like [Acyrthosiphon pisum]	358	285	115	8.35769e-18	49	77	-1	1		0.0468012				-1.38981			0.85	0.45	0.81	0.76	1.07	1.07	0.35	0.55	0.62	0.34	0.36	0.37
	comp48607_c0	-1.88224			-1.55722	comp48607_c0_seq3	0	NO MATCH	412	0	0	0	0	0	0	999	0.000452144			0.00951091	-0.889916			-0.838243	0.75	1.08	0.89	2.21	2.15	2.06	0.68	0.76	2.05	3.65	2.33	4.25
	comp48622_c0		-2.77035			comp48622_c0_seq2	0	NO MATCH	442	0	0	0	0	0	0	999		0.0180353				-2.43668			0.88	0.42	0.42	0	0	0.4	0.8	0	0.44	0.78	1.2	1.46
	comp48634_c1		1.59975			comp48634_c1_seq1	0	NO MATCH	558	0	0	0	0	0	0	999		0.0120796				-1.04908			0.78	0.98	0.82	1.84	1.08	1.08	0.49	0.79	0.62	0.35	0.36	0.59
	comp48640_c0				1.28412	comp48640_c0_seq1	0	NO MATCH	400	0	0	0	0	0	0	999				0.0153162				-0.774028	1.27	1.67	2.09	0.91	1.73	0.74	1.88	1.98	2.64	0.92	0.72	0.98
	comp48646_c0		-1.0401		-1.01316	comp48646_c0_seq3	0	NO MATCH	500	0	0	0	0	0	0	999		0.0276974		0.0163033		1.18549		1.27227	1.95	4.92	6.03	3.1	2.13	5.37	4.7	4.13	2.12	6.41	9.59	5.71
	comp48650_c0		-1.85892			comp48650_c0_seq1	0	NO MATCH	1568	0	0	0	0	0	0	999		0.000294799				-0.37293			0.28	0.44	0.48	0.12	0.09	0.37	0.44	0.44	0.45	0.83	0.72	0.65
	comp48654_c0	-1.38562			-1.74653	comp48654_c0_seq1	YP_005835639	AAA ATPase [Halanaerobium praevalens DSM 2228] >gi|504365410|ref|WP_014552512.1| AAA ATPase [Halanaerobium praevalens] >gi|309388599|gb|ADO76479.1| AAA-ATPase [Halanaerobium praevalens DSM 2228]	281	529	191	2.26884e-28	74	113	1	1	0.0244932			0.00581838	-0.998079			-1.08455	0.11	0.11	0.17	0.27	0.16	0.1	0.04	0.14	0.14	0.45	0.36	0.24
	comp48658_c1				-2.14881	comp48658_c1_seq3	0	NO MATCH	2173	0	0	0	0	0	0	999				4.27619e-06				-0.180153	1.16	1.18	0.89	0.39	0.85	0.65	0.18	0.17	0.2	1.11	0.76	0.53
	comp48659_c1	1.88859				comp48659_c1_seq1	0	NO MATCH	617	0	0	0	0	0	0	999	0.0205141				-1.64565				0.63	1.07	0.4	0.55	0.48	0.45	0.5	0.35	0.35	0.18	0.16	0.2
	comp48661_c0	8.46939	7.99502		8.35268	comp48661_c0_seq1	0	NO MATCH	1388	0	0	0	0	0	0	999	1.33256e-19	9.39128e-16		1.99025e-21	-0.212185	-0.723811		-0.335069	0.78	1.81	0.94	0.82	0.56	1.17	1.41	0.79	1.03	0	0	0
	comp48665_c0	1.03558	1.44388			comp48665_c0_seq1	0	NO MATCH	807	0	0	0	0	0	0	999	6.36918e-08	7.22477e-11			4.23694	4.42942			30.18	32.28	36.23	50.4	41.86	38.66	24.41	32.21	29.52	12.85	17.81	16.73
	comp48673_c1	-1.61439	-1.78301		-2.10183	comp48673_c1_seq1	0	NO MATCH	710	0	0	0	0	0	0	999	0.00101855	0.000912381		4.28846e-05	-0.654477	-0.770049		-0.757923	0.48	0.29	0.45	0.47	0.34	0.27	0.27	0.12	0.47	1.11	1.11	1.52
	comp48679_c0		-2.06973			comp48679_c0_seq1	0	NO MATCH	1042	0	0	0	0	0	0	999		0.0483814				-1.86116			0.24	0.23	0.56	0.04	0	0.18	0.67	0.44	0.43	0.55	0.3	0.15
	comp48681_c0	1.98827	1.98399			comp48681_c0_seq1	0	NO MATCH	815	0	0	0	0	0	0	999	0.0137716	0.0197895			-1.85718	-1.95707			0.31	0.3	0.18	0.18	0.29	0.31	0.22	0.09	0.19	0.05	0.1	0.03
	comp48685_c0	1.12282	1.49795		1.38096	comp48685_c0_seq1	XP_003244301	PREDICTED: hypothetical protein LOC100569507 [Acyrthosiphon pisum]	4086	2071	791	2.03345e-95	240	399	3	1	0.00251696	1.23556e-05		0.000224104	0.343195	0.499221		0.503362	0.46	0.42	0.3	0.5	0.48	0.55	0.39	0.4	0.62	0.17	0.16	0.21
	comp48685_c1				1.94265	comp48685_c1_seq1	0	NO MATCH	738	0	0	0	0	0	0	999				0.0160285				-1.74813	0.63	0.38	0.27	0.28	0.07	0.21	0.57	0.4	0.62	0.2	0.04	0.16
	comp48687_c0		-1.97775			comp48687_c0_seq1	0	NO MATCH	345	0	0	0	0	0	0	999		0.0408461				-1.76405			0.55	0.67	0.4	0.27	0	0.64	0.75	0.56	0.83	0.74	1.08	2.1
	comp48694_c0	-1.07581	-1.54646			comp48694_c0_seq1	ABR27910	chitin-binding domain containing protein [Triatoma infestans]	1418	213	218	3.58111e-34	95	113	2	1	1.30783e-05	1.68956e-07			1.66128	1.44181			1.24	1.69	1.29	1.3	0.91	0.83	1.76	1.74	2.1	2.97	2.96	2.86
	comp48695_c0	1.04087	1.3388		1.07269	comp48695_c0_seq5	XP_968861	PREDICTED: similar to CG9119 CG9119-PA [Tribolium castaneum]	1512	318	312	4.99011e-55	120	175	2	1	1.20838e-05	1.52464e-06		5.78511e-05	2.30159	2.41317		2.31073	3.39	2.63	2.93	4.44	3.45	3.12	3.06	2.59	3.5	1.28	1.31	1.71
	comp48700_c0	-1.73105	-1.21334		-1.76579	comp48700_c0_seq1	0	NO MATCH	1189	0	0	0	0	0	0	999	6.37026e-17	4.24664e-07		2.60167e-13	3.25156	3.29409		3.23056	3.96	4.18	3.21	4.86	6.04	5.34	4.63	3.54	2.9	11.9	14.61	10.53
	comp48704_c0				-3.05779	comp48704_c0_seq3	0	NO MATCH	362	0	0	0	0	0	0	999				0.00125795				-1.88837	0	0.45	1.04	0.46	0.18	0.57	0.28	0.16	0	0.96	0.96	2.21
	comp48706_c1				-1.29093	comp48706_c1_seq2	0	NO MATCH	810	0	0	0	0	0	0	999				0.0459028				-1.07775	0.81	0.47	0.62	0.58	0.62	0.69	0.29	0.16	0.48	0.95	0.63	0.71
	comp48728_c0				-1.32354	comp48728_c0_seq2	0	NO MATCH	531	0	0	0	0	0	0	999				0.0187143				-0.995831	0.57	1.01	0.87	1.78	1.42	1.05	0.69	0.48	0.57	1.68	1.48	1.17
	comp48730_c0		1.68322			comp48730_c0_seq1	0	NO MATCH	1459	0	0	0	0	0	0	999		0.02494				-1.54556			0.11	0.08	0.08	0.22	0.47	0.28	0.25	0.11	0.19	0.12	0.06	0.1
	comp48733_c0				-2.15382	comp48733_c0_seq1	0	NO MATCH	668	0	0	0	0	0	0	999				0.0281184				-2.17672	0.32	0.18	0.18	0.44	0.29	0.29	0.12	0	0.13	0.34	0.49	0.3
	comp48735_c0				1.05551	comp48735_c0_seq2	0	NO MATCH	1055	0	0	0	0	0	0	999				1.94978e-06				2.47815	5.17	4.25	4.17	5.12	5.99	4.57	8.37	9.39	8.96	4.16	4.41	4.04
	comp48752_c0	1.27814			1.30461	comp48752_c0_seq1	XP_003390558	PREDICTED: hypothetical protein LOC100635120 [Amphimedon queenslandica]	1702	486	355	4.00035e-54	134	196	2	1	5.31034e-05			1.16494e-05	1.29438			1.29964	1.42	2.36	2.18	1.1	1.04	1.82	2.28	2.17	1.64	0.64	0.81	0.97
	comp48752_c2		1.42916	1.16599	1.98627	comp48752_c2_seq7	0	NO MATCH	1528	0	0	0	0	0	0	999		1.57533e-05	0.013394	8.97006e-12		1.25498	1.30927	1.75562	1.27	2.1	2.75	3.33	5.17	5.39	4.9	8.54	7.14	1.84	1.57	1.68
	comp48752_c4			1.27741	2.16627	comp48752_c4_seq1	XP_004211156	PREDICTED: uncharacterized protein LOC101241630 [Hydra magnipapillata]	4685	465	449	3.57142e-51	147	220	1	1			0.000446931	3.80995e-14			0.751375	1.96534	0.18	0.2	0.25	0.45	0.59	0.51	1.04	1.74	1.2	0.31	0.24	0.33
	comp48779_c0			1.66585		comp48779_c0_seq4	0	NO MATCH	785	0	0	0	0	0	0	999			0.000283547				0.21869		0.29	0.75	0.7	1.73	2.3	1.61	0.52	1.16	0.93	0.87	1.14	1.01
	comp48780_c0	-3.12055	-3.94915		-1.63142	comp48780_c0_seq1	0	NO MATCH	1015	0	0	0	0	0	0	999	3.34485e-14	4.50747e-16		2.3828e-05	0.062313	-0.0802437		0.271316	0.32	0.19	0.08	0.2	0.05	0.07	0.44	0.45	0.8	1.75	1.97	1.41
	comp48780_c1	-1.88749	-3.66369			comp48780_c1_seq1	0	NO MATCH	489	0	0	0	0	0	0	999	0.0189326	0.000144626			-1.61467	-1.86014			0.36	0.18	0.17	0.09	0.1	0	0.33	0.09	0.45	0.63	1.06	0.95
	comp48805_c0		1.75883			comp48805_c0_seq1	0	NO MATCH	278	0	0	0	0	0	0	999		0.0150692				-1.26286			1.1	2.28	1.74	1.79	3.35	3.01	1.32	1.84	0.18	0.97	1.27	0
	comp48806_c0			-1.28966		comp48806_c0_seq2	XP_967927	PREDICTED: similar to CG11281 CG11281-PA [Tribolium castaneum] >gi|270014075|gb|EFA10523.1| hypothetical protein TcasGA2_TC012775 [Tribolium castaneum]	2056	709	602	1.39042e-152	266	390	3	1			0.0454077				-0.578462		0.45	0.51	0.39	0.19	0.2	0.16	0.41	0.36	0.31	0.14	0.33	0.28
	comp48812_c0		-1.64073			comp48812_c0_seq1	0	NO MATCH	667	0	0	0	0	0	0	999		0.0177824				-0.955112			0.96	0.85	0.52	0.4	0.16	0.57	1.66	0.75	0.54	1.87	0.85	0.9
	comp48814_c0				1.12889	comp48814_c0_seq2	0	NO MATCH	1277	0	0	0	0	0	0	999				8.15454e-05				1.36527	1.81	1.65	1.41	1.61	1.77	1.72	3	3.01	2.83	1.01	1.61	1.33
	comp48824_c2				1.28373	comp48824_c2_seq1	0	NO MATCH	439	0	0	0	0	0	0	999				0.0327232				-1.04308	0.93	1.2	1.18	1.12	1.31	0.57	1.78	1.15	1.75	0.73	0.56	0.59
	comp48829_c0	3.4731	3.29922		3.20129	comp48829_c0_seq1	0	NO MATCH	263	0	0	0	0	0	0	999	1.68042e-05	0.0015829		1.45021e-05	-1.45768	-1.70295		-1.66102	3.93	1.32	2.99	4.05	2.48	0.72	1.6	2.97	2.34	0	0.61	0
	comp48838_c0	-1.38432				comp48838_c0_seq1	0	NO MATCH	921	0	0	0	0	0	0	999	0.0424795				-1.21488				0.22	0.27	0.17	0.48	0.41	0.12	0.49	0.5	0.44	0.75	0.42	0.55
	comp48841_c0	-3.24733	-1.94292		-2.65571	comp48841_c0_seq1	AAO67558	Gag protein [Drosophila virilis] >gi|29290092|gb|AAO67563.1| Gag protein [Drosophila virilis]	223	1037	100	2.56953e-09	32	52	-2	1	8.93321e-15	3.53804e-06		2.94031e-11	0.166967	0.255191		0.212628	0.79	1.06	0.45	2.01	2.52	1.3	1.42	1.27	0.78	5.56	7.32	9.07
	comp48844_c2		-1.9959			comp48844_c2_seq1	0	NO MATCH	872	0	0	0	0	0	0	999		0.0274641				-2.0762			0.24	0.14	0.09	0.05	0.05	0.13	0.26	0.1	0.05	0.38	0.22	0.4
	comp48848_c0		-1.50281			comp48848_c0_seq1	0	NO MATCH	594	0	0	0	0	0	0	999		0.0247078				-1.1696			0.8	0.42	0.49	0.21	0.67	0.27	1.12	0.73	1.01	1.03	1.02	1.1
	comp48849_c0	1.04437	1.21356		1.32485	comp48849_c0_seq1	0	NO MATCH	589	0	0	0	0	0	0	999	0.00082331	9.1883e-05		1.57363e-06	0.984565	1.0005		1.16093	3.9	4.46	5.95	5.05	5.23	5.8	5.98	6.23	5.25	2.27	2.39	2.15
	comp48865_c0		2.37716			comp48865_c0_seq1	0	NO MATCH	287	0	0	0	0	0	0	999		0.0491235				-2.51339			0.7	0.51	0.67	1.03	0.6	0.96	0.79	0.35	0.7	0.31	0.14	0
	comp48866_c0	-1.54092				comp48866_c0_seq3	0	NO MATCH	592	0	0	0	0	0	0	999	0.0457966				-1.58255				0.19	0.37	0.36	0.65	0.77	0.52	0.26	0.48	0.38	0.93	0.74	1.08
	comp48873_c0				-1.98523	comp48873_c0_seq2	0	NO MATCH	663	0	0	0	0	0	0	999				0.0295062				-2.06176	0.13	0.31	0.25	0.38	0.22	0.35	0.06	0.19	0.06	0.51	0.45	0.3
	comp48874_c0		-3.10887			comp48874_c0_seq2	XP_001952691	PREDICTED: uncharacterized family 31 glucosidase KIAA1161-like [Acyrthosiphon pisum]	418	643	85	6.61928e-23	48	64	1	1		0.0369809				-2.7327			0.22	0	0.1	0.11	0	0	0.5	0.66	0.33	0.48	0.34	0.41
	comp48874_c1	-1.47962	-1.29717			comp48874_c1_seq3	EHJ74125	glycosyl hydrolase family 31 protein [Danaus plexippus]	1596	622	474	3.95792e-133	224	320	2	1	0.000997828	0.0106041			-0.124244	-0.163639			0.44	0.15	0.27	0.35	0.44	0.19	0.72	0.94	1.25	0.62	0.8	0.95
	comp48875_c0		1.69462	1.30469		comp48875_c0_seq3	XP_003244301	PREDICTED: hypothetical protein LOC100569507 [Acyrthosiphon pisum]	6348	2071	765	2.59266e-92	239	372	2	1		1.22909e-07	0.000868607			1.75982	1.83953		0.46	0.31	0.28	0.61	1.14	0.86	0.49	0.35	0.35	0.28	0.26	0.25
	comp48875_c1		4.1729	3.2476		comp48875_c1_seq1	0	NO MATCH	438	0	0	0	0	0	0	999		0.00164357	0.0376733			-2.28973	-2.20734		0	0.2	0	0.61	0.36	1.24	0.09	0	0.1	0.09	0	0
	comp48880_c0	2.70069		-1.76181	2.85037	comp48880_c0_seq2	0	NO MATCH	636	0	0	0	0	0	0	999	6.79915e-09		0.00228423	1.47412e-10	-0.548166		-0.470614	-0.441568	2.26	2.32	1.58	0.29	0.52	0.97	2.32	2.06	2.47	0.13	0.29	0.5
	comp48883_c0	1.10556				comp48883_c0_seq1	0	NO MATCH	986	0	0	0	0	0	0	999	0.0393239				-0.463335				0.96	1.16	0.71	0.53	0.76	0.38	0.9	0.63	0.5	0.59	0.42	0.28
	comp48884_c0		-1.41189			comp48884_c0_seq1	XP_003700522	PREDICTED: elongation of very long chain fatty acids protein AAEL008004-like [Megachile rotundata]	729	325	124	5.48734e-45	83	96	-1	1		0.0100162				1.13152			1.34	4.46	3.44	1.02	1.13	3.16	4.71	5.14	2.3	5.22	5.97	2.85
	comp48884_c1		-1.15754			comp48884_c1_seq1	XP_004931946	PREDICTED: elongation of very long chain fatty acids protein AAEL008004-like [Bombyx mori]	864	310	141	1.41082e-62	108	120	2	1		0.0418667				2.14526			3.22	8	6.41	2.45	1.76	6.08	9.63	9.74	4.62	7.34	10.69	4.77
	comp48887_c0		-1.44264	-1.5011		comp48887_c0_seq4	0	NO MATCH	2121	0	0	0	0	0	0	999		2.03308e-06	6.63029e-07			1.11442	1.12004		1.26	1.29	1.16	0.39	0.49	0.44	0.69	0.93	0.57	1.29	1.15	1.11
	comp48906_c0		-1.08426		-1.23028	comp48906_c0_seq3	XP_003738403	PREDICTED: RNA-directed DNA polymerase from mobile element jockey-like [Metaseiulus occidentalis]	218	231	69	2.26838e-08	30	38	1	1		0.0234494		0.00683253		-0.175659		-0.145688	0.35	0.28	0.39	0.24	0.36	0.27	0.37	0.17	0.23	0.51	0.64	0.64
	comp48907_c0				1.92503	comp48907_c0_seq2	0	NO MATCH	637	0	0	0	0	0	0	999				0.00779094				-1.63623	0.47	0.39	0.32	0.2	0.31	0.43	0.61	0.95	0.53	0.06	0.21	0.25
	comp48917_c0				2.95779	comp48917_c0_seq1	0	NO MATCH	2500	0	0	0	0	0	0	999				2.98378e-06				0.38116	0.06	0.06	0.03	0.06	0.04	0.04	1.6	0.68	0.34	0.17	0.06	0.1
	comp48922_c1	3.54603	3.89722		3.6323	comp48922_c1_seq4	XP_001943317	PREDICTED: probable maltase H [Acyrthosiphon pisum]	2666	621	533	2.12279e-127	230	332	3	1	1.26365e-39	1.43462e-49		9.21003e-52	3.09445	3.32532		3.16089	6.3	4.27	6.96	7.52	8.35	6.52	6.25	6.68	5.73	0.52	0.33	0.63
	comp48928_c0	1.54618	1.35385			comp48928_c0_seq2	0	NO MATCH	1623	0	0	0	0	0	0	999	0.000807186	0.015015			-0.598443	-0.81923			0.64	0.47	0.54	0.46	0.56	0.43	0.35	0.42	0.41	0.11	0.21	0.23
	comp48931_c1		2.59644		2.28439	comp48931_c1_seq1	0	NO MATCH	1179	0	0	0	0	0	0	999		4.97273e-05		5.99295e-05		-1.03184		-1.16865	0.34	0.33	0.1	0.91	0.43	0.69	0.53	0.52	0.61	0.21	0.08	0.03
	comp48931_c2	1.20044	2.27622	1.06324	1.62415	comp48931_c2_seq2	XP_003240898	PREDICTED: putative nuclease HARBI1-like [Acyrthosiphon pisum]	463	395	324	9.1094e-48	113	180	1	1	3.71376e-05	2.65601e-15	0.000901998	3.17226e-09	0.884696	1.58951	1.85975	1.16982	5.49	5.52	4.37	10.05	13.16	9.31	7.48	7.19	6.01	2.32	2.03	2.25
	comp48944_c1	1.69355				comp48944_c1_seq5	0	NO MATCH	409	0	0	0	0	0	0	999	0.0325403				-1.76514				1.03	1.13	1.67	0.72	0.34	0.4	1.06	0.89	1.02	0.39	0.43	0.28
	comp48948_c1	1.297	1.52216			comp48948_c1_seq1	0	NO MATCH	1945	0	0	0	0	0	0	999	0.00494466	0.0259416			-0.501844	-0.470189			0.45	0.53	0.43	0.3	0.96	0.39	0.22	0.35	0.36	0.13	0.27	0.15
	comp48960_c0		1.27261			comp48960_c0_seq2	0	NO MATCH	755	0	0	0	0	0	0	999		0.00208797				0.617225			3.03	2.22	3.91	5.16	3.3	3.63	2.15	3.32	2.57	1.08	2.1	1.7
	comp48971_c0	-1.43951				comp48971_c0_seq2	0	NO MATCH	1004	0	0	0	0	0	0	999	0.0129276				-0.897071				0.33	0.63	0.25	0.32	0.83	0.6	0.65	0.93	0.72	0.81	1.27	1.18
	comp48975_c0	2.14512	2.37286		2.31957	comp48975_c0_seq3	0	NO MATCH	306	0	0	0	0	0	0	999	1.31446e-16	2.25768e-16		1.71502e-17	1.43189	1.51923		1.56063	14.84	19.08	20.32	21.25	17.78	24.31	18.97	24.71	17.86	3.53	4.39	4.1
	comp48981_c0	1.17528	1.62321		1.56445	comp48981_c0_seq1	0	NO MATCH	970	0	0	0	0	0	0	999	0.00945527	4.10938e-05		0.000104982	-0.273883	-0.0725414		-0.0268311	1.19	0.86	1.33	1.46	1.6	1.55	1.11	1.71	1.64	0.52	0.39	0.56
	comp48983_c0				-1.25006	comp48983_c0_seq5	0	NO MATCH	1127	0	0	0	0	0	0	999				0.00189796				0.328376	0.69	1.13	0.68	0.57	0.67	0.82	0.58	0.31	0.45	0.99	0.87	1.32
	comp48996_c0				-1.02883	comp48996_c0_seq3	0	NO MATCH	520	0	0	0	0	0	0	999				0.00187553				0.811823	3.04	2.83	4.39	2.6	2.7	4.77	2.84	3.27	2.14	5.2	5.09	6.3
	comp49003_c0	-1.75901				comp49003_c0_seq1	0	NO MATCH	716	0	0	0	0	0	0	999	0.0293772				-1.69433				0.12	0.23	0.11	0.52	0.34	0.38	0.16	0.54	0.41	0.42	0.55	0.61
	comp49010_c0				1.49024	comp49010_c0_seq13	XP_001952425	PREDICTED: hypothetical protein LOC100164673 [Acyrthosiphon pisum]	1521	1009	284	4.67552e-35	97	145	3	1				2.21819e-07				0.997252	1.72	0.85	1.15	1.37	1.26	0.92	2.09	2.66	2.35	0.86	0.76	0.86
	comp49014_c0	1.30186	1.61495			comp49014_c0_seq1	NP_001119612	cathepsin B-912 precursor [Acyrthosiphon pisum]	1328	342	331	5.70454e-71	145	196	-2	1	1.22075e-08	2.18106e-09			2.03772	2.16931			3.94	4.12	5.12	5.83	6.27	4.31	1.31	1.35	1.38	1.9	1.62	1.75
	comp49018_c0	1.07929	1.67257		1.24509	comp49018_c0_seq1	XP_003389956	PREDICTED: putative nuclease HARBI1-like [Amphimedon queenslandica]	1911	418	339	6.25524e-67	134	205	2	1	0.000783155	4.22384e-08		6.17977e-05	0.766154	1.08048		0.863251	1.12	0.98	1.38	1.79	1.95	1.52	1.48	1.15	1.27	0.49	0.63	0.49
	comp49020_c0	-2.33573	-2.33194			comp49020_c0_seq2	DAA06111	TPA_inf: cathepsin B [Myzus persicae]	1402	323	277	1.29555e-44	106	159	3	1	4.42493e-39	6.85117e-27			4.07621	3.98526			3.8	4.04	4.19	4.46	4.16	3.45	9.23	10.29	11.39	16.99	22.23	20.67
	comp49032_c0				8.43115	comp49032_c0_seq1	XP_002020981	GL25080 [Drosophila persimilis] >gi|194118094|gb|EDW40137.1| GL25080 [Drosophila persimilis]	1824	292	222	2.12108e-16	65	110	-3	1				8.44388e-14				-0.259213	0	0	0	0	0	0	1.04	1.29	0.26	0	0	0
	comp49049_c0		1.1519			comp49049_c0_seq2	XP_001865168	histone 1 [Culex quinquefasciatus] >gi|167877863|gb|EDS41246.1| histone 1 [Culex quinquefasciatus]	689	117	116	1.9735e-38	90	91	2	1		0.0175355				0.0171993			1.52	1.89	2.46	3.41	3.89	2.21	1.29	1.89	1.68	1.02	1.31	1.85
	comp49059_c0		1.08475			comp49059_c0_seq1	AFP49817	cytochrome P450 [Bemisia tabaci]	2191	555	530	0	498	504	-1	1		3.89844e-06				8.05909			138.62	131.14	111.15	170.08	207.12	146.87	149.05	174.23	115.01	89.5	93.51	60.99
	comp49069_c3	1.82089	1.50516		2.59829	comp49069_c3_seq2	EU660887	Bemisia tabaci SCAR marker OPT12 genomic sequence	2329	698	115	1.12635e-50	114	114	1	1	4.90023e-05	0.00548523		5.88226e-06	-0.625565	-0.933528		-0.0520115	0.31	0.47	0.42	0.36	0.28	0.32	0.6	1.18	0.31	0.14	0.09	0.1
	comp49097_c1		1.09229			comp49097_c1_seq2	0	NO MATCH	885	0	0	0	0	0	0	999		0.000125499				2.06095			5.95	5.51	4.86	7.45	9.75	8.41	3.94	4.57	4.61	4.25	4.44	3.11
	comp49114_c0	1.29619	1.49109		1.46407	comp49114_c0_seq4	0	NO MATCH	948	0	0	0	0	0	0	999	4.22613e-09	9.1422e-08		7.03751e-10	2.34136	2.38854		2.45024	8.71	7.37	7.66	10.37	9.74	7.13	8.27	8.6	9.86	3.24	2.6	3.73
	comp49116_c0		2.6209	3.07172	1.43896	comp49116_c0_seq1	BAN20679	cathepsin B [Riptortus pedestris]	1725	333	297	2.39033e-54	121	159	-2	1		9.06411e-18	2.13272e-57	7.25323e-07		8.63597	8.5506	7.76455	47.82	53.5	48.28	425.44	522.9	320.06	146.08	214.53	197.9	39.07	75.29	88.26
	comp49121_c0	1.7733	2.04394		1.55555	comp49121_c0_seq1	0	NO MATCH	626	0	0	0	0	0	0	999	1.01282e-08	7.0234e-13		1.01377e-07	1.51302	1.62501		1.3413	5.28	9.21	8.84	9.25	10.56	8.37	7.61	5.83	6.65	2.4	2.66	1.62
	comp49122_c0		-1.27004			comp49122_c0_seq2	XP_004928419	PREDICTED: uncharacterized protein LOC101746992 [Bombyx mori]	751	581	546	1.97375e-71	185	285	-2	1		4.78567e-08				2.92869			1.84	1.94	1.86	1.39	1.22	1.57	2.18	2.6	2.08	3.28	3.19	3.52
	comp49124_c0		1.1809			comp49124_c0_seq3	0	NO MATCH	358	0	0	0	0	0	0	999		0.00811047				8.25829			423.16	504.37	324.78	575.55	861.89	517.03	338.23	259.28	158.51	318.5	413.72	120.03
	comp49130_c0				1.10591	comp49130_c0_seq2	NP_001089788	BEN domain-containing protein 5 [Xenopus laevis] >gi|123899801|sp|Q3B8D4|BEND5_XENLA RecName: Full=BEN domain-containing protein 5 >gi|77748226|gb|AAI06564.1| MGC131330 protein [Xenopus laevis]	1270	393	215	1.7539e-05	55	90	3	1				0.0467508				-0.443468	0.38	0.18	0.36	0.34	0.18	0.2	0.52	0.99	0.72	0.2	0.44	0.36
	comp49136_c0				1.70108	comp49136_c0_seq3	0	NO MATCH	903	0	0	0	0	0	0	999				3.49582e-08				4.08425	9.47	7.85	15.74	16.41	13.34	11.21	21.05	35.16	43.06	8.27	8.1	13.69
	comp49142_c0				1.44014	comp49142_c0_seq1	0	NO MATCH	874	0	0	0	0	0	0	999				0.010416				-0.281589	0.57	0.87	0.9	0.88	0.71	0.91	0.94	1.05	2.02	0.42	0.33	0.72
	comp49144_c1				1.04065	comp49144_c1_seq3	0	NO MATCH	757	0	0	0	0	0	0	999				0.000332987				2.29658	8.2	5.99	6.09	4	4.89	3.66	13.08	17.06	10.81	4.98	7.37	7.12
	comp49147_c0	-1.84783				comp49147_c0_seq1	0	NO MATCH	728	0	0	0	0	0	0	999	0.0384251				-1.78183				0.18	0.17	0.26	0.35	0.21	0.25	0.49	1.09	0.72	0.48	0.84	0.94
	comp49151_c1	1.42402	1.62824		1.75364	comp49151_c1_seq8	0	NO MATCH	1193	0	0	0	0	0	0	999	0.0385182	0.0180147		0.00185325	-1.19356	-1.15926		-0.996782	0.43	0.74	0.78	0.99	0.56	0.7	0.65	0.87	0.95	0.17	0.15	0.41
	comp49157_c0				-2.46499	comp49157_c0_seq1	0	NO MATCH	247	0	0	0	0	0	0	999				0.0160197				-2.24944	0.43	0.21	0.61	1.89	0.24	1.57	0.19	0.22	0.21	1.56	0.83	1.41
	comp49160_c0		2.59043			comp49160_c0_seq2	0	NO MATCH	1452	0	0	0	0	0	0	999		7.01004e-06				-1.03894			0.28	0.13	0.42	0.68	0.57	0.4	0.02	0	0.03	0.05	0.11	0.1
	comp49171_c0				1.4661	comp49171_c0_seq2	0	NO MATCH	615	0	0	0	0	0	0	999				0.0257277				0.0954046	2.06	1.87	1.45	1.58	2.57	1.89	1.13	4.16	4.89	0.95	0.97	1.69
	comp49172_c0			1.78873		comp49172_c0_seq1	0	NO MATCH	985	0	0	0	0	0	0	999			7.51294e-12				1.63389		2.04	1.69	1.53	6.23	5.97	6.1	5.89	4.96	6.01	2.26	3.42	3.39
	comp49178_c0	1.75787				comp49178_c0_seq1	0	NO MATCH	588	0	0	0	0	0	0	999	0.0452845				-1.62125				0.96	0.92	0.35	0.72	0.51	0.41	0.53	0.3	0.51	0.2	0.34	0.07
	comp49180_c0	-1.50796	-2.52352		-2.59191	comp49180_c0_seq2	WP_007887781	histidine ammonia-lyase [Pantoea sp. GM01] >gi|398100466|gb|EJL90705.1| histidine ammonia-lyase [Pantoea sp. GM01]	1814	517	511	0	394	427	1	1	0.037411	0.0013533		0.00021829	-1.30907	-1.54492		-1.48902	0.04	0.12	0.1	0.08	0.02	0.02	0.08	0.02	0.02	0.28	0.31	0.16
	comp49188_c0	-2.24054	-1.80657		-1.87964	comp49188_c0_seq1	XP_002430308	transmembrane serine protease 9, putative [Pediculus humanus corporis] >gi|212515423|gb|EEB17570.1| transmembrane serine protease 9, putative [Pediculus humanus corporis]	1817	609	251	2.02653e-43	100	138	-1	1	8.63033e-09	0.000153505		7.13537e-06	-0.0325058	-0.0403005		0.0165404	0.15	0.13	0.23	0.09	0.38	0.24	0.12	0.35	0.19	0.69	0.95	0.74
	comp49204_c0	4.13728	3.58414		2.62582	comp49204_c0_seq1	XP_003225516	PREDICTED: hypothetical protein LOC100561123 [Anolis carolinensis]	4757	2290	1037	1.08615e-71	258	456	3	1	6.60915e-30	8.70328e-18		3.30338e-05	0.677066	0.0813991		-0.620613	0.58	0.51	0.71	0.43	0.45	0.35	0.14	0.38	0.12	0.03	0.03	0.04
	comp49211_c0	1.74398	2.09485		1.55379	comp49211_c0_seq1	0	NO MATCH	529	0	0	0	0	0	0	999	0.0105704	0.00717187		0.0318168	-1.51181	-1.39372		-1.63702	1.16	0.64	0.95	1.14	1.91	0.53	0.75	0.67	0.99	0.22	0.26	0.31
	comp49212_c0		1.0228		1.12598	comp49212_c0_seq4	EFX68881	hypothetical protein DAPPUDRAFT_329664 [Daphnia pulex]	1166	407	399	1.46193e-61	149	213	-2	1		0.0273864		0.00375343		0.0716487		0.219745	0.58	0.75	0.88	1.1	0.66	0.89	0.84	1.08	0.97	0.33	0.47	0.5
	comp49223_c1	2.43494		-2.07854		comp49223_c1_seq1	XP_003248014	PREDICTED: hypothetical protein LOC100568811 [Acyrthosiphon pisum]	1116	458	178	1.10205e-05	53	79	2	1	1.28833e-07		0.000128139		-0.594038		-0.607458		1.13	0.98	0.69	0.21	0.17	0.27	0.2	0.18	0.11	0.13	0.25	0.1
	comp49228_c0		1.70667		1.4843	comp49228_c0_seq1	0	NO MATCH	469	0	0	0	0	0	0	999		0.0334771		0.0270207		-1.37868		-1.41281	0.91	0.97	1.34	1.38	2.2	0.55	0.91	1.42	1.2	0.27	0.62	0.29
	comp49233_c0	2.41225	4.15404	1.73433		comp49233_c0_seq2	0	NO MATCH	797	0	0	0	0	0	0	999	2.33068e-13	3.51616e-26	1.8351e-06		1.6537	3.11921	3.39205		4.83	8.08	7.7	35.18	16.49	17.46	1	1.06	1.3	1.62	0.69	1.54
	comp49237_c0	3.3111	3.28715			comp49237_c0_seq1	0	NO MATCH	551	0	0	0	0	0	0	999	0.0025416	0.00173743			-2.21728	-2.32642			0.79	0.38	0.45	0.55	0.55	0.51	0.14	0.16	0.16	0.07	0.06	0
	comp49239_c1	1.01465	2.0702	1.04029	1.25407	comp49239_c1_seq8	0	NO MATCH	1915	0	0	0	0	0	0	999	0.00301212	3.68335e-10	0.00750977	0.000200276	0.424089	1.07568	1.31743	0.56882	1.18	1.36	1.35	3.4	2.53	2.16	1.44	1.43	1.74	0.72	0.65	0.51
	comp49244_c0	1.9429	1.78802		2.15322	comp49244_c0_seq1	0	NO MATCH	1166	0	0	0	0	0	0	999	0.000217825	0.00252691		8.64006e-06	-0.859447	-1.06159		-0.720962	0.87	0.54	0.63	0.51	0.68	0.64	0.66	0.81	0.9	0.25	0.08	0.2
	comp49244_c1	1.6406				comp49244_c1_seq1	0	NO MATCH	811	0	0	0	0	0	0	999	0.0385182				-1.79561				0.46	0.45	0.39	0.25	0.18	0.19	0.33	0.21	0.2	0.18	0.16	0.05
	comp49249_c0		-1.13517			comp49249_c0_seq2	0	NO MATCH	660	0	0	0	0	0	0	999		0.0493401				-0.842179			0.58	0.42	0.83	0.5	0.5	0.73	0.99	1.1	1.01	1.29	1.24	1.31
	comp49264_c0	1.10647	1.49349		1.20956	comp49264_c0_seq1	XP_001843713	conserved hypothetical protein [Culex quinquefasciatus] >gi|167870884|gb|EDS34267.1| conserved hypothetical protein [Culex quinquefasciatus]	265	388	96	2.42764e-13	39	64	-2	1	0.00239463	0.00137368		0.00135121	0.175263	0.337667		0.230792	1.28	1.38	1.36	2.52	1.68	1.08	1.23	1.41	1.71	0.55	0.6	0.69
	comp49264_c2		1.05754		1.07325	comp49264_c2_seq1	EFZ09787	hypothetical protein SINV_07733 [Solenopsis invicta]	797	180	158	4.96428e-24	63	95	-3	1		0.0038991		0.0012645		1.11479		1.20835	2.78	3.48	4.56	4.38	4.57	3.13	3.9	5.08	3.28	1.53	2.4	1.74
	comp49268_c0				1.61821	comp49268_c0_seq1	0	NO MATCH	971	0	0	0	0	0	0	999				0.0463073				-1.41353	0.34	0.45	0.48	0.25	0.05	0.74	0.65	0.21	0.63	0.22	0.16	0.08
	comp49275_c0		1.40363		1.75198	comp49275_c0_seq2	0	NO MATCH	1732	0	0	0	0	0	0	999		0.0235706		0.000405133		-1.17747		-0.869422	1.22	1.5	0.85	1.2	2.17	1.63	2.31	2.02	1.99	0.59	0.6	0.63
	comp49288_c0	2.30897				comp49288_c0_seq1	0	NO MATCH	517	0	0	0	0	0	0	999	0.0320201				-1.82847				0.17	1.07	1.06	0	0.39	1.25	0.46	0.52	0	0.15	0.26	0
	comp49293_c0	-1.00981	-1.08615		-1.1566	comp49293_c0_seq2	0	NO MATCH	900	0	0	0	0	0	0	999	0.000656378	0.00150864		0.000157641	1.19985	1.08797		1.14088	1.9	1.46	1.9	1.49	1.9	1.61	1.76	1.72	1.27	2.93	3.53	3.99
	comp49305_c0	-3.30844	-4.19793		-3.50664	comp49305_c0_seq1	0	NO MATCH	836	0	0	0	0	0	0	999	8.29763e-11	4.5168e-12		2.24319e-11	-0.581998	-0.714405		-0.611884	0.24	0	0.24	0.06	0.07	0.11	0.23	0.13	0.06	1.77	1.85	1.28
	comp49305_c1	-4.1219	-2.88755		-2.48904	comp49305_c1_seq1	0	NO MATCH	518	0	0	0	0	0	0	999	8.88467e-08	0.000110009		0.000227605	-1.48863	-1.48755		-1.38303	0	0.16	0	0.33	0.1	0	0.08	0.17	0.34	1.28	0.86	1.21
	comp49305_c2	-8.08446	-3.86723		-4.47843	comp49305_c2_seq1	0	NO MATCH	970	0	0	0	0	0	0	999	8.661e-23	3.85071e-13		3.87172e-16	-0.499562	-0.501623		-0.463838	0	0	0	0.08	0.15	0.04	0	0.09	0.08	1.39	1.38	1.12
	comp49311_c0				1.36091	comp49311_c0_seq1	0	NO MATCH	781	0	0	0	0	0	0	999				9.73205e-07				4.67945	23.02	19.26	30.61	38.32	40.58	25.72	29.72	63.92	57.27	18.6	18.47	20.63
	comp49318_c0	-1.46463	-2.61163		-1.73874	comp49318_c0_seq3	XP_003240591	PREDICTED: hypothetical protein LOC100571824 [Acyrthosiphon pisum]	760	983	220	6.94812e-17	58	98	-2	1	0.000111737	1.23897e-08		4.28075e-05	-0.0261324	-0.311488		-0.101324	0.28	0.19	0.31	0.04	0.1	0.2	0.35	0.11	0.17	0.78	0.65	0.69
	comp49320_c0	3.08498	4.73585	1.63633	3.53238	comp49320_c0_seq2	0	NO MATCH	823	0	0	0	0	0	0	999	7.26301e-11	2.94747e-28	1.26499e-06	3.75933e-15	-0.672551	0.672008	1.00723	-0.314802	2.82	2.15	2.5	8.61	8.93	6.06	3.87	3.04	3.3	0.26	0.3	0.28
	comp49340_c5				-3.16457	comp49340_c5_seq1	ENI00974	hypothetical protein COCC4DRAFT_65105 [Bipolaris maydis ATCC 48331]	388	424	84	3.73838e-18	44	58	2	1				0.0272598				-2.67739	0.72	0.58	0.57	0.35	0.28	0.22	0	0.12	0	0.64	0.28	0.45
	comp49356_c0				3.06468	comp49356_c0_seq2	0	NO MATCH	557	0	0	0	0	0	0	999				5.34571e-05				-1.74531	0.33	0.24	0.08	0.16	0	0	0.74	0.99	0.9	0.15	0.06	0.08
	comp49358_c0		1.36651			comp49358_c0_seq2	XP_003485164	PREDICTED: GDP-fucose protein O-fucosyltransferase 2-like [Bombus impatiens]	1685	481	450	5.25563e-107	209	284	1	1		6.75067e-08				3.00761			5	4.31	5.6	7.14	7.93	6.88	3.98	3.66	3.69	2.53	2.33	3.54
	comp49368_c0				2.72427	comp49368_c0_seq1	ABV45411	COE2, partial [Bemisia tabaci]	340	404	113	1.16746e-32	75	90	-2	1				0.0479393				-2.56045	0	0.14	0.13	0.14	0.16	0	0.64	0.86	0.42	0.12	0	0.13
	comp49368_c1				1.41221	comp49368_c1_seq1	ABV45411	COE2, partial [Bemisia tabaci]	891	404	76	1.3716e-23	49	65	2	1				0.00390222				-0.602403	0.65	0.67	0.66	0.46	0.48	0.55	0.8	0.98	1.29	0.29	0.4	0.44
	comp49393_c0	1.58149				comp49393_c0_seq1	0	NO MATCH	258	0	0	0	0	0	0	999	0.0237049				-1.26236				1.81	3.82	2.3	1.58	3.47	1.85	0.55	2.44	0.6	0.71	1.25	0.57
	comp49393_c4	1.76366	1.73157			comp49393_c4_seq1	0	NO MATCH	545	0	0	0	0	0	0	999	0.00195357	0.00787815			-0.845211	-0.966334			2.09	0.93	1.61	1.58	2.12	0.88	0.44	0.97	0.88	0.36	0.37	0.61
	comp49401_c1		-1.14746			comp49401_c1_seq1	0	NO MATCH	2310	0	0	0	0	0	0	999		0.0472173				0.0734148			0.56	0.71	0.61	0.31	0.2	0.55	0.92	0.85	0.57	1.02	0.9	0.44
	comp49402_c0	1.42449	1.33702			comp49402_c0_seq1	XP_311662	AGAP003375-PA [Anopheles gambiae str. PEST] >gi|157018267|gb|EAA07313.4| AGAP003375-PA [Anopheles gambiae str. PEST]	1023	164	68	6.18062e-21	50	56	2	1	0.020441	0.00923275			1.08098	0.918062			2.44	5.28	1.33	2.51	4.31	1.72	1.81	1.57	1.19	1.17	1.52	0.61
	comp49406_c0		1.03231			comp49406_c0_seq1	0	NO MATCH	1274	0	0	0	0	0	0	999		0.0393301				-0.188054			0.98	0.58	0.6	1.03	1.13	0.67	0.43	0.38	0.5	0.48	0.37	0.51
	comp49415_c0		1.09891	1.17855		comp49415_c0_seq2	XP_003705782	PREDICTED: alpha-tocopherol transfer protein-like [Megachile rotundata]	232	311	301	3.48255e-36	97	160	1	1		2.39021e-05	1.23327e-11			6.83833	6.78327		30.7	26.87	30.07	65.64	76.24	58.28	33.94	30.15	31.27	25.28	25.22	41.47
	comp49417_c0		1.39382			comp49417_c0_seq1	BAM17684	cuticular protein PxutCPR32 [Papilio xuthus]	1206	145	101	1.35872e-36	74	86	3	1		1.14058e-06				9.00585			433.6	433.16	327.71	623.48	869.94	518.27	355.5	329.57	295.11	287.74	305.03	163.57
	comp49421_c0				1.28078	comp49421_c0_seq4	0	NO MATCH	941	0	0	0	0	0	0	999				0.0121379				-0.654102	0.4	0.26	0.42	0.39	0.15	0.25	0.93	0.85	0.97	0.32	0.55	0.21
	comp49427_c0				-1.42039	comp49427_c0_seq2	0	NO MATCH	598	0	0	0	0	0	0	999				0.0479594				-1.47542	0.36	0.42	0.69	0.5	0.58	0.27	0.26	0.44	0.14	0.84	0.68	0.76
	comp49429_c1	-1.31612	-1.38407			comp49429_c1_seq2	CAC16871	pol [Drosophila melanogaster]	596	1227	216	1.43966e-08	55	92	2	1	0.0262228	0.0381734			-0.793849	-0.895378			0.56	0.47	0.46	0.27	0.72	0.45	0.69	0.78	0.48	1.35	1.56	0.72
	comp49429_c2	-1.79782	-1.92355			comp49429_c2_seq1	XP_003390393	PREDICTED: putative nuclease HARBI1-like [Amphimedon queenslandica]	1568	386	49	1.80024e-05	22	36	3	1	1.42028e-05	3.5242e-05			0.136496	0.0282584			0.36	0.12	0.39	0.42	0.2	0.16	0.64	0.54	0.68	0.92	0.81	1.27
	comp49434_c0		-1.49631			comp49434_c0_seq2	0	NO MATCH	1493	0	0	0	0	0	0	999		0.00170665				0.00657887			0.38	0.72	0.64	0.21	0.22	0.59	0.95	0.81	0.64	0.97	1.02	0.91
	comp49440_c0				-1.42387	comp49440_c0_seq4	0	NO MATCH	1556	0	0	0	0	0	0	999				5.91038e-06				0.679639	1.15	1.28	1.07	1.88	1.72	1.19	0.64	0.59	0.61	1.61	1.49	1.81
	comp49450_c0		1.75034			comp49450_c0_seq1	0	NO MATCH	611	0	0	0	0	0	0	999		0.0433612				-1.95732			0.39	0.3	0.59	0.84	0.62	0.43	0.28	0.08	0.31	0.14	0.3	0.07
	comp49471_c0		-1.23104	-1.63185	-1.48439	comp49471_c0_seq1	0	NO MATCH	2069	0	0	0	0	0	0	999		0.0204923	0.000276425	0.00290616		1.58092	1.83004	1.59767	4.21	2.15	1.82	0.62	1.03	1.01	0.98	0.62	0.64	2.95	2.38	0.85
	comp49482_c0	-1.32822	-1.5502			comp49482_c0_seq1	0	NO MATCH	860	0	0	0	0	0	0	999	1.63788e-06	1.32969e-05			1.82567	1.67524			2.32	2.83	2.02	1.52	1.61	2.96	3.79	4.53	1.38	6.77	6.59	4.38
	comp49493_c0	-1.26458				comp49493_c0_seq1	XP_001947868	PREDICTED: gamma-glutamyltranspeptidase 1-like [Acyrthosiphon pisum]	502	623	64	7.65372e-14	35	47	-2	1	0.0101117				-0.617315				0.8	0.52	0.93	2.08	2.13	1.38	1.04	1.52	1.49	1.8	1.85	1.63
	comp49495_c3		-1.29857			comp49495_c3_seq1	0	NO MATCH	1053	0	0	0	0	0	0	999		0.00721722				-0.0617893			0.7	1.08	0.78	0.38	0.31	0.85	1.16	0.78	0.58	1.3	1.23	1.32
	comp49505_c0				-2.28286	comp49505_c0_seq1	0	NO MATCH	298	0	0	0	0	0	0	999				0.0112523				-1.68908	0.87	0.84	0.17	0.86	2.4	1.12	0.16	0.18	0.69	0.92	2.3	1.81
	comp49508_c0		-1.86004			comp49508_c0_seq4	0	NO MATCH	766	0	0	0	0	0	0	999		0.0276627				-1.97748			0.83	0.5	0.49	0.1	0.12	0.38	1.03	1.04	0.72	0.64	0.72	0.98
	comp49513_c0	1.3048	1.63775			comp49513_c0_seq3	XP_003240302	PREDICTED: hypothetical protein LOC100571858 [Acyrthosiphon pisum]	201	478	248	9.70153e-14	65	122	1	1	0.00200003	0.00193973			-0.186458	-0.0557007			0.57	0.57	0.64	0.8	1.02	0.45	0.51	0.49	0.4	0.2	0.17	0.35
	comp49517_c2	-1.74788	-3.46219			comp49517_c2_seq1	0	NO MATCH	407	0	0	0	0	0	0	999	0.0118023	1.65565e-05			-1.3477	-1.61609			0.45	0.44	0.32	0.11	0	0.21	0.92	1.14	1.12	0.9	1.58	1.61
	comp49531_c0				-1.47153	comp49531_c0_seq1	0	NO MATCH	807	0	0	0	0	0	0	999				0.00107859				-0.557694	1.66	1.52	1.58	1.48	1.54	1.31	0.71	0.8	0.39	1.68	1.78	1.79
	comp49545_c0		1.06868			comp49545_c0_seq1	0	NO MATCH	1015	0	0	0	0	0	0	999		0.00143312				1.02873			3.03	2.56	2.58	3.29	2.68	2.74	1.82	1.18	2.75	1.39	1.16	1.57
	comp49568_c0		1.32386			comp49568_c0_seq2	EHJ71473	putative phosphatidate phosphatase [Danaus plexippus]	1106	333	237	2.39444e-45	99	142	3	1		8.96773e-08				4.27312			18.4	21.63	18.13	27.07	31.08	19.75	19.24	15.83	15.67	10.48	11.92	8.26
	comp49572_c0	1.25032	1.6207			comp49572_c0_seq1	0	NO MATCH	1086	0	0	0	0	0	0	999	0.0324847	0.00335848			-0.84089	-0.702577			0.49	0.61	0.86	0.59	1.03	0.93	0.41	0.72	0.63	0.17	0.35	0.28
	comp49572_c3		1.03856			comp49572_c3_seq3	0	NO MATCH	1515	0	0	0	0	0	0	999		6.53753e-06				3.36008			12.27	10.55	11.11	15.55	15.65	12.28	10.51	11.42	11.11	6.6	7.01	7.24
	comp49574_c0		-1.19702			comp49574_c0_seq1	XP_001945293	PREDICTED: hypothetical protein LOC100159936 [Acyrthosiphon pisum]	1117	657	135	4.94687e-06	41	63	2	1		0.0259674				0.0233263			1.09	1.02	0.76	0.46	0.67	0.53	1.05	0.99	0.76	1.45	1.61	0.69
	comp49575_c0		1.21868			comp49575_c0_seq1	XP_003487482	PREDICTED: multifunctional protein ADE2-like [Bombus impatiens]	1805	420	416	1.1016e-158	265	334	2	1		1.78913e-10				6.69313			57.78	56.37	57.4	84.72	96.1	74.94	60.27	60.49	50.65	35.48	39.21	33.67
	comp49584_c0				-1.01314	comp49584_c0_seq1	EJD73732	OV-16 antigen, variant 1 [Loa loa]	1318	206	201	1.26817e-30	67	113	-1	1				2.65693e-08				4.4147	13.84	14.15	14.14	14.78	17.24	14.79	10.98	10.88	10.94	19.76	23.44	21.91
	comp49593_c2				1.63446	comp49593_c2_seq1	0	NO MATCH	1040	0	0	0	0	0	0	999				0.00132442				-0.815275	0.31	0.23	0.26	0.46	0.5	0.25	0.6	0.83	0.86	0.28	0.15	0.3
	comp49602_c0				1.19731	comp49602_c0_seq1	0	NO MATCH	616	0	0	0	0	0	0	999				0.000130993				0.819679	2.45	2.15	3.66	2.86	2.41	2.82	3.74	4.73	4.23	1.98	1.9	1.52
	comp49605_c0	3.01099		-3.37497		comp49605_c0_seq2	0	NO MATCH	412	0	0	0	0	0	0	999	5.33371e-05		0.000112767		-1.33503		-1.41729		2.57	1.4	1.06	0.22	0.13	0.1	0.1	0	0.11	0.3	0.09	0.21
	comp49609_c0		-1.17233			comp49609_c0_seq1	0	NO MATCH	637	0	0	0	0	0	0	999		0.0244654				-0.299867			0.92	1.97	1.29	0.69	0.81	1.03	1.91	2.28	0.91	2.49	1.8	1.4
	comp49611_c0	1.44056			1.69054	comp49611_c0_seq5	0	NO MATCH	2150	0	0	0	0	0	0	999	0.00721134			0.000304991	-0.61163			-0.455572	0.46	0.39	0.71	0.33	0.3	0.7	0.5	0.58	0.79	0.19	0.13	0.25
	comp49623_c0				1.27717	comp49623_c0_seq1	XP_001950244	PREDICTED: putative fatty acyl-CoA reductase CG5065-like [Acyrthosiphon pisum]	2924	551	528	0	309	398	1	1				3.98968e-11				8.6682	136.31	129.34	118.25	104.44	108.22	81.3	191.86	203.29	191.62	84.67	92.7	60.49
	comp49625_c0	-1.51859			-1.27012	comp49625_c0_seq1	0	NO MATCH	899	0	0	0	0	0	0	999	0.00426035			0.0335078	-0.842074			-0.800254	0.41	0.22	0.22	0.68	0.53	0.3	0.54	0.32	0.14	0.69	0.7	1.04
	comp49652_c0	2.43685	2.85887		1.57183	comp49652_c0_seq6	0	NO MATCH	1060	0	0	0	0	0	0	999	8.64821e-07	5.31848e-07		0.0254922	-0.946241	-0.736562		-1.53192	1.78	1.47	1.7	2.08	3.22	1.4	0.69	1.03	1.01	0.38	0.33	0.16
	comp49668_c0				2.21474	comp49668_c0_seq1	XP_004928419	PREDICTED: uncharacterized protein LOC101746992 [Bombyx mori]	1940	581	458	6.88452e-37	124	211	3	1				3.95568e-06				-0.677389	0.06	0.16	0.16	0.12	0.28	0.26	0.41	0.45	0.59	0.11	0.06	0.13
	comp49670_c4				1.43563	comp49670_c4_seq1	0	NO MATCH	1412	0	0	0	0	0	0	999				0.0229192				-1.002	0.4	0.38	0.24	0.14	0.16	0.49	0.49	0.29	0.59	0.15	0.11	0.24
	comp49678_c0				1.22522	comp49678_c0_seq1	0	NO MATCH	807	0	0	0	0	0	0	999				0.0393883				-0.921576	1.29	0.85	0.49	0.66	1.72	0.28	0.65	0.78	1.13	0.27	0.48	0.29
	comp49687_c0	1.44121	1.64896		1.86698	comp49687_c0_seq3	EGT35305	hypothetical protein CAEBREN_26389 [Caenorhabditis brenneri]	2003	484	294	1.03594e-19	70	134	-3	1	0.0482636	0.0127164		0.000179985	-1.20185	-1.1751		-0.937447	0.29	0.4	0.61	0.41	0.74	0.38	0.58	0.62	0.57	0.09	0.25	0.12
	comp49697_c0				-2.2858	comp49697_c0_seq3	0	NO MATCH	452	0	0	0	0	0	0	999				0.00183937				-1.37554	0.9	0.38	0.1	0.39	0.8	0.55	0.27	0.2	0.3	0.97	1.86	0.94
	comp49709_c1				-1.45837	comp49709_c1_seq1	0	NO MATCH	1115	0	0	0	0	0	0	999				0.0352274				-1.45045	0.26	0.07	0.18	0.47	0.17	0.34	0.1	0.15	0.18	0.46	0.34	0.38
	comp49721_c0	3.0481	2.08183			comp49721_c0_seq1	0	NO MATCH	1194	0	0	0	0	0	0	999	1.85028e-08	0.00271981			-0.592232	-1.40691			0.85	1.31	0.61	0.33	0.62	0.47	0.09	0.48	0.03	0.06	0.18	0.06
	comp49726_c0	-1.41412	-1.35725		-1.60748	comp49726_c0_seq1	0	NO MATCH	1204	0	0	0	0	0	0	999	6.86959e-11	1.73975e-06		1.06067e-12	2.65666	2.58255		2.59559	2.29	2.98	3.33	3.89	2.82	2.25	2.43	2.34	2.77	7.22	6.85	8.57
	comp49728_c0				1.08197	comp49728_c0_seq2	XP_003240529	PREDICTED: copia protein-like [Acyrthosiphon pisum]	1950	1279	197	1.02671e-19	65	106	-1	1				0.00602069				0.438221	0.57	0.53	0.6	0.67	0.65	0.6	0.83	0.82	1.28	0.44	0.47	0.43
	comp49735_c0				-1.11901	comp49735_c0_seq1	0	NO MATCH	898	0	0	0	0	0	0	999				0.0025286				0.762132	1.7	1.77	1.8	2.35	2.06	1.69	0.87	1.58	1.14	2.16	3.07	2.39
	comp49739_c0	-1.49339	-2.97148			comp49739_c0_seq2	0	NO MATCH	689	0	0	0	0	0	0	999	0.00627909	2.41661e-06			-0.92603	-1.21899			0.69	0.58	0.25	0.08	0.3	0.16	0.8	0.78	0.51	1.29	1.4	1.54
	comp49740_c0	1.17669	1.95047		1.29785	comp49740_c0_seq7	XP_003378177	putative dedicator of cytokinesis protein 5 [Trichinella spiralis] >gi|316972932|gb|EFV56578.1| putative dedicator of cytokinesis protein 5 [Trichinella spiralis]	513	949	98	1.73394e-13	40	57	-1	1	0.00179414	4.65475e-09		0.000940189	0.254288	0.703122		0.320835	2.75	2.87	3.66	5.39	5.76	4.74	2.98	2.93	4.2	1.11	1.76	1.11
	comp49740_c1		2.44874			comp49740_c1_seq1	XP_003486902	PREDICTED: phosphatidylethanolamine-binding protein homolog F40A3.3-like isoform 2 [Bombus impatiens]	234	182	75	1.60555e-09	36	48	-1	1		0.000504069				-1.52036			1.15	1.55	1.31	3.61	3.69	1.89	1.04	1.16	1.59	0.61	0.71	0.22
	comp49756_c1		-2.23095			comp49756_c1_seq1	0	NO MATCH	1070	0	0	0	0	0	0	999		0.0179729				-1.76063			0.11	0.15	0.33	0.15	0	0.07	0.21	0.15	0.11	0.51	0.15	0.47
	comp49765_c0	-1.48407	-1.36198		-2.82074	comp49765_c0_seq1	0	NO MATCH	553	0	0	0	0	0	0	999	4.45896e-05	0.000182634		1.63472e-14	0.59084	0.532376		0.34713	1.66	0.76	2.03	2.02	1.36	1.45	0.79	0.48	0.47	4.05	4.66	3.59
	comp49765_c1				-1.36248	comp49765_c1_seq1	DAA33999	TPA_inf: galactose oxidase precursor [Fusarium oxysporum f. sp. lycopersici 4287] >gi|316658274|tpg|DAA34000.1| TPA_inf: galactose oxidase precursor [Fusarium verticillioides 7600]	1605	681	460	5.37892e-138	248	316	-2	1				3.02104e-07				2.4898	3.53	3.42	4.07	4.66	4.81	3.69	2.42	1.63	1.8	4.37	6.03	4.44
	comp49765_c2				-1.29418	comp49765_c2_seq2	DAA33999	TPA_inf: galactose oxidase precursor [Fusarium oxysporum f. sp. lycopersici 4287] >gi|316658274|tpg|DAA34000.1| TPA_inf: galactose oxidase precursor [Fusarium verticillioides 7600]	382	681	172	4.88978e-48	96	125	-2	1				1.54557e-05				1.88922	4.3	4.47	4.81	5.46	5.59	6.2	4.14	2.83	2.16	7.9	7.82	6.39
	comp49767_c0				1.14872	comp49767_c0_seq1	0	NO MATCH	806	0	0	0	0	0	0	999				0.00366529				3.36218	12.03	16.16	9.97	10.12	13.08	13.06	23.88	20.81	11.16	10.44	9.41	4.79
	comp49774_c0		1.47015			comp49774_c0_seq1	XP_004914054	PREDICTED: BEN domain-containing protein 5 isoform X4 [Xenopus (Silurana) tropicalis]	574	422	103	7.16858e-07	36	53	2	1		0.0395686				-1.33578			0.38	0.07	0.43	0.82	1.39	0.83	0.75	0.46	0.83	0.47	0.18	0.43
	comp49777_c0	1.01476	1.53197			comp49777_c0_seq3	0	NO MATCH	688	0	0	0	0	0	0	999	0.00471346	4.37429e-06			2.36449	2.62741			17.18	10.73	11.35	14.46	23.7	17.92	8.76	8.09	7.2	6.75	8.41	3.9
	comp49788_c0				-1.20954	comp49788_c0_seq2	0	NO MATCH	450	0	0	0	0	0	0	999				0.00141125				0.311016	2.87	3.35	4	2.52	2.35	1.5	1.3	2.59	1.63	4.44	4.05	3.97
	comp49789_c1	4.48731	5.47124		4.05024	comp49789_c1_seq1	0	NO MATCH	378	0	0	0	0	0	0	999	7.09039e-09	1.3064e-11		2.12271e-05	-1.37982	-0.655356		-1.71945	2.48	1.43	1.89	5.23	4.55	1.82	2.14	0.75	1.35	0.11	0	0.12
	comp49789_c2	5.45098	6.62062	1.16208	4.33056	comp49789_c2_seq3	XP_003112470	CRE-CPR-4 protein [Caenorhabditis remanei] >gi|308267038|gb|EFP10991.1| CRE-CPR-4 protein [Caenorhabditis remanei]	923	335	138	9.42154e-31	60	84	3	1	4.14685e-55	2.01499e-57	6.11618e-05	9.35176e-19	1.45834	2.50525	2.99892	0.403555	7.57	6.78	6.32	18.47	17.18	11.07	3.98	2.07	3.45	0.14	0.04	0.29
	comp49814_c0	1.23825		-1.14323		comp49814_c0_seq1	XP_004206654	PREDICTED: uncharacterized protein LOC100200197 [Hydra magnipapillata]	4309	1424	621	1.16535e-149	268	400	1	1	0.00846486		0.0421764		0.189046		0.125934		0.24	0.42	0.37	0.16	0.11	0.19	0.23	0.29	0.28	0.14	0.21	0.07
	comp49817_c0		-1.51132			comp49817_c0_seq1	0	NO MATCH	229	0	0	0	0	0	0	999		0.0459153				-1.44429			0.95	1.59	2.48	1.39	0.27	1.08	1.07	1.19	1.83	2.09	3.12	2.9
	comp49822_c0		1.17803		2.29451	comp49822_c0_seq1	0	NO MATCH	950	0	0	0	0	0	0	999		0.0214325		1.03358e-09		-0.665946		0.203862	0.58	0.75	0.6	1	1.17	0.94	1.8	2.16	2.8	0.42	0.49	0.41
	comp49835_c0		-1.41291			comp49835_c0_seq35	XP_971057	PREDICTED: similar to bruno-3 CG12478-PA [Tribolium castaneum]	1558	569	354	1.29187e-96	208	237	1	1		0.0409885				0.676244			0.71	1.03	0.96	0.24	0.23	0.98	0.97	1.01	0.49	1.14	1.89	0.84
	comp49847_c0		-1.33818			comp49847_c0_seq2	AFC61134	voltage-dependent cation channel SC1 [Nilaparvata lugens]	1154	2122	367	0	310	337	-3	1		0.010831				-0.392438			0.31	0.48	0.42	0.19	0.22	0.43	0.68	0.65	0.33	0.74	0.86	0.55
	comp49869_c0	-2.69269	-2.39517		-2.30819	comp49869_c0_seq2	AGM32823	alpha-amylase, partial [Coptotermes formosanus]	1068	301	147	3.36069e-49	87	115	1	1	2.94058e-40	2.82367e-25		1.04853e-28	3.05448	3.00729		3.09983	0.66	1.02	0.98	1.27	1.08	0.91	1.17	1.32	0.98	5.81	5.27	5.87
	comp49872_c1	1.01725	1.36856			comp49872_c1_seq1	0	NO MATCH	904	0	0	0	0	0	0	999	0.00122668	0.000144688			1.41676	1.56255			3.75	4.8	3.5	5.21	6.56	3.69	4.11	3.51	3.95	1.88	1.49	2.56
	comp49876_c0		-1.02714			comp49876_c0_seq2	XP_003707627	PREDICTED: histone-lysine N-methyltransferase, H3 lysine-36 and H4 lysine-20 specific-like [Megachile rotundata]	871	1302	51	5.34721e-05	22	30	3	1		0.0183703				0.722913			1.36	2.56	1.91	1.01	1.43	2.04	2.64	2.51	0.81	3.4	3.44	2.2
	comp49890_c0				1.9609	comp49890_c0_seq1	0	NO MATCH	356	0	0	0	0	0	0	999				0.0131128				-1.60165	0.27	0.77	1.14	0.52	0	0.5	0.96	1.88	1.46	0.47	0	0.63
	comp49891_c1				2.1902	comp49891_c1_seq3	0	NO MATCH	752	0	0	0	0	0	0	999				0.00963314				-2.08415	0.13	0.49	0.6	1.12	0.72	0.23	1.14	0.76	0.75	0.34	0.2	0
	comp49891_c2	4.99792			5.10648	comp49891_c2_seq1	0	NO MATCH	315	0	0	0	0	0	0	999	0.0182328			0.0151914	-2.82772			-2.7864	0.47	0.6	0.59	0.15	0.18	0.71	0.98	0.47	0.31	0	0	0
	comp49893_c0		4.05068	4.03087		comp49893_c0_seq1	0	NO MATCH	1364	0	0	0	0	0	0	999		0.00448456	0.0251749			1.015	1.00798		0.21	0.14	0.2	0.26	8.79	0.14	0.03	0.18	2.85	0.16	0.18	0.19
	comp49894_c5			1.42649		comp49894_c5_seq4	0	NO MATCH	1595	0	0	0	0	0	0	999			0.00166856				0.923287		0.65	0.76	0.86	2.18	1.22	2.7	0.81	1.11	1.19	1.54	0.87	1.43
	comp49895_c0		5.16827			comp49895_c0_seq1	0	NO MATCH	1065	0	0	0	0	0	0	999		9.72546e-05				0.157926			0.46	0	0.15	0.19	5.76	0.77	0.07	0.19	1.06	0	0.03	0.14
	comp49898_c1	-1.20165			-1.05783	comp49898_c1_seq2	0	NO MATCH	934	0	0	0	0	0	0	999	0.00113774			0.00943396	0.250257			0.280621	0.75	0.77	0.72	0.74	1.22	0.93	0.8	0.71	0.96	2.11	1.4	1.61
	comp49911_c0	-3.07198	-3.02366		-2.33274	comp49911_c0_seq2	0	NO MATCH	413	0	0	0	0	0	0	999	1.46311e-07	8.18037e-07		9.09378e-06	-0.932917	-1.00696		-0.865826	0	0.69	0.27	0.56	0.16	0.26	0.52	0.72	0.43	2.28	2.67	3.53
	comp49918_c0				-1.07239	comp49918_c0_seq2	XP_001950597	PREDICTED: peptide deformylase, mitochondrial-like [Acyrthosiphon pisum]	1215	213	196	4.2637e-46	96	131	-1	1				1.8202e-07				4.03129	10.73	8.8	9.33	11.51	12.73	8.98	8.16	6.71	8.84	15.27	15.75	18.13
	comp49922_c0		1.00575			comp49922_c0_seq1	AFU86426	cytochrome P450 CYP304H1v4 [Laodelphax striatella]	2834	506	496	8.72501e-95	185	289	2	1		4.15716e-06				4.10586			6.73	6.06	6.43	9.24	8.97	7.21	7.63	7.92	9.35	3.91	4.06	4.51
	comp49936_c0	-1.20207	-1.64306			comp49936_c0_seq1	0	NO MATCH	307	0	0	0	0	0	0	999	0.000261475	0.000113555			1.22756	1.02621			6.27	4.79	5.51	4.57	2.03	5.45	5.52	8.43	11.8	13.77	8.6	15.49
	comp49949_c0				1.75476	comp49949_c0_seq1	0	NO MATCH	638	0	0	0	0	0	0	999				0.00468554				-1.1555	0.56	0.69	0.76	0.7	0.46	0.8	1.58	0.72	1.26	0.42	0.31	0.3
	comp49953_c0		1.18195			comp49953_c0_seq3	AAC48340	cathepsin L-like cysteine proteinase [Toxocara canis]	1240	360	87	1.13105e-09	39	51	-3	1		0.0156527				0.182895			0.65	0.74	1.01	1.33	1.49	0.76	0.4	0.69	0.64	0.42	0.44	0.7
	comp49976_c0		-1.1349			comp49976_c0_seq1	0	NO MATCH	570	0	0	0	0	0	0	999		0.040338				-0.690279			0.61	1.54	0.94	0.67	0.7	0.7	1.03	0.77	0.38	1.21	1.78	1.52
	comp49985_c0				-1.22871	comp49985_c0_seq1	0	NO MATCH	1514	0	0	0	0	0	0	999				0.0111114				-0.528896	0.43	0.75	0.3	0.56	0.57	0.68	0.45	0.29	0.25	0.91	0.66	0.74
	comp49992_c0	-2.69704				comp49992_c0_seq2	0	NO MATCH	668	0	0	0	0	0	0	999	0.000420547				-1.81623				0.22	0.21	0	0.54	1.13	0.1	0.69	0.33	0.33	0.87	1.09	0.93
	comp49995_c0	-1.66307	-2.05984		-1.82248	comp49995_c0_seq2	0	NO MATCH	553	0	0	0	0	0	0	999	2.51677e-05	3.35646e-06		1.98842e-05	-0.161497	-0.32142		-0.206132	1.03	0.68	0.6	0.62	0.45	0.65	0.36	0.88	0.86	2.51	2.02	2.76
	comp49997_c0		1.20147		1.68075	comp49997_c0_seq1	0	NO MATCH	704	0	0	0	0	0	0	999		0.00354685		0.00130603		1.36375		1.78412	2.47	2.14	3.72	7.97	4.77	4.27	2.94	8.31	12.46	1.91	2.19	3.18
	comp50003_c0				2.50675	comp50003_c0_seq1	0	NO MATCH	1285	0	0	0	0	0	0	999				6.90391e-11				0.647104	0.73	0.79	0.63	0.71	0.69	0.64	2.19	1.34	2.63	0.36	0.34	0.36
	comp50005_c1	-6.00761		5.60489		comp50005_c1_seq1	0	NO MATCH	400	0	0	0	0	0	0	999	7.64553e-06		0.0116128		-2.16222		-2.46988		0	0	0	0.57	0.27	1.17	0.42	0.23	0.46	0.72	0.99	0.77
	comp50005_c3	-2.32179		2.6615	-1.69542	comp50005_c3_seq1	0	NO MATCH	513	0	0	0	0	0	0	999	2.35511e-07		3.30062e-08	0.000258737	-0.492695		-0.361335	-0.395935	0.26	0.75	0.33	3.3	2.27	3.08	0.39	0.61	1.11	2.21	1.94	2.61
	comp50007_c0	-2.33338	-1.47055			comp50007_c0_seq1	0	NO MATCH	967	0	0	0	0	0	0	999	2.89866e-10	0.00233535			-0.0141559	0.0677164			0.21	0.18	0.2	0.31	0.6	0.19	0.62	0.61	0.71	0.93	0.92	1.12
	comp50017_c0	-1.24238	-3.30051	-2.07081	-2.58851	comp50017_c0_seq2	XP_004206654	PREDICTED: uncharacterized protein LOC100200197 [Hydra magnipapillata]	2291	1424	510	2.24893e-106	203	303	-3	1	1.12457e-08	2.14703e-26	5.5926e-09	1.42156e-21	2.23966	1.79461	0.72739	1.94991	1.15	1.32	1.09	0.17	0.39	0.3	0.59	0.33	0.48	3.15	2.65	2.53
	comp50023_c0				1.98369	comp50023_c0_seq1	0	NO MATCH	424	0	0	0	0	0	0	999				0.00388072				-1.47571	0.86	0.62	0.51	0.74	0.87	0.49	1.07	1.2	1.61	0.29	0.17	0.51
	comp50024_c0		1.26347	1.3347		comp50024_c0_seq3	0	NO MATCH	779	0	0	0	0	0	0	999		0.0430199	0.0457139			0.809301	0.771573		2.09	1.42	1.6	2.62	7.41	3.08	1.28	1.77	1.27	2.08	0.89	2.42
	comp50026_c0		1.88518			comp50026_c0_seq5	0	NO MATCH	527	0	0	0	0	0	0	999		0.00615559				-0.937263			0.98	1.48	0.94	0.97	2.02	3.43	0.99	1.22	0.55	0.58	0.68	0.42
	comp50035_c0	3.31323	3.22377		3.20602	comp50035_c0_seq4	EFA12456	hypothetical protein TcasGA2_TC004333 [Tribolium castaneum]	225	1505	72	1.05112e-08	30	42	2	1	1.82719e-07	7.25282e-05		3.50713e-06	-1.31459	-1.48396		-1.40416	3.4	3.73	4.15	2.38	5.56	2.88	4.12	2.44	3.84	0.21	0.19	0.69
	comp50038_c0		1.3436		1.16057	comp50038_c0_seq1	0	NO MATCH	957	0	0	0	0	0	0	999		3.34015e-11		4.2902e-11		10.8419		10.7961	2499.26	2147.27	1950.14	3192.19	3465.02	2452.6	2861.73	2450.38	2739.56	1293.17	1227.31	1023.31
	comp50040_c0	5.54833	5.83932		5.64296	comp50040_c0_seq1	ACA51846	cytochrome P450 YP6CM1vQ [Bemisia tabaci]	9152	521	521	0	472	472	-3	1	2.87945e-179	1.15967e-149		1.1237e-158	12.0764	12.2672		12.1587	900.95	941.81	894.58	1064.57	1108.64	1169.89	1002.75	985.37	945.76	22	20.87	14.83
	comp50044_c0		-1.73659		-2.00105	comp50044_c0_seq2	XP_866864	PREDICTED: lymphocyte cytosolic protein 2 isoform 4 [Canis lupus familiaris]	416	533	86	8.05069e-05	29	40	1	1		0.00341658		0.000444816		-1.02687		-1.00419	1.4	1.23	1.33	0.34	0.64	0.75	0.32	0.7	0.45	1.79	2.53	1.54
	comp50068_c1	1.3403				comp50068_c1_seq1	0	NO MATCH	660	0	0	0	0	0	0	999	0.0401036				-1.32554				1.09	0.96	0.95	0.57	0.77	0.77	0.45	0.76	0.83	0.3	0.45	0.39
	comp50073_c0		2.04439			comp50073_c0_seq1	0	NO MATCH	1744	0	0	0	0	0	0	999		5.97245e-05				-0.694059			0.33	0.27	0.17	0.6	0.76	0.51	0.3	0.23	0.38	0.07	0.2	0.17
	comp50081_c0	1.18981				comp50081_c0_seq9	0	NO MATCH	354	0	0	0	0	0	0	999	0.00141595				0.263614				1.72	1.74	1.56	0.7	0.53	1.19	0.68	0.81	0.21	0.48	0.98	0.68
	comp50088_c0	2.48379	3.13794		1.94526	comp50088_c0_seq1	0	NO MATCH	889	0	0	0	0	0	0	999	7.52716e-07	2.82835e-10		0.00214443	-0.914024	-0.509654		-1.30211	0.92	1.04	1.28	1.69	2.16	1.28	0.97	0.71	0.53	0.19	0.25	0.1
	comp50089_c0	1.45451	1.79099			comp50089_c0_seq2	ABD98776	putative small heat shock protein [Graphocephala atropunctata]	1285	182	168	2.37009e-42	93	122	1	1	3.53743e-12	2.00856e-14			2.3892	2.54519			4.96	4.24	5.38	6.07	6.8	5.55	1.26	1.28	1.59	1.89	1.71	1.63
	comp50105_c1				1.88682	comp50105_c1_seq3	AFU86448	cytochrome P450 CYP417B1 [Laodelphax striatella] >gi|510813221|gb|AGN52780.1| cytochrome P450 [Laodelphax striatella]	1883	489	479	5.19711e-66	142	261	-2	1				7.39504e-06				-0.377758	0.24	0.21	0.28	0.21	0.31	0.27	0.64	0.69	0.75	0.09	0.23	0.23
	comp50111_c0				1.4744	comp50111_c0_seq1	ABC40569	putative antimicrobial knottin protein Btk-1 [Bemisia tabaci]	719	65	65	1.62802e-33	64	65	-1	1				1.35279e-15				7.11052	112.6	99.06	119.72	133.7	135.62	88.9	243.46	365.48	303.6	111.07	108.87	102.45
	comp50113_c0		1.59348			comp50113_c0_seq1	XP_001663939	phospholipase A2, putative [Aedes aegypti] >gi|108880906|gb|EAT45131.1| AAEL003561-PA, partial [Aedes aegypti]	719	175	136	5.09619e-11	46	62	2	1		0.00553183				1.12359			2	1.3	2.46	2.94	9.64	2.74	1.27	5.16	4.43	1.61	1.69	1.67
	comp50133_c0		-1.32116			comp50133_c0_seq1	0	NO MATCH	1436	0	0	0	0	0	0	999		0.00950255				0.124452			0.82	0.64	0.58	0.38	0.16	0.72	0.81	0.7	0.75	1.06	1.08	1.05
	comp50137_c0				-2.49314	comp50137_c0_seq3	0	NO MATCH	679	0	0	0	0	0	0	999				2.93992e-06				-0.968451	0.51	0.55	0.67	1.06	0.58	0.47	0.17	0.13	0.32	1.13	1.3	1.08
	comp50143_c0		-1.39324			comp50143_c0_seq3	0	NO MATCH	781	0	0	0	0	0	0	999		0.0452669				-1.33877			0.5	0.32	0.27	0.27	0.13	0.36	0.61	0.57	0.39	0.64	0.83	0.58
	comp50147_c0	-4.60304	-3.25004			comp50147_c0_seq1	0	NO MATCH	340	0	0	0	0	0	0	999	9.80001e-07	0.000100035			-1.75265	-1.7662			0	0.16	0	0	0.19	0.31	0.3	0.51	2.51	2.08	1.17	2.08
	comp50148_c0		-2.40341			comp50148_c0_seq1	0	NO MATCH	724	0	0	0	0	0	0	999		0.0152183				-2.30716			0.12	0.11	0.28	0	0.07	0.11	0.37	0	0.12	0.36	0.32	0.33
	comp50149_c0		-2.53969			comp50149_c0_seq1	0	NO MATCH	633	0	0	0	0	0	0	999		0.00824113				-2.22712			0.18	0.34	0.17	0	0.1	0.16	0.24	0.18	0.35	0.47	0.55	0.67
	comp50153_c0	1.66863	2.25037			comp50153_c0_seq1	XP_003242300	PREDICTED: hypothetical protein LOC100568790 [Acyrthosiphon pisum]	2487	578	316	7.17835e-05	69	121	3	1	0.00785594	4.84754e-05			-1.36906	-1.08072			0.17	0.17	0.24	0.25	0.31	0.32	0.1	0.11	0.14	0.06	0.06	0.06
	comp50159_c0	1.02382				comp50159_c0_seq3	0	NO MATCH	1415	0	0	0	0	0	0	999	2.15608e-06				2.73755				6.78	6.06	7.38	3.42	3.61	3.69	6.29	5.13	6.4	3.41	2.72	3.71
	comp50160_c0	-1.70019	-8.90865	-7.13215	-2.66933	comp50160_c0_seq1	XP_001958361	GF23556 [Drosophila ananassae] >gi|190625643|gb|EDV41167.1| GF23556 [Drosophila ananassae]	604	508	124	2.85282e-23	61	78	1	1	1.09163e-06	2.31811e-25	3.48603e-10	1.17036e-10	0.621493	0.190445	-1.35432	0.446009	1	1.1	1.57	0	0	0	0.45	0.36	1.06	3.47	3.21	5.2
	comp50160_c1	-1.65787	-9.46019	-7.72576	-2.44761	comp50160_c1_seq2	XP_004929850	PREDICTED: putative serine protease K12H4.7-like [Bombyx mori]	500	496	135	5.45964e-28	60	82	1	1	1.75989e-06	6.08087e-29	9.58602e-16	3.95049e-07	1.15861	0.706465	-0.852451	0.998831	1.24	0.9	1.18	0	0	0	0.35	0.34	1.23	2.53	2.98	4.88
	comp50170_c0		2.65178	1.4446		comp50170_c0_seq3	XP_005052223	PREDICTED: pro-cathepsin H, partial [Ficedula albicollis]	433	299	236	1.69443e-20	75	118	2	1		5.8351e-11	0.00109415			-0.0397255	0.183521		0.29	0.52	0.52	1.07	1.41	1.21	0.23	0.58	0.51	0.23	0.16	0.19
	comp50183_c1				2.57272	comp50183_c1_seq1	0	NO MATCH	636	0	0	0	0	0	0	999				1.16759e-08				-0.269648	0.63	0.61	1.11	1.36	0.58	1.04	3.31	5.85	3.63	0.78	0.68	0.58
	comp50203_c0	2.79376	4.49658			comp50203_c0_seq1	0	NO MATCH	436	0	0	0	0	0	0	999	0.0407675	3.9053e-05			-2.17997	-1.01921			0.13	1.32	1.07	4.67	0.29	3.33	0.11	0.5	0.12	0.11	0.1	0.12
[truncated: 1,814 more rows]
