# Supplementary material for: Transcription analysis of neonicotinoid resistance in Mediterranean (MED) populations of B. tabaci reveal novel cytochrome P450s, but no nAChR mutations associated with the phenotype
Source: BMC Genomics. 2015 Nov 14;16:939. doi: 10.1186/s12864-015-2161-5 (PMC4647701; doi:10.1186/s12864-015-2161-5)
Supplement: Additional file 10: Table S5. — GO enrichment analysis of all strains vs full transcriptome. The file consists separate sheets of up and down regulated GO enrichment terms of each resistant strain (GR4-AP, GR4-AS, GR9-IS) vs susceptible strain S-GR6 and of GR4-AS vs GR4-AP against full transcriptome. (XLS 621 kb) [file 12864_2015_2161_MOESM10_ESM.xls]

## Sheet: GR4-AP_vs_S-GR6_up
GO Terms	%Seq. GR4-AP/S-GR6	%Seq. ref	GO-ID	Term	Category	FDR	P-Value	#Test	#Ref	#notAnnotTest	#notAnnotRef	Over/Under
catalytic activity	67.7494	45.3908	GO:0003824	catalytic activity	F	8.16372e-18	2.03415e-20	292	11330	139	13631	over
heterocyclic compound binding	39.4432	29.9227	GO:1901363	heterocyclic compound binding	F	0.00109629	3.38037e-05	170	7469	261	17492	over
organic cyclic compound binding	39.4432	29.9667	GO:0097159	organic cyclic compound binding	F	0.00110797	3.4279e-05	170	7480	261	17481	over
cellular process	34.5708	58.2509	GO:0009987	cellular process	P	8.82708e-20	1.46629e-22	149	14540	282	10421	under
transferase activity	25.522	15.2037	GO:0016740	transferase activity	F	2.61835e-06	3.72419e-08	110	3795	321	21166	over
nitrogen compound metabolic process	19.9536	28.232	GO:0006807	nitrogen compound metabolic process	P	0.00343114	0.000118266	86	7047	345	17914	under
DNA metabolic process	15.7773	6.39397	GO:0006259	DNA metabolic process	P	2.29561e-09	1.85899e-11	68	1596	363	23365	over
transferase activity, transferring phosphorus-containing groups	15.0812	8.54934	GO:0016772	transferase activity, transferring phosphorus-containing groups	F	0.000456882	1.26174e-05	65	2134	366	22827	over
single-organism metabolic process	14.8492	21.0609	GO:0044710	single-organism metabolic process	P	0.0286402	0.00125182	64	5257	367	19704	under
oxidoreductase activity	13.6891	7.54377	GO:0016491	oxidoreductase activity	F	0.00049169	1.37828e-05	59	1883	372	23078	over
transition metal ion binding	13.2251	7.96042	GO:0046914	transition metal ion binding	F	0.00597309	0.000222627	57	1987	374	22974	over
oxidation-reduction process	12.529	6.31786	GO:0055114	oxidation-reduction process	P	0.000109376	2.40737e-06	54	1577	377	23384	over
cellular biosynthetic process	10.9049	17.9039	GO:0044249	cellular biosynthetic process	P	0.00292439	9.89776e-05	47	4469	384	20492	under
organic substance biosynthetic process	10.9049	18.1203	GO:1901576	organic substance biosynthetic process	P	0.0019255	6.25707e-05	47	4523	384	20438	under
biosynthetic process	10.9049	18.5209	GO:0009058	biosynthetic process	P	0.000804674	2.42271e-05	47	4623	384	20338	under
peptidase activity	9.9768	4.86759	GO:0008233	peptidase activity	F	0.000518529	1.48012e-05	43	1215	388	23746	over
oxidoreductase activity, acting on paired donors, with incorporation or reduction of molecular oxygen	8.81671	2.03517	GO:0016705	oxidoreductase activity, acting on paired donors, with incorporation or reduction of molecular oxygen	F	3.52305e-11	2.26774e-13	38	508	393	24453	over
iron ion binding	8.58469	1.55843	GO:0005506	iron ion binding	F	1.0562e-13	4.82486e-16	37	389	394	24572	over
response to stimulus	8.58469	20.9407	GO:0050896	response to stimulus	P	9.44097e-10	7.44927e-12	37	5227	394	19734	under
heme binding	8.35267	1.57045	GO:0020037	heme binding	F	6.13627e-13	3.31277e-15	36	392	395	24569	over
tetrapyrrole binding	8.35267	1.59849	GO:0046906	tetrapyrrole binding	F	9.75314e-13	5.46792e-15	36	399	395	24562	over
RNA-dependent DNA replication	7.65661	2.28356	GO:0006278	RNA-dependent DNA replication	P	3.77493e-07	4.42864e-09	33	570	398	24391	over
RNA-directed DNA polymerase activity	7.65661	2.28356	GO:0003964	RNA-directed DNA polymerase activity	F	3.77493e-07	4.42864e-09	33	570	398	24391	over
DNA polymerase activity	7.65661	2.48788	GO:0034061	DNA polymerase activity	F	2.28892e-06	3.1368e-08	33	621	398	24340	over
nucleotidyltransferase activity	7.65661	3.03674	GO:0016779	nucleotidyltransferase activity	F	0.000137766	3.34689e-06	33	758	398	24203	over
DNA replication	7.65661	3.3332	GO:0006260	DNA replication	P	0.000671282	1.93746e-05	33	832	398	24129	over
membrane	7.65661	21.2371	GO:0016020	membrane	C	6.26594e-12	3.83815e-14	33	5301	398	19660	under
phosphate-containing compound metabolic process	7.42459	12.4394	GO:0006796	phosphate-containing compound metabolic process	P	0.0257629	0.00111536	32	3105	399	21856	under
phosphorus metabolic process	7.42459	12.4955	GO:0006793	phosphorus metabolic process	P	0.0259588	0.00112653	32	3119	399	21842	under
single-organism process	7.42459	40.6033	GO:0044699	single-organism process	P	1.79303e-50	3.72307e-54	32	10135	399	14826	under
DNA integration	7.19258	1.40619	GO:0015074	DNA integration	P	1.06105e-10	7.60099e-13	31	351	400	24610	over
intracellular part	7.19258	30.2872	GO:0044424	intracellular part	C	2.8123e-28	2.04382e-31	31	7560	400	17401	under
intracellular	7.19258	32.3905	GO:0005622	intracellular	C	1.07368e-32	6.6882e-36	31	8085	400	16876	under
cell	7.19258	36.6732	GO:0005623	cell	C	4.66481e-42	1.93721e-45	31	9154	400	15807	under
cell part	7.19258	36.6732	GO:0044464	cell part	C	4.66481e-42	1.93721e-45	31	9154	400	15807	under
intracellular organelle	6.03248	23.5928	GO:0043229	intracellular organelle	C	1.5803e-19	2.95322e-22	26	5889	405	19072	under
organelle	6.03248	23.693	GO:0043226	organelle	C	1.07961e-19	1.90546e-22	26	5914	405	19047	under
endopeptidase activity	5.80046	2.41577	GO:0004175	endopeptidase activity	F	0.00296698	0.000101651	25	603	406	24358	over
biological regulation	5.80046	26.6015	GO:0065007	biological regulation	P	1.20063e-25	1.37115e-28	25	6640	406	18321	under
carboxylic ester hydrolase activity	5.33643	1.0256	GO:0052689	carboxylic ester hydrolase activity	F	5.20636e-08	5.40527e-10	23	256	408	24705	over
regulation of biological process	4.87239	24.7266	GO:0050789	regulation of biological process	P	4.18477e-25	5.64806e-28	21	6172	410	18789	under
protein binding	4.87239	24.9069	GO:0005515	protein binding	F	1.71935e-25	2.14205e-28	21	6217	410	18744	under
transferase activity, transferring hexosyl groups	4.40835	1.64256	GO:0016758	transferase activity, transferring hexosyl groups	F	0.00434631	0.000154323	19	410	412	24551	over
single-organism cellular process	3.94432	35.5274	GO:0044763	single-organism cellular process	P	3.2633e-52	3.38797e-56	17	8868	414	16093	under
monooxygenase activity	3.48028	0.729137	GO:0004497	monooxygenase activity	F	7.3195e-05	1.52743e-06	15	182	416	24779	over
metalloendopeptidase activity	3.48028	0.977525	GO:0004222	metalloendopeptidase activity	F	0.00131464	4.08095e-05	15	244	416	24717	over
intracellular organelle part	3.48028	12.1229	GO:0044446	intracellular organelle part	C	4.74629e-08	4.83786e-10	15	3026	416	21935	under
organelle part	3.48028	12.3152	GO:0044422	organelle part	C	2.59247e-08	2.39545e-10	15	3074	416	21887	under
cytoplasmic part	3.24826	12.2952	GO:0044444	cytoplasmic part	C	8.7702e-09	7.73948e-11	14	3069	417	21892	under
transport	3.24826	15.5162	GO:0006810	transport	P	8.70718e-14	3.79673e-16	14	3873	417	21088	under
establishment of localization	3.24826	15.8127	GO:0051234	establishment of localization	P	2.83493e-14	1.11843e-16	14	3947	417	21014	under
cytoplasm	3.24826	17.1548	GO:0005737	cytoplasm	C	1.64635e-16	5.12774e-19	14	4282	417	20679	under
localization	3.24826	17.7517	GO:0051179	localization	P	1.42598e-17	3.8492e-20	14	4431	417	20530	under
macromolecular complex	3.24826	17.7998	GO:0032991	macromolecular complex	C	9.40733e-18	2.44169e-20	14	4443	417	20518	under
DNA binding	3.01624	6.53419	GO:0003677	DNA binding	F	0.043605	0.00204625	13	1631	418	23330	under
intracellular non-membrane-bounded organelle	3.01624	9.75121	GO:0043232	intracellular non-membrane-bounded organelle	C	8.79156e-06	1.46039e-07	13	2434	418	22527	under
non-membrane-bounded organelle	3.01624	9.75121	GO:0043228	non-membrane-bounded organelle	C	8.79156e-06	1.46039e-07	13	2434	418	22527	under
organonitrogen compound metabolic process	3.01624	13.9337	GO:1901564	organonitrogen compound metabolic process	P	6.26594e-12	3.83161e-14	13	3478	418	21483	under
protein complex	3.01624	15.8207	GO:0043234	protein complex	C	4.84227e-15	1.80982e-17	13	3949	418	21012	under
single-multicellular organism process	3.01624	17.1267	GO:0044707	single-multicellular organism process	P	2.53565e-17	7.37108e-20	13	4275	418	20686	under
multicellular organismal process	3.01624	17.9921	GO:0032501	multicellular organismal process	P	6.41718e-19	1.46572e-21	13	4491	418	20470	under
intracellular membrane-bounded organelle	3.01624	18.0922	GO:0043231	intracellular membrane-bounded organelle	C	4.32171e-19	9.42234e-22	13	4516	418	20445	under
membrane-bounded organelle	3.01624	18.1042	GO:0043227	membrane-bounded organelle	C	4.32171e-19	9.32209e-22	13	4519	418	20442	under
system development	2.78422	12.1029	GO:0048731	system development	P	8.78758e-10	6.84248e-12	12	3021	419	21940	under
single-organism developmental process	2.78422	13.2046	GO:0044767	single-organism developmental process	P	1.6587e-11	1.03325e-13	12	3296	419	21665	under
multicellular organismal development	2.78422	14.0539	GO:0007275	multicellular organismal development	P	8.21345e-13	4.51944e-15	12	3508	419	21453	under
anatomical structure development	2.78422	14.1781	GO:0048856	anatomical structure development	P	3.88484e-13	2.01663e-15	12	3539	419	21422	under
small molecule metabolic process	2.78422	14.4105	GO:0044281	small molecule metabolic process	P	1.78852e-13	8.91288e-16	12	3597	419	21364	under
developmental process	2.78422	15.5402	GO:0032502	developmental process	P	2.77522e-15	9.79625e-18	12	3879	419	21082	under
eating behavior	2.5522	0.0080125	GO:0042755	eating behavior	P	6.76136e-16	2.2463e-18	11	2	420	24959	over
pharyngeal pumping	2.5522	0.0080125	GO:0043050	pharyngeal pumping	P	6.76136e-16	2.2463e-18	11	2	420	24959	over
pharynx development	2.5522	0.0240375	GO:0060465	pharynx development	P	7.87662e-14	3.35279e-16	11	6	420	24955	over
feeding behavior	2.5522	0.112175	GO:0007631	feeding behavior	P	3.95678e-09	3.24529e-11	11	28	420	24933	over
positive regulation of multicellular organism growth	2.5522	0.200312	GO:0040018	positive regulation of multicellular organism growth	P	4.76606e-07	5.78934e-09	11	50	420	24911	over
regulation of multicellular organism growth	2.5522	0.300469	GO:0040014	regulation of multicellular organism growth	P	1.32003e-05	2.31608e-07	11	75	420	24886	over
multicellular organism growth	2.5522	0.336525	GO:0035264	multicellular organism growth	P	3.28606e-05	6.44794e-07	11	84	420	24877	over
digestive system development	2.5522	0.396619	GO:0055123	digestive system development	P	0.000119315	2.80416e-06	11	99	420	24862	over
digestive tract development	2.5522	0.396619	GO:0048565	digestive tract development	P	0.000119315	2.80416e-06	11	99	420	24862	over
positive regulation of multicellular organismal process	2.5522	0.424662	GO:0051240	positive regulation of multicellular organismal process	P	0.000204276	5.13236e-06	11	106	420	24855	over
structural constituent of cuticle	2.5522	0.456712	GO:0042302	structural constituent of cuticle	F	0.00035454	9.71746e-06	11	114	420	24847	over
positive regulation of growth	2.5522	0.80125	GO:0045927	positive regulation of growth	P	0.0241476	0.00101785	11	200	420	24761	over
membrane part	2.5522	14.3985	GO:0044425	membrane part	C	3.43224e-14	1.42535e-16	11	3594	420	21367	under
transporter activity	2.32019	8.66552	GO:0005215	transporter activity	F	7.43568e-06	1.212e-07	10	2163	421	22798	under
integral to membrane	2.32019	11.8465	GO:0016021	integral to membrane	C	1.02691e-10	7.24489e-13	10	2957	421	22004	under
intrinsic to membrane	2.32019	12.0748	GO:0031224	intrinsic to membrane	C	5.11072e-11	3.34277e-13	10	3014	421	21947	under
cytoskeletal part	1.85615	5.15204	GO:0044430	cytoskeletal part	C	0.0198052	0.000826589	8	1286	423	23675	under
nucleoside-triphosphatase activity	1.85615	5.34834	GO:0017111	nucleoside-triphosphatase activity	F	0.0116454	0.000454976	8	1335	423	23626	under
pyrophosphatase activity	1.85615	5.45651	GO:0016462	pyrophosphatase activity	F	0.0088006	0.000337426	8	1362	423	23599	under
hydrolase activity, acting on acid anhydrides, in phosphorus-containing anhydrides	1.85615	5.47254	GO:0016818	hydrolase activity, acting on acid anhydrides, in phosphorus-containing anhydrides	F	0.00882618	0.000339962	8	1366	423	23595	under
hydrolase activity, acting on acid anhydrides	1.85615	5.48055	GO:0016817	hydrolase activity, acting on acid anhydrides	F	0.0088449	0.000341601	8	1368	423	23593	under
cytoskeleton	1.85615	5.98534	GO:0005856	cytoskeleton	C	0.00219819	7.3714e-05	8	1494	423	23467	under
transmembrane transporter activity	1.85615	7.25932	GO:0022857	transmembrane transporter activity	F	5.2452e-05	1.06189e-06	8	1812	423	23149	under
catabolic process	1.85615	7.80017	GO:0009056	catabolic process	P	8.03329e-06	1.31775e-07	8	1947	423	23014	under
single-organism transport	1.85615	12.6397	GO:0044765	single-organism transport	P	1.47097e-13	7.17769e-16	8	3155	423	21806	under
cellular component organization	1.85615	13.8296	GO:0016043	cellular component organization	P	1.38471e-15	4.74414e-18	8	3452	423	21509	under
cellular component organization or biogenesis	1.85615	14.9273	GO:0071840	cellular component organization or biogenesis	P	1.46777e-17	4.11439e-20	8	3726	423	21235	under
lipid metabolic process	1.62413	4.6152	GO:0006629	lipid metabolic process	P	0.0339485	0.00150146	7	1152	424	23809	under
carboxylic acid metabolic process	1.62413	7.72806	GO:0019752	carboxylic acid metabolic process	P	2.69557e-06	3.862e-08	7	1929	424	23032	under
oxoacid metabolic process	1.62413	7.95641	GO:0043436	oxoacid metabolic process	P	1.4967e-06	1.94236e-08	7	1986	424	22975	under
organic acid metabolic process	1.62413	7.97244	GO:0006082	organic acid metabolic process	P	1.02577e-06	1.3099e-08	7	1990	424	22971	under
regulation of metabolic process	1.62413	12.0748	GO:0019222	regulation of metabolic process	P	2.2262e-13	1.13251e-15	7	3014	424	21947	under
cellular response to stimulus	1.62413	15.9369	GO:0051716	cellular response to stimulus	P	3.26591e-20	5.08603e-23	7	3978	424	20983	under
regulation of cellular process	1.62413	23.3965	GO:0050794	regulation of cellular process	P	1.9599e-35	1.01739e-38	7	5840	424	19121	under
O-acyltransferase activity	1.39211	0.260406	GO:0008374	O-acyltransferase activity	F	0.0297101	0.00130475	6	65	425	24896	over
cellular catabolic process	1.39211	6.49413	GO:0044248	cellular catabolic process	P	3.84891e-05	7.63229e-07	6	1621	425	23340	under
nucleus	1.39211	11.3938	GO:0005634	nucleus	C	4.89356e-13	2.59107e-15	6	2844	425	22117	under
maltose O-acetyltransferase activity	1.16009	0	GO:0008925	maltose O-acetyltransferase activity	F	1.26325e-07	1.37709e-09	5	0	426	24961	over
O-acetyltransferase activity	1.16009	0.0080125	GO:0016413	O-acetyltransferase activity	F	2.08317e-06	2.81158e-08	5	2	426	24959	over
cellular lipid metabolic process	1.16009	3.86603	GO:0044255	cellular lipid metabolic process	P	0.0317064	0.00139901	5	965	426	23996	under
transmembrane transport	1.16009	5.24819	GO:0055085	transmembrane transport	P	0.000501151	1.41001e-05	5	1310	426	23651	under
response to chemical stimulus	1.16009	6.51416	GO:0042221	response to chemical stimulus	P	8.79532e-06	1.47015e-07	5	1626	426	23335	under
cellular amino acid metabolic process	1.16009	6.68643	GO:0006520	cellular amino acid metabolic process	P	4.68995e-06	7.01155e-08	5	1669	426	23292	under
organic substance catabolic process	1.16009	7.42759	GO:1901575	organic substance catabolic process	P	3.16995e-07	3.62017e-09	5	1854	426	23107	under
organic cyclic compound biosynthetic process	1.16009	9.47879	GO:1901362	organic cyclic compound biosynthetic process	P	1.52319e-10	1.10697e-12	5	2366	426	22595	under
RNA metabolic process	1.16009	9.53487	GO:0016070	RNA metabolic process	P	1.02691e-10	7.24982e-13	5	2380	426	22581	under
D-xylose metabolic process	0.928074	0.0280437	GO:0042732	D-xylose metabolic process	P	0.000813549	2.45788e-05	4	7	427	24954	over
L-xylulose reductase (NADP+) activity	0.928074	0.0520812	GO:0050038	L-xylulose reductase (NADP+) activity	F	0.00453832	0.000163496	4	13	427	24948	over
xylulose metabolic process	0.928074	0.0560875	GO:0005997	xylulose metabolic process	P	0.00570768	0.000207401	4	14	427	24947	over
pentose metabolic process	0.928074	0.0761187	GO:0019321	pentose metabolic process	P	0.013896	0.000561206	4	19	427	24942	over
brush border	0.928074	0.0921437	GO:0005903	brush border	C	0.0246471	0.00105426	4	23	427	24938	over
response to cadmium ion	0.928074	0.100156	GO:0046686	response to cadmium ion	P	0.0315566	0.00138912	4	25	427	24936	over
regulation of molecular function	0.928074	3.52951	GO:0065009	regulation of molecular function	P	0.0295517	0.00129473	4	881	427	24080	under
protein complex subunit organization	0.928074	3.78991	GO:0071822	protein complex subunit organization	P	0.0121789	0.000482035	4	946	427	24015	under
macromolecular complex subunit organization	0.928074	4.09839	GO:0043933	macromolecular complex subunit organization	P	0.00491185	0.000177463	4	1023	427	23938	under
nucleotide metabolic process	0.928074	4.91567	GO:0009117	nucleotide metabolic process	P	0.000428921	1.18007e-05	4	1227	427	23734	under
nucleoside phosphate metabolic process	0.928074	4.94371	GO:0006753	nucleoside phosphate metabolic process	P	0.000299141	7.95059e-06	4	1234	427	23727	under
cellular component movement	0.928074	5.03986	GO:0006928	cellular component movement	P	0.00022145	5.58682e-06	4	1258	427	23703	under
cellular component assembly	0.928074	5.07992	GO:0022607	cellular component assembly	P	0.000224364	5.68363e-06	4	1268	427	23693	under
nucleobase-containing small molecule metabolic process	0.928074	5.74496	GO:0055086	nucleobase-containing small molecule metabolic process	P	2.45844e-05	4.61978e-07	4	1434	427	23527	under
cellular component biogenesis	0.928074	6.14158	GO:0044085	cellular component biogenesis	P	6.84038e-06	1.08812e-07	4	1533	427	23428	under
alpha-amino acid metabolic process	0.928074	6.14559	GO:1901605	alpha-amino acid metabolic process	P	6.84038e-06	1.09367e-07	4	1534	427	23427	under
organophosphate metabolic process	0.928074	6.35792	GO:0019637	organophosphate metabolic process	P	2.4671e-06	3.45783e-08	4	1587	427	23374	under
plasma membrane	0.928074	6.50615	GO:0005886	plasma membrane	C	1.81325e-06	2.42846e-08	4	1624	427	23337	under
cell periphery	0.928074	7.17519	GO:0071944	cell periphery	C	1.57905e-07	1.73774e-09	4	1791	427	23170	under
regulation of biological quality	0.928074	7.55178	GO:0065008	regulation of biological quality	P	3.78389e-08	3.73204e-10	4	1885	427	23076	under
organelle organization	0.928074	7.66396	GO:0006996	organelle organization	P	2.68546e-08	2.59121e-10	4	1913	427	23048	under
aromatic compound biosynthetic process	0.928074	9.01406	GO:0019438	aromatic compound biosynthetic process	P	9.68038e-11	6.63315e-13	4	2250	427	22711	under
heterocycle biosynthetic process	0.928074	9.15829	GO:0018130	heterocycle biosynthetic process	P	6.63307e-11	4.47622e-13	4	2286	427	22675	under
gene expression	0.928074	11.3457	GO:0010467	gene expression	P	8.14431e-15	3.12852e-17	4	2832	427	22129	under
deoxyribonuclease II activity	0.696056	0.00400625	GO:0004531	deoxyribonuclease II activity	F	0.000667013	1.91822e-05	3	1	428	24960	over
endodeoxyribonuclease activity, producing 3'-phosphomonoesters	0.696056	0.0120187	GO:0016889	endodeoxyribonuclease activity, producing 3'-phosphomonoesters	F	0.00277972	9.35039e-05	3	3	428	24958	over
endonuclease activity, active with either ribo- or deoxyribonucleic acids and producing 3'-phosphomonoesters	0.696056	0.016025	GO:0016894	endonuclease activity, active with either ribo- or deoxyribonucleic acids and producing 3'-phosphomonoesters	F	0.00449776	0.000161568	3	4	428	24957	over
serine family amino acid metabolic process	0.696056	3.17696	GO:0009069	serine family amino acid metabolic process	P	0.0260667	0.00113608	3	793	428	24168	under
organonitrogen compound biosynthetic process	0.696056	3.4614	GO:1901566	organonitrogen compound biosynthetic process	P	0.0105561	0.000409881	3	864	428	24097	under
nucleobase-containing compound catabolic process	0.696056	3.47742	GO:0034655	nucleobase-containing compound catabolic process	P	0.0106537	0.000414777	3	868	428	24093	under
cellular nitrogen compound catabolic process	0.696056	3.58159	GO:0044270	cellular nitrogen compound catabolic process	P	0.00792098	0.000296872	3	894	428	24067	under
nucleic acid binding transcription factor activity	0.696056	3.59361	GO:0001071	nucleic acid binding transcription factor activity	F	0.00798569	0.000300956	3	897	428	24064	under
sequence-specific DNA binding transcription factor activity	0.696056	3.59361	GO:0003700	sequence-specific DNA binding transcription factor activity	F	0.00798569	0.000300956	3	897	428	24064	under
heterocycle catabolic process	0.696056	3.59761	GO:0046700	heterocycle catabolic process	P	0.00800426	0.000302487	3	898	428	24063	under
aromatic compound catabolic process	0.696056	3.66171	GO:0019439	aromatic compound catabolic process	P	0.00570768	0.000207394	3	914	428	24047	under
organic cyclic compound catabolic process	0.696056	3.7178	GO:1901361	organic cyclic compound catabolic process	P	0.00416347	0.00014394	3	928	428	24033	under
transcription factor complex	0.696056	4.01426	GO:0005667	transcription factor complex	C	0.00156278	5.04595e-05	3	1002	428	23959	under
negative regulation of cellular process	0.696056	4.63523	GO:0048523	negative regulation of cellular process	P	0.000242547	6.2198e-06	3	1157	428	23804	under
negative regulation of biological process	0.696056	5.78903	GO:0048519	negative regulation of biological process	P	3.31568e-06	4.8193e-08	3	1445	428	23516	under
substrate-specific transmembrane transporter activity	0.696056	5.91322	GO:0022891	substrate-specific transmembrane transporter activity	F	2.42012e-06	3.34173e-08	3	1476	428	23485	under
regulation of transcription, DNA-dependent	0.696056	5.95329	GO:0006355	regulation of transcription, DNA-dependent	P	2.48376e-06	3.50697e-08	3	1486	428	23475	under
regulation of RNA biosynthetic process	0.696056	6.16161	GO:2001141	regulation of RNA biosynthetic process	P	8.40161e-07	1.05544e-08	3	1538	428	23423	under
substrate-specific transporter activity	0.696056	6.23773	GO:0022892	substrate-specific transporter activity	F	8.89313e-07	1.12641e-08	3	1557	428	23404	under
carbohydrate derivative metabolic process	0.696056	6.37795	GO:1901135	carbohydrate derivative metabolic process	P	4.10804e-07	4.94739e-09	3	1592	428	23369	under
regulation of RNA metabolic process	0.696056	6.73851	GO:0051252	regulation of RNA metabolic process	P	9.80662e-08	1.04867e-09	3	1682	428	23279	under
transcription, DNA-dependent	0.696056	6.88274	GO:0006351	transcription, DNA-dependent	P	7.01191e-08	7.4254e-10	3	1718	428	23243	under
RNA biosynthetic process	0.696056	6.90677	GO:0032774	RNA biosynthetic process	P	4.74629e-08	4.8149e-10	3	1724	428	23237	under
regulation of cellular macromolecule biosynthetic process	0.696056	6.94684	GO:2000112	regulation of cellular macromolecule biosynthetic process	P	4.74629e-08	4.8628e-10	3	1734	428	23227	under
regulation of macromolecule biosynthetic process	0.696056	6.95084	GO:0010556	regulation of macromolecule biosynthetic process	P	4.74629e-08	4.87835e-10	3	1735	428	23226	under
regulation of cellular biosynthetic process	0.696056	7.49169	GO:0031326	regulation of cellular biosynthetic process	P	5.34173e-09	4.54757e-11	3	1870	428	23091	under
regulation of biosynthetic process	0.696056	7.53576	GO:0009889	regulation of biosynthetic process	P	5.46661e-09	4.71063e-11	3	1881	428	23080	under
regulation of gene expression	0.696056	8.0125	GO:0010468	regulation of gene expression	P	8.4147e-10	6.46478e-12	3	2000	428	22961	under
nucleobase-containing compound biosynthetic process	0.696056	8.09262	GO:0034654	nucleobase-containing compound biosynthetic process	P	5.67813e-10	4.24445e-12	3	2020	428	22941	under
regulation of nucleobase-containing compound metabolic process	0.696056	8.64549	GO:0019219	regulation of nucleobase-containing compound metabolic process	P	5.54447e-11	3.68403e-13	3	2158	428	22803	under
regulation of nitrogen compound metabolic process	0.696056	8.96198	GO:0051171	regulation of nitrogen compound metabolic process	P	1.77143e-11	1.12185e-13	3	2237	428	22724	under
regulation of macromolecule metabolic process	0.696056	9.23841	GO:0060255	regulation of macromolecule metabolic process	P	5.43519e-12	3.21642e-14	3	2306	428	22655	under
cellular nitrogen compound biosynthetic process	0.696056	9.56292	GO:0044271	cellular nitrogen compound biosynthetic process	P	1.03035e-12	5.88341e-15	3	2387	428	22574	under
regulation of primary metabolic process	0.696056	10.1398	GO:0080090	regulation of primary metabolic process	P	1.0562e-13	4.72346e-16	3	2531	428	22430	under
regulation of cellular metabolic process	0.696056	10.4363	GO:0031323	regulation of cellular metabolic process	P	3.26787e-14	1.32316e-16	3	2605	428	22356	under
alpha-1,4-N-acetylgalactosaminyltransferase activity	0.464037	0.00400625	GO:0035248	alpha-1,4-N-acetylgalactosaminyltransferase activity	F	0.020379	0.000852649	2	1	429	24960	over
glycosphingolipid biosynthetic process	0.464037	0.0080125	GO:0006688	glycosphingolipid biosynthetic process	P	0.0362418	0.00168612	2	2	429	24959	over
oligo-1,6-glucosidase activity	0.464037	0.0080125	GO:0004574	oligo-1,6-glucosidase activity	F	0.0362418	0.00168612	2	2	429	24959	over
small molecule biosynthetic process	0.464037	2.81639	GO:0044283	small molecule biosynthetic process	P	0.0218813	0.000919799	2	703	429	24258	under
single-organism biosynthetic process	0.464037	3.02872	GO:0044711	single-organism biosynthetic process	P	0.0118889	0.000466571	2	756	429	24205	under
ion channel activity	0.464037	3.27311	GO:0005216	ion channel activity	F	0.00434631	0.000153979	2	817	429	24144	under
substrate-specific channel activity	0.464037	3.27311	GO:0022838	substrate-specific channel activity	F	0.00434631	0.000153979	2	817	429	24144	under
channel activity	0.464037	3.30516	GO:0015267	channel activity	F	0.00443954	0.000159016	2	825	429	24136	under
passive transmembrane transporter activity	0.464037	3.30516	GO:0022803	passive transmembrane transporter activity	F	0.00443954	0.000159016	2	825	429	24136	under
nuclear part	0.464037	3.59761	GO:0044428	nuclear part	C	0.00169103	5.47758e-05	2	898	429	24063	under
regulation of signal transduction	0.464037	3.85802	GO:0009966	regulation of signal transduction	P	0.000621489	1.78085e-05	2	963	429	23998	under
regulation of cell communication	0.464037	4.66327	GO:0010646	regulation of cell communication	P	3.10826e-05	6.03452e-07	2	1164	429	23797	under
regulation of signaling	0.464037	4.6793	GO:0023051	regulation of signaling	P	3.12937e-05	6.10799e-07	2	1168	429	23793	under
regulation of response to stimulus	0.464037	4.73539	GO:0048583	regulation of response to stimulus	P	2.20965e-05	4.10638e-07	2	1182	429	23779	under
positive regulation of cellular process	0.464037	4.92769	GO:0048522	positive regulation of cellular process	P	1.11543e-05	1.92236e-07	2	1230	429	23731	under
ion transmembrane transporter activity	0.464037	5.44449	GO:0015075	ion transmembrane transporter activity	F	2.17117e-06	2.95289e-08	2	1359	429	23602	under
cell surface receptor signaling pathway	0.464037	5.88117	GO:0007166	cell surface receptor signaling pathway	P	3.55617e-07	4.09816e-09	2	1468	429	23493	under
ion transport	0.464037	6.50214	GO:0006811	ion transport	P	2.68546e-08	2.56793e-10	2	1623	429	23338	under
signal transduction	0.464037	13.1605	GO:0007165	signal transduction	P	1.63198e-20	2.37207e-23	2	3285	429	21676	under
signaling	0.464037	15.7365	GO:0023052	signaling	P	1.00534e-25	1.04375e-28	2	3928	429	21033	under
single organism signaling	0.464037	15.7365	GO:0044700	single organism signaling	P	1.00534e-25	1.04375e-28	2	3928	429	21033	under
cell communication	0.464037	16.025	GO:0007154	cell communication	P	2.87386e-26	2.38693e-29	2	4000	429	20961	under
cellular response to chemical stimulus	0.232019	2.1153	GO:0070887	cellular response to chemical stimulus	P	0.0404646	0.00189048	1	528	430	24433	under
sensory perception	0.232019	2.16337	GO:0007600	sensory perception	P	0.0416561	0.00195047	1	540	430	24421	under
response to abiotic stimulus	0.232019	2.33164	GO:0009628	response to abiotic stimulus	P	0.0218813	0.00092005	1	582	430	24379	under
nuclear lumen	0.232019	2.46785	GO:0031981	nuclear lumen	C	0.0166243	0.000673117	1	616	430	24345	under
skeletal muscle organ development	0.232019	2.54797	GO:0060538	skeletal muscle organ development	P	0.0116454	0.000455805	1	636	430	24325	under
ribonucleoprotein complex	0.232019	2.73226	GO:0030529	ribonucleoprotein complex	C	0.00589206	0.000216675	1	682	430	24279	under
muscle organ development	0.232019	2.89652	GO:0007517	muscle organ development	P	0.00293978	9.98103e-05	1	723	430	24238	under
intracellular organelle lumen	0.232019	2.99667	GO:0070013	intracellular organelle lumen	C	0.00211742	6.92469e-05	1	748	430	24213	under
organelle lumen	0.232019	2.99667	GO:0043233	organelle lumen	C	0.00211742	6.92469e-05	1	748	430	24213	under
membrane-enclosed lumen	0.232019	3.05677	GO:0031974	membrane-enclosed lumen	C	0.00144045	4.6061e-05	1	763	430	24198	under
muscle structure development	0.232019	3.27311	GO:0061061	muscle structure development	P	0.000743979	2.23225e-05	1	817	430	24144	under
carbohydrate derivative catabolic process	0.232019	3.5255	GO:1901136	carbohydrate derivative catabolic process	P	0.000263323	6.94395e-06	1	880	430	24081	under
gamete generation	0.232019	3.56156	GO:0007276	gamete generation	P	0.000274787	7.27479e-06	1	889	430	24072	under
sexual reproduction	0.232019	3.6537	GO:0019953	sexual reproduction	P	0.000198504	4.96672e-06	1	912	430	24049	under
organic substance transport	0.232019	3.7819	GO:0071702	organic substance transport	P	9.98501e-05	2.17346e-06	1	944	430	24017	under
single organism reproductive process	0.232019	3.78591	GO:0044702	single organism reproductive process	P	9.98501e-05	2.17697e-06	1	945	430	24016	under
plasma membrane part	0.232019	3.82597	GO:0044459	plasma membrane part	C	0.00010334	2.26379e-06	1	955	430	24006	under
multicellular organismal reproductive process	0.232019	4.05032	GO:0048609	multicellular organismal reproductive process	P	3.45465e-05	6.81462e-07	1	1011	430	23950	under
response to external stimulus	0.232019	4.25864	GO:0009605	response to external stimulus	P	1.74678e-05	3.17365e-07	1	1063	430	23898	under
multicellular organism reproduction	0.232019	4.36681	GO:0032504	multicellular organism reproduction	P	1.25395e-05	2.18711e-07	1	1090	430	23871	under
organonitrogen compound catabolic process	0.232019	4.36681	GO:1901565	organonitrogen compound catabolic process	P	1.25395e-05	2.18711e-07	1	1090	430	23871	under
reproductive process	0.232019	4.68331	GO:0022414	reproductive process	P	3.07521e-06	4.43785e-08	1	1169	430	23792	under
reproduction	0.232019	5.48055	GO:0000003	reproduction	P	1.75342e-07	1.94784e-09	1	1368	430	23593	under
neurological system process	0.232019	5.89319	GO:0050877	neurological system process	P	2.68092e-08	2.50501e-10	1	1471	430	23490	under
tissue development	0.232019	6.00937	GO:0009888	tissue development	P	1.85471e-08	1.6945e-10	1	1500	430	23461	under
system process	0.232019	6.38196	GO:0003008	system process	P	3.98555e-09	3.35164e-11	1	1593	430	23368	under
organ development	0.232019	8.83779	GO:0048513	organ development	P	1.42107e-13	6.78668e-16	1	2206	430	22755	under
ion channel complex	0	1.52237	GO:0034702	ion channel complex	C	0.0483927	0.00228364	0	380	431	24581	under
endocytosis	0	1.53039	GO:0006897	endocytosis	P	0.0483927	0.00228378	0	382	431	24579	under
axon	0	1.54241	GO:0030424	axon	C	0.0483927	0.00229147	0	385	431	24576	under
small GTPase regulator activity	0	1.54241	GO:0005083	small GTPase regulator activity	F	0.0483927	0.00229147	0	385	431	24576	under
response to other organism	0	1.54641	GO:0051707	response to other organism	P	0.0483927	0.00229604	0	386	431	24575	under
cell proliferation	0	1.55042	GO:0008283	cell proliferation	P	0.0484046	0.00230163	0	387	431	24574	under
response to biotic stimulus	0	1.56244	GO:0009607	response to biotic stimulus	P	0.0487796	0.00232453	0	390	431	24571	under
axis specification	0	1.57045	GO:0009798	axis specification	P	0.0491013	0.00234496	0	392	431	24569	under
active transmembrane transporter activity	0	1.57846	GO:0022804	active transmembrane transporter activity	F	0.0495092	0.00236957	0	394	431	24567	under
cell motility	0	1.58247	GO:0048870	cell motility	P	0.0495843	0.00238347	0	395	431	24566	under
Ras protein signal transduction	0	1.58247	GO:0007265	Ras protein signal transduction	P	0.0495843	0.00238347	0	395	431	24566	under
immune response	0	1.61852	GO:0006955	immune response	P	0.0342855	0.00154161	0	404	431	24557	under
cellular homeostasis	0	1.62253	GO:0019725	cellular homeostasis	P	0.0342855	0.00154231	0	405	431	24556	under
neurotransmitter transport	0	1.62253	GO:0006836	neurotransmitter transport	P	0.0342855	0.00154231	0	405	431	24556	under
regulation of GTP catabolic process	0	1.62654	GO:0033124	regulation of GTP catabolic process	P	0.0342855	0.0015437	0	406	431	24555	under
regulation of GTPase activity	0	1.62654	GO:0043087	regulation of GTPase activity	P	0.0342855	0.0015437	0	406	431	24555	under
regulation of small GTPase mediated signal transduction	0	1.63455	GO:0051056	regulation of small GTPase mediated signal transduction	P	0.0342855	0.00154851	0	408	431	24553	under
organophosphate biosynthetic process	0	1.63856	GO:0090407	organophosphate biosynthetic process	P	0.0342855	0.00155196	0	409	431	24552	under
regulation of nucleoside metabolic process	0	1.63856	GO:0009118	regulation of nucleoside metabolic process	P	0.0342855	0.00155196	0	409	431	24552	under
regulation of nucleotide catabolic process	0	1.63856	GO:0030811	regulation of nucleotide catabolic process	P	0.0342855	0.00155196	0	409	431	24552	under
regulation of purine nucleotide catabolic process	0	1.63856	GO:0033121	regulation of purine nucleotide catabolic process	P	0.0342855	0.00155196	0	409	431	24552	under
actin filament organization	0	1.65057	GO:0007015	actin filament organization	P	0.0345269	0.00156647	0	412	431	24549	under
establishment of organelle localization	0	1.65458	GO:0051656	establishment of organelle localization	P	0.0345854	0.00157272	0	413	431	24548	under
intracellular protein transport	0	1.65859	GO:0006886	intracellular protein transport	P	0.0346593	0.00157967	0	414	431	24547	under
endoplasmic reticulum	0	1.66259	GO:0005783	endoplasmic reticulum	C	0.0347484	0.00158734	0	415	431	24546	under
compound eye photoreceptor cell differentiation	0	1.67061	GO:0001751	compound eye photoreceptor cell differentiation	P	0.035052	0.00160485	0	417	431	24544	under
cell projection part	0	1.67862	GO:0044463	cell projection part	C	0.035338	0.00162528	0	419	431	24542	under
secretion by cell	0	1.67862	GO:0032940	secretion by cell	P	0.035338	0.00162528	0	419	431	24542	under
lateral inhibition	0	1.68262	GO:0046331	lateral inhibition	P	0.035504	0.00163661	0	420	431	24541	under
secretion	0	1.69064	GO:0046903	secretion	P	0.0359631	0.0016615	0	422	431	24539	under
glycerolipid metabolic process	0	1.69464	GO:0046486	glycerolipid metabolic process	P	0.0361757	0.00167508	0	423	431	24538	under
cell-cell signaling involved in cell fate commitment	0	1.69865	GO:0045168	cell-cell signaling involved in cell fate commitment	P	0.0362418	0.00168943	0	424	431	24537	under
eye photoreceptor cell differentiation	0	1.71067	GO:0001754	eye photoreceptor cell differentiation	P	0.0245588	0.00104097	0	427	431	24534	under
regulation of purine nucleotide metabolic process	0	1.71467	GO:1900542	regulation of purine nucleotide metabolic process	P	0.0245588	0.00104166	0	428	431	24533	under
regulation of nucleotide metabolic process	0	1.71868	GO:0006140	regulation of nucleotide metabolic process	P	0.0245588	0.00104283	0	429	431	24532	under
synapse organization	0	1.72669	GO:0050808	synapse organization	P	0.0245866	0.00104656	0	431	431	24530	under
phospholipid binding	0	1.73471	GO:0005543	phospholipid binding	F	0.0246471	0.00105219	0	433	431	24528	under
negative regulation of cellular metabolic process	0	1.74272	GO:0031324	negative regulation of cellular metabolic process	P	0.0246553	0.00105973	0	435	431	24526	under
regulation of cell cycle	0	1.74272	GO:0051726	regulation of cell cycle	P	0.0246553	0.00105973	0	435	431	24526	under
positive regulation of gene expression	0	1.74672	GO:0010628	positive regulation of gene expression	P	0.0247002	0.00106422	0	436	431	24525	under
integral to plasma membrane	0	1.77076	GO:0005887	integral to plasma membrane	C	0.0255055	0.00110157	0	442	431	24519	under
embryonic morphogenesis	0	1.78679	GO:0048598	embryonic morphogenesis	P	0.0260667	0.00113663	0	446	431	24515	under
ion transmembrane transport	0	1.79079	GO:0034220	ion transmembrane transport	P	0.0172228	0.000702924	0	447	431	24514	under
establishment or maintenance of cell polarity	0	1.7948	GO:0007163	establishment or maintenance of cell polarity	P	0.0172228	0.00070261	0	448	431	24513	under
regulation of cellular component biogenesis	0	1.7948	GO:0044087	regulation of cellular component biogenesis	P	0.0172228	0.00070261	0	448	431	24513	under
regulation of cellular protein metabolic process	0	1.81082	GO:0032268	regulation of cellular protein metabolic process	P	0.0172228	0.000704503	0	452	431	24509	under
cell junction	0	1.82284	GO:0030054	cell junction	C	0.0172955	0.000709273	0	455	431	24506	under
regulation of cellular catabolic process	0	1.84287	GO:0031329	regulation of cellular catabolic process	P	0.0176043	0.000723767	0	460	431	24501	under
GTPase regulator activity	0	1.84688	GO:0030695	GTPase regulator activity	F	0.0176103	0.000727667	0	461	431	24500	under
positive regulation of RNA metabolic process	0	1.84688	GO:0051254	positive regulation of RNA metabolic process	P	0.0176103	0.000727667	0	461	431	24500	under
nucleoside-triphosphatase regulator activity	0	1.8589	GO:0060589	nucleoside-triphosphatase regulator activity	F	0.0178982	0.000741421	0	464	431	24497	under
central nervous system development	0	1.87092	GO:0007417	central nervous system development	P	0.0182602	0.000758312	0	467	431	24494	under
positive regulation of macromolecule biosynthetic process	0	1.87492	GO:0010557	positive regulation of macromolecule biosynthetic process	P	0.018367	0.000764654	0	468	431	24493	under
photoreceptor cell differentiation	0	1.88294	GO:0046530	photoreceptor cell differentiation	P	0.0120547	0.000474329	0	470	431	24491	under
muscle cell development	0	1.923	GO:0055001	muscle cell development	P	0.0121789	0.00048301	0	480	431	24481	under
striated muscle cell development	0	1.923	GO:0055002	striated muscle cell development	P	0.0121789	0.00048301	0	480	431	24481	under
biological adhesion	0	1.93101	GO:0022610	biological adhesion	P	0.0121941	0.000487409	0	482	431	24479	under
cell adhesion	0	1.93101	GO:0007155	cell adhesion	P	0.0121941	0.000487409	0	482	431	24479	under
regulation of catabolic process	0	1.93101	GO:0009894	regulation of catabolic process	P	0.0121941	0.000487409	0	482	431	24479	under
translation	0	1.94704	GO:0006412	translation	P	0.0124512	0.000498979	0	486	431	24475	under
intrinsic to plasma membrane	0	1.96707	GO:0031226	intrinsic to plasma membrane	C	0.0128792	0.000518803	0	491	431	24470	under
synapse part	0	1.96707	GO:0044456	synapse part	C	0.0128792	0.000518803	0	491	431	24470	under
regulation of cell morphogenesis	0	1.97508	GO:0022604	regulation of cell morphogenesis	P	0.00839977	0.000320049	0	493	431	24468	under
regulation of nervous system development	0	1.97508	GO:0051960	regulation of nervous system development	P	0.00839977	0.000320049	0	493	431	24468	under
regulation of protein metabolic process	0	1.97909	GO:0051246	regulation of protein metabolic process	P	0.00839977	0.000320049	0	494	431	24467	under
organelle localization	0	1.99111	GO:0051640	organelle localization	P	0.00839988	0.000320926	0	497	431	24464	under
cation channel activity	0	2.03918	GO:0005261	cation channel activity	F	0.0088006	0.000338063	0	509	431	24452	under
regulation of localization	0	2.0512	GO:0032879	regulation of localization	P	0.0089328	0.000345923	0	512	431	24449	under
neuron projection	0	2.07123	GO:0043005	neuron projection	C	0.00589206	0.000215977	0	517	431	24444	under
ATPase activity, coupled	0	2.07524	GO:0042623	ATPase activity, coupled	F	0.00589206	0.000216127	0	518	431	24443	under
microtubule cytoskeleton organization	0	2.07524	GO:0000226	microtubule cytoskeleton organization	P	0.00589206	0.000216127	0	518	431	24443	under
regulation of hydrolase activity	0	2.08726	GO:0051336	regulation of hydrolase activity	P	0.00589206	0.000217176	0	521	431	24440	under
positive regulation of nucleobase-containing compound metabolic process	0	2.09527	GO:0045935	positive regulation of nucleobase-containing compound metabolic process	P	0.00589206	0.000218383	0	523	431	24438	under
striated muscle cell differentiation	0	2.09527	GO:0051146	striated muscle cell differentiation	P	0.00589206	0.000218383	0	523	431	24438	under
negative regulation of gene expression	0	2.11129	GO:0010629	negative regulation of gene expression	P	0.00597309	0.000222044	0	527	431	24434	under
monovalent inorganic cation transmembrane transporter activity	0	2.13132	GO:0015077	monovalent inorganic cation transmembrane transporter activity	F	0.00612786	0.000229031	0	532	431	24429	under
phosphatase activity	0	2.15136	GO:0016791	phosphatase activity	F	0.00420242	0.000145723	0	537	431	24424	under
protein transport	0	2.1794	GO:0015031	protein transport	P	0.00420487	0.000146682	0	544	431	24417	under
regulation of transcription from RNA polymerase II promoter	0	2.1794	GO:0006357	regulation of transcription from RNA polymerase II promoter	P	0.00420487	0.000146682	0	544	431	24417	under
muscle cell differentiation	0	2.19142	GO:0042692	muscle cell differentiation	P	0.00423364	0.000148125	0	547	431	24414	under
cellular protein localization	0	2.20744	GO:0034613	cellular protein localization	P	0.00430441	0.000151048	0	551	431	24410	under
organelle membrane	0	2.21946	GO:0031090	organelle membrane	C	0.00434631	0.000154012	0	554	431	24407	under
establishment of protein localization	0	2.23148	GO:0045184	establishment of protein localization	P	0.00442738	0.000157661	0	557	431	24404	under
regulation of cell development	0	2.25552	GO:0060284	regulation of cell development	P	0.00291368	9.83124e-05	0	563	431	24398	under
monovalent inorganic cation transport	0	2.28356	GO:0015672	monovalent inorganic cation transport	P	0.00293978	0.000100109	0	570	431	24391	under
immune system process	0	2.29157	GO:0002376	immune system process	P	0.0029585	0.000101053	0	572	431	24389	under
lipid binding	0	2.30359	GO:0008289	lipid binding	F	0.00299269	0.000102843	0	575	431	24386	under
transmembrane signaling receptor activity	0	2.39574	GO:0004888	transmembrane signaling receptor activity	F	0.00212117	6.95898e-05	0	598	431	24363	under
compound eye morphogenesis	0	2.40776	GO:0001745	compound eye morphogenesis	P	0.00216253	7.11715e-05	0	601	431	24360	under
developmental growth	0	2.41577	GO:0048589	developmental growth	P	0.00217941	7.24055e-05	0	603	431	24358	under
positive regulation of biosynthetic process	0	2.41577	GO:0009891	positive regulation of biosynthetic process	P	0.00217941	7.24055e-05	0	603	431	24358	under
positive regulation of cellular biosynthetic process	0	2.41577	GO:0031328	positive regulation of cellular biosynthetic process	P	0.00217941	7.24055e-05	0	603	431	24358	under
GTP catabolic process	0	2.41977	GO:0006184	GTP catabolic process	P	0.00218598	7.30777e-05	0	604	431	24357	under
guanosine-containing compound catabolic process	0	2.41977	GO:1901069	guanosine-containing compound catabolic process	P	0.00218598	7.30777e-05	0	604	431	24357	under
positive regulation of nitrogen compound metabolic process	0	2.42378	GO:0051173	positive regulation of nitrogen compound metabolic process	P	0.00141676	4.46299e-05	0	605	431	24356	under
small GTPase mediated signal transduction	0	2.42378	GO:0007264	small GTPase mediated signal transduction	P	0.00141676	4.46299e-05	0	605	431	24356	under
mitotic cell cycle	0	2.4358	GO:0000278	mitotic cell cycle	P	0.00141676	4.46652e-05	0	608	431	24353	under
positive regulation of macromolecule metabolic process	0	2.4358	GO:0010604	positive regulation of macromolecule metabolic process	P	0.00141676	4.46652e-05	0	608	431	24353	under
regulation of anatomical structure morphogenesis	0	2.44381	GO:0022603	regulation of anatomical structure morphogenesis	P	0.00141676	4.47942e-05	0	610	431	24351	under
cellular macromolecule localization	0	2.45182	GO:0070727	cellular macromolecule localization	P	0.00141676	4.50091e-05	0	612	431	24349	under
metal ion transmembrane transporter activity	0	2.45182	GO:0046873	metal ion transmembrane transporter activity	F	0.00141676	4.50091e-05	0	612	431	24349	under
transcription from RNA polymerase II promoter	0	2.46384	GO:0006366	transcription from RNA polymerase II promoter	P	0.0014274	4.54955e-05	0	615	431	24346	under
gated channel activity	0	2.48788	GO:0022836	gated channel activity	F	0.00146282	4.708e-05	0	621	431	24340	under
ion gated channel activity	0	2.48788	GO:0022839	ion gated channel activity	F	0.00146282	4.708e-05	0	621	431	24340	under
eye morphogenesis	0	2.52794	GO:0048592	eye morphogenesis	P	0.000989692	3.01065e-05	0	631	431	24330	under
regulation of phosphate metabolic process	0	2.53596	GO:0019220	regulation of phosphate metabolic process	P	0.000989692	3.02086e-05	0	633	431	24328	under
regulation of phosphorus metabolic process	0	2.53596	GO:0051174	regulation of phosphorus metabolic process	P	0.000989692	3.02086e-05	0	633	431	24328	under
negative regulation of macromolecule metabolic process	0	2.54397	GO:0010605	negative regulation of macromolecule metabolic process	P	0.000991581	3.03692e-05	0	635	431	24326	under
compound eye development	0	2.55599	GO:0048749	compound eye development	P	0.000999709	3.07219e-05	0	638	431	24323	under
intracellular transport	0	2.60006	GO:0046907	intracellular transport	P	0.000694575	2.02599e-05	0	649	431	24312	under
axon guidance	0	2.61608	GO:0007411	axon guidance	P	0.000694575	2.02632e-05	0	653	431	24308	under
neuron part	0	2.61608	GO:0097458	neuron part	C	0.000694575	2.02632e-05	0	653	431	24308	under
neuron projection guidance	0	2.64012	GO:0097485	neuron projection guidance	P	0.000702276	2.05608e-05	0	659	431	24302	under
GTP metabolic process	0	2.65214	GO:0046039	GTP metabolic process	P	0.000708452	2.08463e-05	0	662	431	24299	under
guanosine-containing compound metabolic process	0	2.65614	GO:1901068	guanosine-containing compound metabolic process	P	0.000708452	2.09623e-05	0	663	431	24298	under
protein serine/threonine kinase activity	0	2.65614	GO:0004674	protein serine/threonine kinase activity	F	0.000708452	2.09623e-05	0	663	431	24298	under
negative regulation of metabolic process	0	2.66015	GO:0009892	negative regulation of metabolic process	P	0.000710242	2.1089e-05	0	664	431	24297	under
ATPase activity	0	2.68419	GO:0016887	ATPase activity	F	0.000738434	2.20794e-05	0	670	431	24291	under
imaginal disc-derived wing morphogenesis	0	2.68419	GO:0007476	imaginal disc-derived wing morphogenesis	P	0.000738434	2.20794e-05	0	670	431	24291	under
G-protein coupled receptor signaling pathway	0	2.6922	GO:0007186	G-protein coupled receptor signaling pathway	P	0.00048941	1.36326e-05	0	672	431	24289	under
wing disc morphogenesis	0	2.6922	GO:0007472	wing disc morphogenesis	P	0.00048941	1.36326e-05	0	672	431	24289	under
regulation of cell differentiation	0	2.71223	GO:0045595	regulation of cell differentiation	P	0.00048941	1.36681e-05	0	677	431	24284	under
chemotaxis	0	2.75229	GO:0006935	chemotaxis	P	0.000504451	1.42453e-05	0	687	431	24274	under
cellular process involved in reproduction in multicellular organism	0	2.76832	GO:0022412	cellular process involved in reproduction in multicellular organism	P	0.000517846	1.46773e-05	0	691	431	24270	under
metal ion transport	0	2.77232	GO:0030001	metal ion transport	P	0.000518529	1.48043e-05	0	692	431	24269	under
regionalization	0	2.78034	GO:0003002	regionalization	P	0.000339725	9.17662e-06	0	694	431	24267	under
cytoskeletal protein binding	0	2.78835	GO:0008092	cytoskeletal protein binding	F	0.000339725	9.16871e-06	0	696	431	24265	under
enzyme regulator activity	0	2.79236	GO:0030234	enzyme regulator activity	F	0.000339725	9.17129e-06	0	697	431	24264	under
phosphoric ester hydrolase activity	0	2.79636	GO:0042578	phosphoric ester hydrolase activity	F	0.000339725	9.17828e-06	0	698	431	24263	under
calcium ion binding	0	2.80437	GO:0005509	calcium ion binding	F	0.000339725	9.20558e-06	0	700	431	24261	under
multi-organism process	0	2.81239	GO:0051704	multi-organism process	P	0.000340095	9.25091e-06	0	702	431	24259	under
actin cytoskeleton organization	0	2.84844	GO:0030036	actin cytoskeleton organization	P	0.00035454	9.6877e-06	0	711	431	24250	under
actin filament-based process	0	2.87248	GO:0030029	actin filament-based process	P	0.000242547	6.16969e-06	0	717	431	24244	under
signaling receptor activity	0	2.90052	GO:0038023	signaling receptor activity	F	0.000242547	6.21345e-06	0	724	431	24237	under
eye development	0	2.91254	GO:0001654	eye development	P	0.00024383	6.27802e-06	0	727	431	24234	under
synapse	0	2.92056	GO:0045202	synapse	C	0.00024513	6.33693e-06	0	729	431	24232	under
post-embryonic appendage morphogenesis	0	2.93658	GO:0035120	post-embryonic appendage morphogenesis	P	0.000250203	6.49405e-06	0	733	431	24228	under
positive regulation of cellular metabolic process	0	2.9486	GO:0031325	positive regulation of cellular metabolic process	P	0.000255096	6.64753e-06	0	736	431	24225	under
regulation of multicellular organismal development	0	2.95261	GO:2000026	regulation of multicellular organismal development	P	0.000256307	6.7057e-06	0	737	431	24224	under
developmental process involved in reproduction	0	2.95661	GO:0003006	developmental process involved in reproduction	P	0.000257645	6.76746e-06	0	738	431	24223	under
imaginal disc-derived appendage morphogenesis	0	2.97664	GO:0035114	imaginal disc-derived appendage morphogenesis	P	0.000169891	4.1502e-06	0	743	431	24218	under
imaginal disc-derived appendage development	0	2.98466	GO:0048737	imaginal disc-derived appendage development	P	0.000169891	4.16261e-06	0	745	431	24216	under
oogenesis	0	2.99267	GO:0048477	oogenesis	P	0.000170013	4.18325e-06	0	747	431	24214	under
positive regulation of metabolic process	0	3.00469	GO:0009893	positive regulation of metabolic process	P	0.00017119	4.22999e-06	0	750	431	24211	under
anatomical structure formation involved in morphogenesis	0	3.01671	GO:0048646	anatomical structure formation involved in morphogenesis	P	0.000173142	4.2962e-06	0	753	431	24208	under
morphogenesis of an epithelium	0	3.03674	GO:0002009	morphogenesis of an epithelium	P	0.00017866	4.45165e-06	0	758	431	24203	under
female gamete generation	0	3.06478	GO:0007292	female gamete generation	P	0.000119315	2.78765e-06	0	765	431	24196	under
inorganic cation transmembrane transporter activity	0	3.06879	GO:0022890	inorganic cation transmembrane transporter activity	F	0.000119315	2.79044e-06	0	766	431	24195	under
purine nucleoside triphosphate catabolic process	0	3.07279	GO:0009146	purine nucleoside triphosphate catabolic process	P	0.000119315	2.79461e-06	0	767	431	24194	under
purine ribonucleoside triphosphate catabolic process	0	3.07279	GO:0009207	purine ribonucleoside triphosphate catabolic process	P	0.000119315	2.79461e-06	0	767	431	24194	under
ribonucleoside triphosphate catabolic process	0	3.07279	GO:0009203	ribonucleoside triphosphate catabolic process	P	0.000119315	2.79461e-06	0	767	431	24194	under
nucleoside triphosphate catabolic process	0	3.0768	GO:0009143	nucleoside triphosphate catabolic process	P	0.000119315	2.80015e-06	0	768	431	24193	under
purine nucleoside catabolic process	0	3.0768	GO:0006152	purine nucleoside catabolic process	P	0.000119315	2.80015e-06	0	768	431	24193	under
purine ribonucleoside catabolic process	0	3.0768	GO:0046130	purine ribonucleoside catabolic process	P	0.000119315	2.80015e-06	0	768	431	24193	under
appendage morphogenesis	0	3.08081	GO:0035107	appendage morphogenesis	P	0.000119315	2.8071e-06	0	769	431	24192	under
ribonucleoside catabolic process	0	3.08081	GO:0042454	ribonucleoside catabolic process	P	0.000119315	2.8071e-06	0	769	431	24192	under
purine ribonucleotide catabolic process	0	3.08481	GO:0009154	purine ribonucleotide catabolic process	P	0.000119315	2.81545e-06	0	770	431	24191	under
ribonucleotide catabolic process	0	3.08481	GO:0009261	ribonucleotide catabolic process	P	0.000119315	2.81545e-06	0	770	431	24191	under
purine nucleotide catabolic process	0	3.09282	GO:0006195	purine nucleotide catabolic process	P	0.000119315	2.83644e-06	0	772	431	24189	under
single-organism behavior	0	3.09282	GO:0044708	single-organism behavior	P	0.000119315	2.83644e-06	0	772	431	24189	under
purine-containing compound catabolic process	0	3.09683	GO:0072523	purine-containing compound catabolic process	P	0.000119315	2.8491e-06	0	773	431	24188	under
wing disc development	0	3.09683	GO:0035220	wing disc development	P	0.000119315	2.8491e-06	0	773	431	24188	under
appendage development	0	3.10484	GO:0048736	appendage development	P	0.00012004	2.87886e-06	0	775	431	24186	under
nucleoside catabolic process	0	3.10885	GO:0009164	nucleoside catabolic process	P	0.000120233	2.89598e-06	0	776	431	24185	under
glycosyl compound catabolic process	0	3.11686	GO:1901658	glycosyl compound catabolic process	P	0.000121322	2.9348e-06	0	778	431	24183	under
nucleoside phosphate catabolic process	0	3.14891	GO:1901292	nucleoside phosphate catabolic process	P	8.76947e-05	1.8713e-06	0	786	431	24175	under
nucleotide catabolic process	0	3.14891	GO:0009166	nucleotide catabolic process	P	8.76947e-05	1.8713e-06	0	786	431	24175	under
axonogenesis	0	3.16093	GO:0007409	axonogenesis	P	8.76947e-05	1.87553e-06	0	789	431	24172	under
imaginal disc morphogenesis	0	3.16093	GO:0007560	imaginal disc morphogenesis	P	8.76947e-05	1.87553e-06	0	789	431	24172	under
post-embryonic organ morphogenesis	0	3.16093	GO:0048563	post-embryonic organ morphogenesis	P	8.76947e-05	1.87553e-06	0	789	431	24172	under
tissue morphogenesis	0	3.19699	GO:0048729	tissue morphogenesis	P	9.0241e-05	1.93936e-06	0	798	431	24163	under
receptor activity	0	3.205	GO:0004872	receptor activity	F	9.09704e-05	1.96448e-06	0	800	431	24161	under
pattern specification process	0	3.23705	GO:0007389	pattern specification process	P	6.14223e-05	1.2564e-06	0	808	431	24153	under
axon development	0	3.24106	GO:0061564	axon development	P	6.14223e-05	1.25641e-06	0	809	431	24152	under
cell cycle process	0	3.25708	GO:0022402	cell cycle process	P	6.14223e-05	1.26263e-06	0	813	431	24148	under
taxis	0	3.29714	GO:0042330	taxis	P	6.4063e-05	1.32356e-06	0	823	431	24138	under
cell fate commitment	0	3.30516	GO:0045165	cell fate commitment	P	6.47273e-05	1.34401e-06	0	825	431	24136	under
vesicle-mediated transport	0	3.33721	GO:0016192	vesicle-mediated transport	P	4.23335e-05	8.43858e-07	0	833	431	24128	under
post-embryonic organ development	0	3.35323	GO:0048569	post-embryonic organ development	P	4.24468e-05	8.50522e-07	0	837	431	24124	under
protein localization	0	3.37727	GO:0008104	protein localization	P	4.33754e-05	8.73633e-07	0	843	431	24118	under
epithelium development	0	3.43336	GO:0060429	epithelium development	P	3.00122e-05	5.67091e-07	0	857	431	24104	under
cellular process involved in reproduction	0	3.45339	GO:0048610	cellular process involved in reproduction	P	3.02926e-05	5.75535e-07	0	862	431	24099	under
purine nucleoside triphosphate metabolic process	0	3.46941	GO:0009144	purine nucleoside triphosphate metabolic process	P	3.05972e-05	5.87674e-07	0	866	431	24095	under
purine ribonucleoside triphosphate metabolic process	0	3.46941	GO:0009205	purine ribonucleoside triphosphate metabolic process	P	3.05972e-05	5.87674e-07	0	866	431	24095	under
ribonucleoside triphosphate metabolic process	0	3.48143	GO:0009199	ribonucleoside triphosphate metabolic process	P	3.10746e-05	6.0007e-07	0	869	431	24092	under
nucleoside triphosphate metabolic process	0	3.51749	GO:0009141	nucleoside triphosphate metabolic process	P	2.0763e-05	3.79391e-07	0	878	431	24083	under
instar larval or pupal morphogenesis	0	3.54553	GO:0048707	instar larval or pupal morphogenesis	P	2.10382e-05	3.86603e-07	0	885	431	24076	under
post-embryonic morphogenesis	0	3.55755	GO:0009886	post-embryonic morphogenesis	P	2.12497e-05	3.92696e-07	0	888	431	24073	under
metamorphosis	0	3.5896	GO:0007552	metamorphosis	P	2.23901e-05	4.18419e-07	0	896	431	24065	under
sensory organ development	0	3.60162	GO:0007423	sensory organ development	P	1.43907e-05	2.53988e-07	0	899	431	24062	under
purine nucleoside metabolic process	0	3.64168	GO:0042278	purine nucleoside metabolic process	P	1.46085e-05	2.60867e-07	0	909	431	24052	under
purine ribonucleoside metabolic process	0	3.64168	GO:0046128	purine ribonucleoside metabolic process	P	1.46085e-05	2.60867e-07	0	909	431	24052	under
imaginal disc development	0	3.64969	GO:0007444	imaginal disc development	P	1.46908e-05	2.63862e-07	0	911	431	24050	under
cell morphogenesis involved in neuron differentiation	0	3.66572	GO:0048667	cell morphogenesis involved in neuron differentiation	P	1.50335e-05	2.71576e-07	0	915	431	24046	under
ribonucleoside metabolic process	0	3.72181	GO:0009119	ribonucleoside metabolic process	P	1.02668e-05	1.72677e-07	0	929	431	24032	under
molecular transducer activity	0	3.75786	GO:0060089	molecular transducer activity	F	1.07227e-05	1.8257e-07	0	938	431	24023	under
signal transducer activity	0	3.75786	GO:0004871	signal transducer activity	F	1.07227e-05	1.8257e-07	0	938	431	24023	under
instar larval or pupal development	0	3.76587	GO:0002165	instar larval or pupal development	P	1.08494e-05	1.85855e-07	0	940	431	24021	under
nucleoside metabolic process	0	3.84199	GO:0009116	nucleoside metabolic process	P	7.43568e-06	1.20684e-07	0	959	431	24002	under
purine ribonucleotide metabolic process	0	3.84199	GO:0009150	purine ribonucleotide metabolic process	P	7.43568e-06	1.20684e-07	0	959	431	24002	under
purine nucleotide metabolic process	0	3.87004	GO:0006163	purine nucleotide metabolic process	P	5.01688e-06	7.61636e-08	0	966	431	23995	under
cell morphogenesis involved in differentiation	0	3.87805	GO:0000904	cell morphogenesis involved in differentiation	P	5.01688e-06	7.6209e-08	0	968	431	23993	under
cation transmembrane transporter activity	0	3.89007	GO:0008324	cation transmembrane transporter activity	F	5.01688e-06	7.65658e-08	0	971	431	23990	under
ribonucleotide metabolic process	0	3.92612	GO:0009259	ribonucleotide metabolic process	P	5.16763e-06	7.98192e-08	0	980	431	23981	under
organophosphate catabolic process	0	3.93414	GO:0046434	organophosphate catabolic process	P	5.16763e-06	8.10125e-08	0	982	431	23979	under
ribose phosphate metabolic process	0	3.93414	GO:0019693	ribose phosphate metabolic process	P	5.16763e-06	8.10125e-08	0	982	431	23979	under
synaptic transmission	0	3.93414	GO:0007268	synaptic transmission	P	5.16763e-06	8.10125e-08	0	982	431	23979	under
glycosyl compound metabolic process	0	3.94215	GO:1901657	glycosyl compound metabolic process	P	5.22073e-06	8.23869e-08	0	984	431	23977	under
macromolecule localization	0	4.00224	GO:0033036	macromolecule localization	P	3.55795e-06	5.22323e-08	0	999	431	23962	under
multicellular organismal signaling	0	4.01026	GO:0035637	multicellular organismal signaling	P	3.55795e-06	5.28226e-08	0	1001	431	23960	under
transmission of nerve impulse	0	4.01026	GO:0019226	transmission of nerve impulse	P	3.55795e-06	5.28226e-08	0	1001	431	23960	under
regulation of cellular component organization	0	4.08237	GO:0051128	regulation of cellular component organization	P	2.4671e-06	3.45047e-08	0	1019	431	23942	under
cell cycle	0	4.14246	GO:0007049	cell cycle	P	1.72508e-06	2.27278e-08	0	1034	431	23927	under
neuron projection morphogenesis	0	4.15047	GO:0048812	neuron projection morphogenesis	P	1.72508e-06	2.27456e-08	0	1036	431	23925	under
post-embryonic development	0	4.19054	GO:0009791	post-embryonic development	P	1.77204e-06	2.35488e-08	0	1046	431	23915	under
neuron projection development	0	4.27867	GO:0031175	neuron projection development	P	1.21663e-06	1.56626e-08	0	1068	431	23893	under
establishment of localization in cell	0	4.31874	GO:0051649	establishment of localization in cell	P	8.12852e-07	1.01267e-08	0	1078	431	23883	under
cytoskeleton organization	0	4.33076	GO:0007010	cytoskeleton organization	P	8.12852e-07	1.01269e-08	0	1081	431	23880	under
regulation of developmental process	0	4.487	GO:0050793	regulation of developmental process	P	5.98212e-07	7.3286e-09	0	1120	431	23841	under
cell part morphogenesis	0	4.57514	GO:0032990	cell part morphogenesis	P	4.06684e-07	4.85555e-09	0	1142	431	23819	under
cell projection morphogenesis	0	4.57514	GO:0048858	cell projection morphogenesis	P	4.06684e-07	4.85555e-09	0	1142	431	23819	under
purine-containing compound metabolic process	0	4.63924	GO:0072521	purine-containing compound metabolic process	P	2.74885e-07	3.08219e-09	0	1158	431	23803	under
locomotion	0	4.65927	GO:0040011	locomotion	P	2.81778e-07	3.18872e-09	0	1163	431	23798	under
cation transport	0	4.78346	GO:0006812	cation transport	P	1.22848e-07	1.32644e-09	0	1194	431	23767	under
neuron development	0	5.00781	GO:0048666	neuron development	P	5.79055e-08	6.07191e-10	0	1250	431	23711	under
cellular localization	0	5.16005	GO:0051641	cellular localization	P	2.68546e-08	2.59289e-10	0	1288	431	23673	under
organ morphogenesis	0	5.18409	GO:0009887	organ morphogenesis	P	2.71854e-08	2.65306e-10	0	1294	431	23667	under
cell-cell signaling	0	5.32831	GO:0007267	cell-cell signaling	P	1.25607e-08	1.13453e-10	0	1330	431	23631	under
intracellular signal transduction	0	5.32831	GO:0035556	intracellular signal transduction	P	1.25607e-08	1.13453e-10	0	1330	431	23631	under
cell morphogenesis	0	5.5767	GO:0000902	cell morphogenesis	P	6.1684e-09	5.37941e-11	0	1392	431	23569	under
cell projection organization	0	5.62878	GO:0030030	cell projection organization	P	3.98555e-09	3.33754e-11	0	1405	431	23556	under
neuron differentiation	0	5.80906	GO:0030182	neuron differentiation	P	1.81921e-09	1.45431e-11	0	1450	431	23511	under
generation of neurons	0	5.99736	GO:0048699	generation of neurons	P	8.40299e-10	6.36855e-12	0	1497	431	23464	under
cellular component morphogenesis	0	6.24574	GO:0032989	cellular component morphogenesis	P	2.4319e-10	1.79261e-12	0	1559	431	23402	under
neurogenesis	0	7.23529	GO:0022008	neurogenesis	P	2.99522e-12	1.74141e-14	0	1806	431	23155	under
cell development	0	8.0125	GO:0048468	cell development	P	1.20932e-13	5.64986e-16	0	2000	431	22961	under
nervous system development	0	8.74965	GO:0007399	nervous system development	P	4.79966e-15	1.74406e-17	0	2184	431	22777	under
anatomical structure morphogenesis	0	9.89944	GO:0009653	anatomical structure morphogenesis	P	2.92886e-17	8.8182e-20	0	2471	431	22490	under
cell differentiation	0	10.3401	GO:0030154	cell differentiation	P	3.84989e-18	9.19306e-21	0	2581	431	22380	under
cellular developmental process	0	10.889	GO:0048869	cellular developmental process	P	3.0969e-19	6.10892e-22	0	2718	431	22243	under

## Sheet: GR4-AS_vs_S-GR6_up
GO Terms	%Seq. GR4-AS/S-GR6	%Seq. ref	GO-ID	Term	Category	FDR	P-Value	#Test	#Ref	#notAnnotTest	#notAnnotRef	Over/Under
catalytic activity	74.5509	44.9927	GO:0003824	catalytic activity	F	1.6368e-49	6.79734e-53	498	11124	170	13600	over
metabolic process	63.9222	50.2022	GO:0008152	metabolic process	P	2.23213e-10	2.22471e-12	427	12412	241	12312	over
binding	47.6048	60.4595	GO:0005488	binding	F	3.26475e-09	4.10127e-11	318	14948	350	9776	under
cellular process	35.1796	58.4614	GO:0009987	cellular process	P	5.25368e-30	9.27248e-33	235	14454	433	10270	under
transferase activity	30.6886	14.9652	GO:0016740	transferase activity	F	1.59438e-21	5.29693e-24	205	3700	463	21024	over
cellular metabolic process	30.6886	38.861	GO:0044237	cellular metabolic process	P	0.000443926	1.58545e-05	205	9608	463	15116	under
cellular macromolecule metabolic process	21.4072	26.448	GO:0044260	cellular macromolecule metabolic process	P	0.0492812	0.00326938	143	6539	525	18185	under
nitrogen compound metabolic process	19.6108	28.3207	GO:0006807	nitrogen compound metabolic process	P	1.47729e-05	3.83433e-07	131	7002	537	17722	under
organic cyclic compound metabolic process	18.4132	23.5844	GO:1901360	organic cyclic compound metabolic process	P	0.0263804	0.0016296	123	5831	545	18893	under
heterocycle metabolic process	17.515	22.5489	GO:0046483	heterocycle metabolic process	P	0.0300094	0.00188801	117	5575	551	19149	under
cellular nitrogen compound metabolic process	17.2156	23.0424	GO:0034641	cellular nitrogen compound metabolic process	P	0.00629975	0.000318381	115	5697	553	19027	under
oxidoreductase activity	16.9162	7.39767	GO:0016491	oxidoreductase activity	F	1.3124e-13	9.81034e-16	113	1829	555	22895	over
cellular aromatic compound metabolic process	16.7665	22.6137	GO:0006725	cellular aromatic compound metabolic process	P	0.00582055	0.000288852	112	5591	556	19133	under
cell part	14.6707	36.7538	GO:0044464	cell part	C	3.87302e-33	5.22729e-36	98	9087	570	15637	under
cell	14.6707	36.7538	GO:0005623	cell	C	3.87302e-33	5.22729e-36	98	9087	570	15637	under
oxidation-reduction process	14.2216	6.21259	GO:0055114	oxidation-reduction process	P	3.12356e-11	2.78889e-13	95	1536	573	23188	over
nucleobase-containing compound metabolic process	13.9222	20.6277	GO:0006139	nucleobase-containing compound metabolic process	P	0.000334079	1.15152e-05	93	5100	575	19624	under
intracellular	13.9222	32.4503	GO:0005622	intracellular	C	7.88148e-25	2.04565e-27	93	8023	575	16701	under
intracellular part	13.7725	30.3309	GO:0044424	intracellular part	C	1.7384e-20	6.67784e-23	92	7499	576	17225	under
cellular biosynthetic process	13.4731	17.9016	GO:0044249	cellular biosynthetic process	P	0.0437313	0.00289211	90	4426	578	20298	under
organic substance biosynthetic process	13.4731	18.12	GO:1901576	organic substance biosynthetic process	P	0.0291343	0.00181484	90	4480	578	20244	under
biosynthetic process	13.4731	18.5245	GO:0009058	biosynthetic process	P	0.0123922	0.000681999	90	4580	578	20144	under
transferase activity, transferring glycosyl groups	11.6766	1.98592	GO:0016757	transferase activity, transferring glycosyl groups	F	9.94961e-31	1.65276e-33	78	491	590	24233	over
transition metal ion binding	11.3772	7.95988	GO:0046914	transition metal ion binding	F	0.0366255	0.00237655	76	1968	592	22756	over
DNA metabolic process	10.0299	6.45931	GO:0006259	DNA metabolic process	P	0.0112218	0.000609322	67	1597	601	23127	over
single-organism process	10.0299	40.851	GO:0044699	single-organism process	P	6.77765e-65	7.03659e-69	67	10100	601	14624	under
transferase activity, transferring hexosyl groups	9.73054	1.47225	GO:0016758	transferase activity, transferring hexosyl groups	F	7.03927e-28	1.38856e-30	65	364	603	24360	over
cytoplasm	9.43114	17.121	GO:0005737	cytoplasm	C	1.70586e-06	3.31183e-08	63	4233	605	20491	under
cellular macromolecule biosynthetic process	9.13174	13.5294	GO:0034645	cellular macromolecule biosynthetic process	P	0.0122427	0.00067238	61	3345	607	21379	under
macromolecule biosynthetic process	9.13174	13.59	GO:0009059	macromolecule biosynthetic process	P	0.0103756	0.000559066	61	3360	607	21364	under
organelle	8.83234	23.7866	GO:0043226	organelle	C	1.36133e-20	5.08801e-23	59	5881	609	18843	under
peptidase activity	8.68263	4.85358	GO:0008233	peptidase activity	F	0.00100699	3.96229e-05	58	1200	610	23524	over
intracellular organelle	8.68263	23.6895	GO:0043229	intracellular organelle	C	7.37387e-21	2.67946e-23	58	5857	610	18867	under
membrane	8.53293	21.3436	GO:0016020	membrane	C	2.81852e-16	1.6972e-18	57	5277	611	19447	under
oxidoreductase activity, acting on paired donors, with incorporation or reduction of molecular oxygen	8.38323	1.98188	GO:0016705	oxidoreductase activity, acting on paired donors, with incorporation or reduction of molecular oxygen	F	5.48388e-16	3.41604e-18	56	490	612	24234	over
heme binding	8.23353	1.50866	GO:0020037	heme binding	F	4.47991e-20	1.86043e-22	55	373	613	24351	over
tetrapyrrole binding	8.23353	1.53697	GO:0046906	tetrapyrrole binding	F	9.56347e-20	4.07083e-22	55	380	613	24344	over
proteolysis	8.23353	4.90616	GO:0006508	proteolysis	P	0.00581841	0.000288142	55	1213	613	23511	over
organonitrogen compound metabolic process	8.23353	13.8974	GO:1901564	organonitrogen compound metabolic process	P	0.000311773	1.0714e-05	55	3436	613	21288	under
small molecule metabolic process	8.23353	14.3747	GO:0044281	small molecule metabolic process	P	7.5823e-05	2.1648e-06	55	3554	613	21170	under
iron ion binding	8.08383	1.50461	GO:0005506	iron ion binding	F	1.86968e-19	8.73503e-22	54	372	614	24352	over
peptidase activity, acting on L-amino acid peptides	8.08383	4.4289	GO:0070011	peptidase activity, acting on L-amino acid peptides	F	0.00104748	4.13249e-05	54	1095	614	23629	over
phosphate-containing compound metabolic process	7.48503	12.4858	GO:0006796	phosphate-containing compound metabolic process	P	0.00117932	4.7873e-05	50	3087	618	21637	under
phosphorus metabolic process	7.48503	12.5425	GO:0006793	phosphorus metabolic process	P	0.000982005	3.8538e-05	50	3101	618	21623	under
single-organism cellular process	7.33533	35.7386	GO:0044763	single-organism cellular process	P	2.36133e-61	4.90309e-65	49	8836	619	15888	under
cellular protein metabolic process	7.03593	11.1835	GO:0044267	cellular protein metabolic process	P	0.00869946	0.000451591	47	2765	621	21959	under
cytoplasmic part	6.58683	12.2917	GO:0044444	cytoplasmic part	C	8.5967e-05	2.48119e-06	44	3039	624	21685	under
carbohydrate metabolic process	6.28743	3.69277	GO:0005975	carbohydrate metabolic process	P	0.0212968	0.00127135	42	913	626	23811	over
membrane-bounded organelle	6.28743	18.1605	GO:0043227	membrane-bounded organelle	C	1.85413e-16	1.09723e-18	42	4490	626	20234	under
intracellular membrane-bounded organelle	6.13772	18.1524	GO:0043231	intracellular membrane-bounded organelle	C	6.91814e-17	3.87852e-19	41	4488	627	20236	under
nucleotidyltransferase activity	5.98802	3.03753	GO:0016779	nucleotidyltransferase activity	F	0.00224866	9.73138e-05	40	751	628	23973	over
protein binding	5.68862	25.0768	GO:0005515	protein binding	F	2.7819e-36	2.88818e-39	38	6200	630	18524	under
response to stimulus	5.23952	21.1495	GO:0050896	response to stimulus	P	1.40115e-27	2.90936e-30	35	5229	633	19495	under
intracellular organelle part	5.08982	12.1623	GO:0044446	intracellular organelle part	C	7.12903e-08	1.11021e-09	34	3007	634	21717	under
organelle part	5.08982	12.3564	GO:0044422	organelle part	C	3.17784e-08	4.55296e-10	34	3055	634	21669	under
DNA polymerase activity	4.94012	2.51173	GO:0034061	DNA polymerase activity	F	0.00829404	0.000428824	33	621	635	24103	over
membrane part	4.94012	14.4475	GO:0044425	membrane part	C	8.38338e-13	6.61479e-15	33	3572	635	21152	under
RNA-dependent DNA replication	4.79042	2.3095	GO:0006278	RNA-dependent DNA replication	P	0.00480793	0.000235604	32	571	636	24153	over
RNA-directed DNA polymerase activity	4.79042	2.3095	GO:0003964	RNA-directed DNA polymerase activity	F	0.00480793	0.000235604	32	571	636	24153	over
oxoacid metabolic process	4.79042	7.93156	GO:0043436	oxoacid metabolic process	P	0.0333112	0.00211653	32	1961	636	22763	under
organic acid metabolic process	4.79042	7.94774	GO:0006082	organic acid metabolic process	P	0.0334018	0.00212922	32	1965	636	22759	under
macromolecular complex	4.79042	17.8976	GO:0032991	macromolecular complex	C	3.10731e-21	1.09685e-23	32	4425	636	20299	under
integral to membrane	4.64072	11.8751	GO:0016021	integral to membrane	C	1.57059e-08	2.16869e-10	31	2936	637	21788	under
intrinsic to membrane	4.64072	12.1056	GO:0031224	intrinsic to membrane	C	6.58218e-09	8.74708e-11	31	2993	637	21731	under
localization	4.64072	17.8531	GO:0051179	localization	P	1.006e-21	3.23774e-24	31	4414	637	20310	under
endopeptidase activity	4.49102	2.4187	GO:0004175	endopeptidase activity	F	0.0333266	0.00212097	30	598	638	24126	over
organic cyclic compound biosynthetic process	4.49102	9.46853	GO:1901362	organic cyclic compound biosynthetic process	P	9.5629e-05	2.82955e-06	30	2341	638	22383	under
cysteine-type peptidase activity	4.34132	1.17295	GO:0008234	cysteine-type peptidase activity	F	4.47108e-07	8.07692e-09	29	290	639	24434	over
transport	4.34132	15.6043	GO:0006810	transport	P	1.92517e-17	9.99362e-20	29	3858	639	20866	under
establishment of localization	4.34132	15.9036	GO:0051234	establishment of localization	P	3.07037e-18	1.53008e-20	29	3932	639	20792	under
protein complex	4.34132	15.9076	GO:0043234	protein complex	C	3.07037e-18	1.52523e-20	29	3933	639	20791	under
biological regulation	4.34132	26.8403	GO:0065007	biological regulation	P	1.1828e-48	6.13997e-52	29	6636	639	18088	under
intracellular non-membrane-bounded organelle	3.89222	9.7921	GO:0043232	intracellular non-membrane-bounded organelle	C	9.56822e-07	1.80795e-08	26	2421	642	22303	under
non-membrane-bounded organelle	3.89222	9.7921	GO:0043228	non-membrane-bounded organelle	C	9.56822e-07	1.80795e-08	26	2421	642	22303	under
cellular amino acid metabolic process	3.74251	6.66963	GO:0006520	cellular amino acid metabolic process	P	0.0253248	0.0015381	25	1649	643	23075	under
regulation of biological process	3.74251	24.9474	GO:0050789	regulation of biological process	P	3.42652e-46	2.13446e-49	25	6168	643	18556	under
heterocycle biosynthetic process	3.59281	9.16518	GO:0018130	heterocycle biosynthetic process	P	2.34094e-06	4.76355e-08	24	2266	644	22458	under
carboxylic ester hydrolase activity	3.44311	1.03543	GO:0052689	carboxylic ester hydrolase activity	F	5.55558e-05	1.56308e-06	23	256	645	24468	over
DNA integration	3.44311	1.45203	GO:0015074	DNA integration	P	0.00525699	0.000258156	23	359	645	24365	over
alpha-amino acid metabolic process	3.44311	6.12765	GO:1901605	alpha-amino acid metabolic process	P	0.0446213	0.0029556	23	1515	645	23209	under
catabolic process	3.44311	7.81427	GO:0009056	catabolic process	P	0.000188832	6.13625e-06	23	1932	645	22792	under
transporter activity	3.29341	8.70005	GO:0005215	transporter activity	F	2.44571e-06	5.02752e-08	22	2151	646	22573	under
single-organism transport	3.29341	12.7043	GO:0044765	single-organism transport	P	1.07947e-14	7.39672e-17	22	3141	646	21583	under
cellular component organization or biogenesis	3.29341	15.0138	GO:0071840	cellular component organization or biogenesis	P	1.95129e-20	7.90079e-23	22	3712	646	21012	under
oxidoreductase activity, acting on CH-OH group of donors	3.14371	1.25789	GO:0016614	oxidoreductase activity, acting on CH-OH group of donors	F	0.00676211	0.000348215	21	311	647	24413	over
zinc ion binding	3.14371	6.22068	GO:0008270	zinc ion binding	F	0.0103903	0.000560935	21	1538	647	23186	under
cellular catabolic process	3.14371	6.49571	GO:0044248	cellular catabolic process	P	0.00443454	0.000209941	21	1606	647	23118	under
aromatic compound biosynthetic process	2.99401	9.03575	GO:0019438	aromatic compound biosynthetic process	P	8.06803e-08	1.26482e-09	20	2234	648	22490	under
monooxygenase activity	2.84431	0.719948	GO:0004497	monooxygenase activity	F	4.5951e-05	1.24991e-06	19	178	649	24546	over
carbohydrate derivative metabolic process	2.84431	6.37437	GO:1901135	carbohydrate derivative metabolic process	P	0.00160712	6.64072e-05	19	1576	649	23148	under
transmembrane transporter activity	2.84431	7.28442	GO:0022857	transmembrane transporter activity	F	4.92613e-05	1.36041e-06	19	1801	649	22923	under
cellular nitrogen compound biosynthetic process	2.84431	9.58987	GO:0044271	cellular nitrogen compound biosynthetic process	P	2.10271e-09	2.46684e-11	19	2371	649	22353	under
cellular component organization	2.84431	13.9177	GO:0016043	cellular component organization	P	1.19625e-19	5.34038e-22	19	3441	649	21283	under
nucleobase-containing small molecule metabolic process	2.69461	5.74341	GO:0055086	nucleobase-containing small molecule metabolic process	P	0.00657428	0.000336495	18	1420	650	23304	under
organic substance catabolic process	2.69461	7.44621	GO:1901575	organic substance catabolic process	P	9.41777e-06	2.3564e-07	18	1841	650	22883	under
nucleus	2.54491	11.4585	GO:0005634	nucleus	C	5.9098e-15	3.92678e-17	17	2833	651	21891	under
regulation of metabolic process	2.54491	12.1501	GO:0019222	regulation of metabolic process	P	1.58194e-16	9.19731e-19	17	3004	651	21720	under
developmental process	2.54491	15.669	GO:0032502	developmental process	P	7.79925e-26	1.86236e-28	17	3874	651	20850	under
isomerase activity	2.39521	0.768484	GO:0016853	isomerase activity	F	0.00266281	0.000119981	16	190	652	24534	over
oxidoreductase activity, acting on the CH-OH group of donors, NAD or NADP as acceptor	2.39521	0.780618	GO:0016616	oxidoreductase activity, acting on the CH-OH group of donors, NAD or NADP as acceptor	F	0.00313477	0.000141898	16	193	652	24531	over
organophosphate metabolic process	2.39521	6.37033	GO:0019637	organophosphate metabolic process	P	0.000147056	4.71763e-06	16	1575	652	23149	under
multicellular organismal process	2.39521	18.1524	GO:0032501	multicellular organismal process	P	1.41589e-33	1.61698e-36	16	4488	652	20236	under
electron transport	2.24551	0.788707	GO:0006118	electron transport	P	0.00894624	0.000475324	15	195	653	24529	over
nucleotide metabolic process	2.24551	4.9183	GO:0009117	nucleotide metabolic process	P	0.0123922	0.000683174	15	1216	653	23508	under
nucleoside phosphate metabolic process	2.24551	4.94661	GO:0006753	nucleoside phosphate metabolic process	P	0.0123922	0.000691012	15	1223	653	23501	under
nucleoside-triphosphatase activity	2.24551	5.3713	GO:0017111	nucleoside-triphosphatase activity	F	0.00235963	0.000105443	15	1328	653	23396	under
pyrophosphatase activity	2.24551	5.4805	GO:0016462	pyrophosphatase activity	F	0.00192618	8.15905e-05	15	1355	653	23369	under
hydrolase activity, acting on acid anhydrides, in phosphorus-containing anhydrides	2.24551	5.49668	GO:0016818	hydrolase activity, acting on acid anhydrides, in phosphorus-containing anhydrides	F	0.00148116	6.07413e-05	15	1359	653	23365	under
hydrolase activity, acting on acid anhydrides	2.24551	5.50477	GO:0016817	hydrolase activity, acting on acid anhydrides	F	0.00148116	6.07088e-05	15	1361	653	23363	under
regulation of cellular process	2.24551	23.5884	GO:0050794	regulation of cellular process	P	1.98604e-51	6.18576e-55	15	5832	653	18892	under
transmembrane transport	2.09581	5.26209	GO:0055085	transmembrane transport	P	0.00200327	8.50639e-05	14	1301	654	23423	under
cytoskeleton	2.09581	6.01844	GO:0005856	cytoskeleton	C	8.84637e-05	2.56244e-06	14	1488	654	23236	under
gene expression	2.09581	11.414	GO:0010467	gene expression	P	8.53585e-17	4.87408e-19	14	2822	654	21902	under
cellular response to stimulus	2.09581	16.0613	GO:0051716	cellular response to stimulus	P	2.36714e-29	4.42365e-32	14	3971	654	20753	under
single-multicellular organism process	2.09581	17.2868	GO:0044707	single-multicellular organism process	P	5.42246e-33	7.88148e-36	14	4274	654	20450	under
purine-containing compound metabolic process	1.94611	4.63113	GO:0072521	purine-containing compound metabolic process	P	0.00872805	0.000453982	13	1145	655	23579	under
cytoskeletal part	1.94611	5.1812	GO:0044430	cytoskeletal part	C	0.000917663	3.59177e-05	13	1281	655	23443	under
single-organism developmental process	1.94611	13.3271	GO:0044767	single-organism developmental process	P	1.31894e-22	3.97107e-25	13	3295	655	21429	under
anatomical structure development	1.94611	14.31	GO:0048856	anatomical structure development	P	2.87157e-25	7.15507e-28	13	3538	655	21186	under
pyridine-containing compound metabolic process	1.79641	0.663323	GO:0072524	pyridine-containing compound metabolic process	P	0.0380377	0.00249978	12	164	656	24560	over
microtubule cytoskeleton	1.79641	4.07701	GO:0015630	microtubule cytoskeleton	C	0.0290852	0.00180877	12	1008	656	23716	under
organonitrogen compound catabolic process	1.79641	4.36418	GO:1901565	organonitrogen compound catabolic process	P	0.00888217	0.000463769	12	1079	656	23645	under
RNA metabolic process	1.79641	9.59796	GO:0016070	RNA metabolic process	P	8.36019e-14	5.98892e-16	12	2373	656	22351	under
multicellular organismal development	1.79641	14.1886	GO:0007275	multicellular organismal development	P	5.72729e-26	1.30814e-28	12	3508	656	21216	under
organelle organization	1.64671	7.70911	GO:0006996	organelle organization	P	6.08376e-10	6.56884e-12	11	1906	657	22818	under
valine metabolic process	1.49701	0.315483	GO:0006573	valine metabolic process	P	0.00235963	0.000105831	10	78	658	24646	over
leucine metabolic process	1.49701	0.315483	GO:0006551	leucine metabolic process	P	0.00235963	0.000105831	10	78	658	24646	over
isoleucine metabolic process	1.49701	0.335706	GO:0006549	isoleucine metabolic process	P	0.00363814	0.00016846	10	83	658	24641	over
branched-chain amino acid metabolic process	1.49701	0.343796	GO:0009081	branched-chain amino acid metabolic process	P	0.0042936	0.00020104	10	85	658	24639	over
electron carrier activity	1.49701	0.424689	GO:0009055	electron carrier activity	F	0.0160935	0.000928986	10	105	658	24619	over
pyrimidine nucleobase metabolic process	1.49701	0.448956	GO:0006206	pyrimidine nucleobase metabolic process	P	0.022848	0.00137107	10	111	658	24613	over
pyrimidine-containing compound metabolic process	1.49701	0.481314	GO:0072527	pyrimidine-containing compound metabolic process	P	0.0346479	0.00221225	10	119	658	24605	over
protein complex subunit organization	1.49701	3.80197	GO:0071822	protein complex subunit organization	P	0.0149894	0.000859028	10	940	658	23784	under
macromolecular complex subunit organization	1.49701	4.11341	GO:0043933	macromolecular complex subunit organization	P	0.00438002	0.000205541	10	1017	658	23707	under
cellular component biogenesis	1.49701	6.17619	GO:0044085	cellular component biogenesis	P	4.5404e-07	8.24928e-09	10	1527	658	23197	under
response to chemical stimulus	1.49701	6.55638	GO:0042221	response to chemical stimulus	P	6.87223e-08	1.06308e-09	10	1621	658	23103	under
nucleobase-containing compound biosynthetic process	1.49701	8.14189	GO:0034654	nucleobase-containing compound biosynthetic process	P	1.61623e-11	1.42628e-13	10	2013	658	22711	under
cysteine-type endopeptidase activity	1.34731	0.372108	GO:0004197	cysteine-type endopeptidase activity	F	0.0231333	0.00139059	9	92	659	24632	over
regulation of molecular function	1.34731	3.54312	GO:0065009	regulation of molecular function	P	0.02004	0.00119424	9	876	659	23848	under
nucleoside metabolic process	1.34731	3.84242	GO:0009116	nucleoside metabolic process	P	0.00560012	0.000276169	9	950	659	23774	under
glycosyl compound metabolic process	1.34731	3.94354	GO:1901657	glycosyl compound metabolic process	P	0.00329634	0.000150923	9	975	659	23749	under
cellular component assembly	1.34731	5.1084	GO:0022607	cellular component assembly	P	2.063e-05	5.39737e-07	9	1263	659	23461	under
substrate-specific transmembrane transporter activity	1.34731	5.94564	GO:0022891	substrate-specific transmembrane transporter activity	F	3.92711e-07	7.05346e-09	9	1470	659	23254	under
substrate-specific transporter activity	1.34731	6.27326	GO:0022892	substrate-specific transporter activity	F	8.13664e-08	1.28402e-09	9	1551	659	23173	under
transcription, DNA-dependent	1.34731	6.92445	GO:0006351	transcription, DNA-dependent	P	2.1117e-09	2.49932e-11	9	1712	659	23012	under
RNA biosynthetic process	1.34731	6.94871	GO:0032774	RNA biosynthetic process	P	2.14322e-09	2.55887e-11	9	1718	659	23006	under
benzoate metabolic process	1.1976	0.0728038	GO:0018874	benzoate metabolic process	P	9.1106e-06	2.26062e-07	8	18	660	24706	over
transferase activity, transferring pentosyl groups	1.1976	0.145608	GO:0016763	transferase activity, transferring pentosyl groups	F	0.000471493	1.6888e-05	8	36	660	24688	over
valine catabolic process	1.1976	0.169875	GO:0006574	valine catabolic process	P	0.00110862	4.453e-05	8	42	660	24682	over
leucine catabolic process	1.1976	0.169875	GO:0006552	leucine catabolic process	P	0.00110862	4.453e-05	8	42	660	24682	over
isoleucine catabolic process	1.1976	0.169875	GO:0006550	isoleucine catabolic process	P	0.00110862	4.453e-05	8	42	660	24682	over
branched-chain amino acid catabolic process	1.1976	0.169875	GO:0009083	branched-chain amino acid catabolic process	P	0.00110862	4.453e-05	8	42	660	24682	over
benzene-containing compound metabolic process	1.1976	0.186054	GO:0042537	benzene-containing compound metabolic process	P	0.00186675	7.86857e-05	8	46	660	24678	over
lysine metabolic process	1.1976	0.327617	GO:0006553	lysine metabolic process	P	0.0366509	0.00239342	8	81	660	24643	over
tissue development	1.1976	6.03867	GO:0009888	tissue development	P	4.62811e-08	6.87106e-10	8	1493	660	23231	under
intramolecular transferase activity	1.0479	0.141563	GO:0016866	intramolecular transferase activity	F	0.00230842	0.000102336	7	35	661	24689	over
carboxy-lyase activity	1.0479	0.141563	GO:0016831	carboxy-lyase activity	F	0.00230842	0.000102336	7	35	661	24689	over
lysine catabolic process	1.0479	0.230545	GO:0006554	lysine catabolic process	P	0.0237744	0.0014316	7	57	661	24667	over
aspartate family amino acid catabolic process	1.0479	0.270992	GO:0009068	aspartate family amino acid catabolic process	P	0.0495616	0.00331175	7	67	661	24657	over
intracellular organelle lumen	1.0479	3.00113	GO:0070013	intracellular organelle lumen	C	0.0256078	0.00156858	7	742	661	23982	under
organelle lumen	1.0479	3.00113	GO:0043233	organelle lumen	C	0.0256078	0.00156858	7	742	661	23982	under
membrane-enclosed lumen	1.0479	3.0618	GO:0031974	membrane-enclosed lumen	C	0.0196556	0.00116522	7	757	661	23967	under
microtubule-based process	1.0479	3.19932	GO:0007017	microtubule-based process	P	0.0118435	0.000647998	7	791	661	23933	under
nuclear part	1.0479	3.61188	GO:0044428	nuclear part	C	0.00175775	7.37261e-05	7	893	661	23831	under
plasma membrane	1.0479	6.55638	GO:0005886	plasma membrane	C	6.13329e-10	6.686e-12	7	1621	661	23103	under
regulation of cellular macromolecule biosynthetic process	1.0479	6.99725	GO:2000112	regulation of cellular macromolecule biosynthetic process	P	5.38825e-11	4.9605e-13	7	1730	661	22994	under
regulation of macromolecule biosynthetic process	1.0479	7.00129	GO:0010556	regulation of macromolecule biosynthetic process	P	5.38825e-11	4.97876e-13	7	1731	661	22993	under
cell periphery	1.0479	7.23184	GO:0071944	cell periphery	C	1.26833e-11	1.09294e-13	7	1788	661	22936	under
regulation of cellular biosynthetic process	1.0479	7.54732	GO:0031326	regulation of cellular biosynthetic process	P	1.99334e-12	1.6349e-14	7	1866	661	22858	under
regulation of biosynthetic process	1.0479	7.59181	GO:0009889	regulation of biosynthetic process	P	1.38071e-12	1.1181e-14	7	1877	661	22847	under
regulation of gene expression	1.0479	8.07313	GO:0010468	regulation of gene expression	P	1.05142e-13	7.75033e-16	7	1996	661	22728	under
regulation of macromolecule metabolic process	1.0479	9.31079	GO:0060255	regulation of macromolecule metabolic process	P	5.21373e-17	2.81472e-19	7	2302	661	22422	under
regulation of primary metabolic process	1.0479	10.2208	GO:0080090	regulation of primary metabolic process	P	1.33695e-19	6.10735e-22	7	2527	661	22197	under
regulation of cellular metabolic process	1.0479	10.5201	GO:0031323	regulation of cellular metabolic process	P	1.95129e-20	7.76138e-23	7	2601	661	22123	under
purine-nucleoside phosphorylase activity	0.898204	0	GO:0004731	purine-nucleoside phosphorylase activity	F	2.31386e-08	3.24306e-10	6	0	662	24724	over
oxidoreductase activity, acting on the CH-NH group of donors, NAD or NADP as acceptor	0.898204	0.0687591	GO:0016646	oxidoreductase activity, acting on the CH-NH group of donors, NAD or NADP as acceptor	F	0.000600614	2.23235e-05	6	17	662	24707	over
oxidoreductase activity, acting on the CH-NH group of donors	0.898204	0.0889824	GO:0016645	oxidoreductase activity, acting on the CH-NH group of donors	F	0.00177141	7.44831e-05	6	22	662	24702	over
nucleobase-containing compound catabolic process	0.898204	3.49862	GO:0034655	nucleobase-containing compound catabolic process	P	0.000894393	3.4914e-05	6	865	662	23859	under
cellular nitrogen compound catabolic process	0.898204	3.60379	GO:0044270	cellular nitrogen compound catabolic process	P	0.000695423	2.60344e-05	6	891	662	23833	under
heterocycle catabolic process	0.898204	3.61996	GO:0046700	heterocycle catabolic process	P	0.000503205	1.81806e-05	6	895	662	23829	under
aromatic compound catabolic process	0.898204	3.68468	GO:0019439	aromatic compound catabolic process	P	0.000377348	1.3085e-05	6	911	662	23813	under
organic cyclic compound catabolic process	0.898204	3.7413	GO:1901361	organic cyclic compound catabolic process	P	0.000394656	1.3808e-05	6	925	662	23799	under
cellular component movement	0.898204	5.08008	GO:0006928	cellular component movement	P	3.86395e-07	6.89991e-09	6	1256	662	23468	under
reproduction	0.898204	5.51286	GO:0000003	reproduction	P	3.83582e-08	5.57532e-10	6	1363	662	23361	under
ion transport	0.898204	6.54829	GO:0006811	ion transport	P	1.0718e-10	1.02373e-12	6	1619	662	23105	under
maltose O-acetyltransferase activity	0.748503	0	GO:0008925	maltose O-acetyltransferase activity	F	6.64503e-07	1.2418e-08	5	0	663	24724	over
O-acetyltransferase activity	0.748503	0.00808931	GO:0016413	O-acetyltransferase activity	F	9.93269e-06	2.49555e-07	5	2	663	24722	over
acetyl-CoA C-acyltransferase activity	0.748503	0.0161786	GO:0003988	acetyl-CoA C-acyltransferase activity	F	5.15011e-05	1.43296e-06	5	4	663	24720	over
C-acyltransferase activity	0.748503	0.0202233	GO:0016408	C-acyltransferase activity	F	9.5629e-05	2.8037e-06	5	5	663	24719	over
L-xylulose reductase (NADP+) activity	0.748503	0.0485358	GO:0050038	L-xylulose reductase (NADP+) activity	F	0.00144759	5.90638e-05	5	12	663	24712	over
xylulose metabolic process	0.748503	0.0525805	GO:0005997	xylulose metabolic process	P	0.0018936	8.00141e-05	5	13	663	24711	over
pentose metabolic process	0.748503	0.0728038	GO:0019321	pentose metabolic process	P	0.00570217	0.000281793	5	18	663	24706	over
brush border	0.748503	0.0889824	GO:0005903	brush border	C	0.0113928	0.00061979	5	22	663	24702	over
response to cadmium ion	0.748503	0.0970717	GO:0046686	response to cadmium ion	P	0.0152061	0.000873022	5	24	663	24700	over
microvillus	0.748503	0.129429	GO:0005902	microvillus	C	0.0409545	0.00269572	5	32	663	24692	over
cellular response to stress	0.748503	2.77868	GO:0033554	cellular response to stress	P	0.00792447	0.000408894	5	687	663	24037	under
cell projection	0.748503	3.39751	GO:0042995	cell projection	C	0.000433676	1.53534e-05	5	840	663	23884	under
multicellular organism reproduction	0.748503	4.39249	GO:0032504	multicellular organism reproduction	P	2.90751e-06	6.06738e-08	5	1086	663	23638	under
ion transmembrane transporter activity	0.748503	5.48455	GO:0015075	ion transmembrane transporter activity	F	6.58212e-09	8.67867e-11	5	1356	663	23368	under
regulation of transcription, DNA-dependent	0.748503	6.00227	GO:0006355	regulation of transcription, DNA-dependent	P	4.1878e-10	4.39128e-12	5	1484	663	23240	under
regulation of RNA biosynthetic process	0.748503	6.21259	GO:2001141	regulation of RNA biosynthetic process	P	1.52011e-10	1.4835e-12	5	1536	663	23188	under
regulation of RNA metabolic process	0.748503	6.79502	GO:0051252	regulation of RNA metabolic process	P	3.62521e-12	3.01097e-14	5	1680	663	23044	under
regulation of nucleobase-containing compound metabolic process	0.748503	8.72027	GO:0019219	regulation of nucleobase-containing compound metabolic process	P	2.54079e-17	1.34531e-19	5	2156	663	22568	under
regulation of nitrogen compound metabolic process	0.748503	9.0398	GO:0051171	regulation of nitrogen compound metabolic process	P	3.48374e-18	1.77225e-20	5	2235	663	22489	under
cell differentiation	0.748503	10.419	GO:0030154	cell differentiation	P	3.57979e-22	1.11497e-24	5	2576	663	22148	under
cellular developmental process	0.748503	10.9731	GO:0048869	cellular developmental process	P	1.35982e-23	3.81178e-26	5	2713	663	22011	under
system development	0.748503	12.2472	GO:0048731	system development	P	1.67646e-27	3.65506e-30	5	3028	663	21696	under
single organism signaling	0.748503	15.8753	GO:0044700	single organism signaling	P	2.22733e-38	2.08118e-41	5	3925	663	20799	under
signaling	0.748503	15.8753	GO:0023052	signaling	P	2.22733e-38	2.08118e-41	5	3925	663	20799	under
cell communication	0.748503	16.1665	GO:0007154	cell communication	P	2.389e-39	1.73619e-42	5	3997	663	20727	under
methylenetetrahydrofolate dehydrogenase (NADP+) activity	0.598802	0.00808931	GO:0004488	methylenetetrahydrofolate dehydrogenase (NADP+) activity	F	0.0002055	6.82725e-06	4	2	664	24722	over
methenyltetrahydrofolate cyclohydrolase activity	0.598802	0.00808931	GO:0004477	methenyltetrahydrofolate cyclohydrolase activity	F	0.0002055	6.82725e-06	4	2	664	24722	over
formate-tetrahydrofolate ligase activity	0.598802	0.00808931	GO:0004329	formate-tetrahydrofolate ligase activity	F	0.0002055	6.82725e-06	4	2	664	24722	over
C-acetyltransferase activity	0.598802	0.012134	GO:0016453	C-acetyltransferase activity	F	0.000438004	1.55975e-05	4	3	664	24721	over
acetyl-CoA C-acetyltransferase activity	0.598802	0.012134	GO:0003985	acetyl-CoA C-acetyltransferase activity	F	0.000438004	1.55975e-05	4	3	664	24721	over
D-xylose metabolic process	0.598802	0.0283126	GO:0042732	D-xylose metabolic process	P	0.00299323	0.00013518	4	7	664	24717	over
cyclohydrolase activity	0.598802	0.0323572	GO:0019238	cyclohydrolase activity	F	0.00424992	0.000198553	4	8	664	24716	over
fin regeneration	0.598802	0.0323572	GO:0031101	fin regeneration	P	0.00424992	0.000198553	4	8	664	24716	over
tissue regeneration	0.598802	0.0485358	GO:0042246	tissue regeneration	P	0.0122427	0.000671304	4	12	664	24712	over
cellular ketone body metabolic process	0.598802	0.0566251	GO:0046950	cellular ketone body metabolic process	P	0.0183883	0.00108245	4	14	664	24710	over
phosphatase activity	0.598802	2.1558	GO:0016791	phosphatase activity	F	0.0378325	0.00248237	4	533	664	24191	under
monovalent inorganic cation transport	0.598802	2.28927	GO:0015672	monovalent inorganic cation transport	P	0.0219483	0.0013148	4	566	664	24158	under
developmental growth	0.598802	2.42275	GO:0048589	developmental growth	P	0.0123922	0.000692171	4	599	664	24125	under
regulation of transcription, DNA-dependent	0.598802	2.62902	GO:0045449	regulation of transcription, DNA-dependent	P	0.00537203	0.000264363	4	650	664	24074	under
ATPase activity	0.598802	2.69374	GO:0016887	ATPase activity	F	0.00409604	0.000190513	4	666	664	24058	under
homeostatic process	0.598802	2.7989	GO:0042592	homeostatic process	P	0.00223838	9.528e-05	4	692	664	24032	under
enzyme regulator activity	0.598802	2.80294	GO:0030234	enzyme regulator activity	F	0.00224221	9.56758e-05	4	693	664	24031	under
phosphoric ester hydrolase activity	0.598802	2.80699	GO:0042578	phosphoric ester hydrolase activity	F	0.00224746	9.61331e-05	4	694	664	24030	under
growth	0.598802	3.20741	GO:0040007	growth	P	0.0002579	8.64842e-06	4	793	664	23931	under
carbohydrate derivative catabolic process	0.598802	3.54716	GO:1901136	carbohydrate derivative catabolic process	P	5.50723e-05	1.54376e-06	4	877	664	23847	under
nucleic acid binding transcription factor activity	0.598802	3.62401	GO:0001071	nucleic acid binding transcription factor activity	F	4.11506e-05	1.11507e-06	4	896	664	23828	under
sequence-specific DNA binding transcription factor activity	0.598802	3.62401	GO:0003700	sequence-specific DNA binding transcription factor activity	F	4.11506e-05	1.11507e-06	4	896	664	23828	under
purine ribonucleotide metabolic process	0.598802	3.86264	GO:0009150	purine ribonucleotide metabolic process	P	1.04988e-05	2.65957e-07	4	955	664	23769	under
purine nucleotide metabolic process	0.598802	3.89096	GO:0006163	purine nucleotide metabolic process	P	7.45195e-06	1.7949e-07	4	962	664	23762	under
ribonucleotide metabolic process	0.598802	3.94758	GO:0009259	ribonucleotide metabolic process	P	5.4641e-06	1.25271e-07	4	976	664	23748	under
organophosphate catabolic process	0.598802	3.95567	GO:0046434	organophosphate catabolic process	P	5.4641e-06	1.2553e-07	4	978	664	23746	under
ribose phosphate metabolic process	0.598802	3.95567	GO:0019693	ribose phosphate metabolic process	P	5.4641e-06	1.2553e-07	4	978	664	23746	under
transcription factor complex	0.598802	4.0487	GO:0005667	transcription factor complex	C	4.21763e-06	9.10783e-08	4	1001	664	23723	under
cell cycle	0.598802	4.16599	GO:0007049	cell cycle	P	2.16378e-06	4.38058e-08	4	1030	664	23694	under
cation transport	0.598802	4.81314	GO:0006812	cation transport	P	4.98099e-08	7.49837e-10	4	1190	664	23534	under
cell surface receptor signaling pathway	0.598802	5.92946	GO:0007166	cell surface receptor signaling pathway	P	8.84028e-11	8.35201e-13	4	1466	664	23258	under
regulation of biological quality	0.598802	7.62417	GO:0065008	regulation of biological quality	P	2.0238e-15	1.30269e-17	4	1885	664	22839	under
signal transduction	0.598802	13.2786	GO:0007165	signal transduction	P	7.31919e-32	1.13982e-34	4	3283	664	21441	under
allantoin biosynthetic process	0.449102	0	GO:0019428	allantoin biosynthetic process	P	0.000503181	1.81275e-05	3	0	665	24724	over
prostaglandin-D synthase activity	0.449102	0	GO:0004667	prostaglandin-D synthase activity	F	0.000503181	1.81275e-05	3	0	665	24724	over
deoxyribonuclease II activity	0.449102	0.00404465	GO:0004531	deoxyribonuclease II activity	F	0.001699	7.10855e-05	3	1	665	24723	over
histidine biosynthetic process	0.449102	0.00808931	GO:0000105	histidine biosynthetic process	P	0.00375426	0.000174227	3	2	665	24722	over
endodeoxyribonuclease activity, producing 3'-phosphomonoesters	0.449102	0.012134	GO:0016889	endodeoxyribonuclease activity, producing 3'-phosphomonoesters	F	0.00666104	0.000341627	3	3	665	24721	over
endonuclease activity, active with either ribo- or deoxyribonucleic acids and producing 3'-phosphomonoesters	0.449102	0.0161786	GO:0016894	endonuclease activity, active with either ribo- or deoxyribonucleic acids and producing 3'-phosphomonoesters	F	0.0108157	0.000586149	3	4	665	24720	over
3-hydroxyacyl-CoA dehydrogenase activity	0.449102	0.0161786	GO:0003857	3-hydroxyacyl-CoA dehydrogenase activity	F	0.0108157	0.000586149	3	4	665	24720	over
triterpenoid metabolic process	0.449102	0.0283126	GO:0006722	triterpenoid metabolic process	P	0.0300094	0.00189428	3	7	665	24717	over
allantoin metabolic process	0.449102	0.0283126	GO:0000255	allantoin metabolic process	P	0.0300094	0.00189428	3	7	665	24717	over
triterpenoid biosynthetic process	0.449102	0.0283126	GO:0016104	triterpenoid biosynthetic process	P	0.0300094	0.00189428	3	7	665	24717	over
hopanoid biosynthetic process	0.449102	0.0283126	GO:0019746	hopanoid biosynthetic process	P	0.0300094	0.00189428	3	7	665	24717	over
pentacyclic triterpenoid biosynthetic process	0.449102	0.0283126	GO:0019745	pentacyclic triterpenoid biosynthetic process	P	0.0300094	0.00189428	3	7	665	24717	over
hopanoid metabolic process	0.449102	0.0283126	GO:0019744	hopanoid metabolic process	P	0.0300094	0.00189428	3	7	665	24717	over
pentacyclic triterpenoid metabolic process	0.449102	0.0283126	GO:0019742	pentacyclic triterpenoid metabolic process	P	0.0300094	0.00189428	3	7	665	24717	over
response to organic substance	0.449102	1.96166	GO:0010033	response to organic substance	P	0.0354864	0.00229159	3	485	665	24239	under
microtubule cytoskeleton organization	0.449102	2.083	GO:0000226	microtubule cytoskeleton organization	P	0.0197516	0.00117501	3	515	665	24209	under
ATPase activity, coupled	0.449102	2.083	GO:0042623	ATPase activity, coupled	F	0.0197516	0.00117501	3	515	665	24209	under
monovalent inorganic cation transmembrane transporter activity	0.449102	2.13962	GO:0015077	monovalent inorganic cation transmembrane transporter activity	F	0.0145787	0.000833976	3	529	665	24195	under
sequence-specific DNA binding	0.449102	2.36612	GO:0043565	sequence-specific DNA binding	F	0.00443454	0.00020991	3	585	665	24139	under
ribonucleoprotein complex	0.449102	2.75036	GO:0030529	ribonucleoprotein complex	C	0.000708777	2.6638e-05	3	680	665	24044	under
inorganic cation transmembrane transporter activity	0.449102	3.08607	GO:0022890	inorganic cation transmembrane transporter activity	F	0.000100605	3.10138e-06	3	763	665	23961	under
purine ribonucleoside triphosphate catabolic process	0.449102	3.09011	GO:0009207	purine ribonucleoside triphosphate catabolic process	P	0.000100605	3.10311e-06	3	764	665	23960	under
ribonucleoside triphosphate catabolic process	0.449102	3.09011	GO:0009203	ribonucleoside triphosphate catabolic process	P	0.000100605	3.10311e-06	3	764	665	23960	under
purine nucleoside triphosphate catabolic process	0.449102	3.09011	GO:0009146	purine nucleoside triphosphate catabolic process	P	0.000100605	3.10311e-06	3	764	665	23960	under
purine ribonucleoside catabolic process	0.449102	3.09416	GO:0046130	purine ribonucleoside catabolic process	P	0.000100605	3.10728e-06	3	765	665	23959	under
purine nucleoside catabolic process	0.449102	3.09416	GO:0006152	purine nucleoside catabolic process	P	0.000100605	3.10728e-06	3	765	665	23959	under
nucleoside triphosphate catabolic process	0.449102	3.09416	GO:0009143	nucleoside triphosphate catabolic process	P	0.000100605	3.10728e-06	3	765	665	23959	under
ribonucleoside catabolic process	0.449102	3.0982	GO:0042454	ribonucleoside catabolic process	P	0.000100605	3.11391e-06	3	766	665	23958	under
ribonucleotide catabolic process	0.449102	3.10225	GO:0009261	ribonucleotide catabolic process	P	0.000100605	3.12302e-06	3	767	665	23957	under
purine ribonucleotide catabolic process	0.449102	3.10225	GO:0009154	purine ribonucleotide catabolic process	P	0.000100605	3.12302e-06	3	767	665	23957	under
purine nucleotide catabolic process	0.449102	3.11034	GO:0006195	purine nucleotide catabolic process	P	0.000101097	3.14877e-06	3	769	665	23955	under
purine-containing compound catabolic process	0.449102	3.11438	GO:0072523	purine-containing compound catabolic process	P	0.000101295	3.16548e-06	3	770	665	23954	under
nucleoside catabolic process	0.449102	3.12652	GO:0009164	nucleoside catabolic process	P	0.000103057	3.23124e-06	3	773	665	23951	under
glycosyl compound catabolic process	0.449102	3.13461	GO:1901658	glycosyl compound catabolic process	P	0.000104536	3.28847e-06	3	775	665	23949	under
nucleoside phosphate catabolic process	0.449102	3.16696	GO:1901292	nucleoside phosphate catabolic process	P	7.61459e-05	2.18983e-06	3	783	665	23941	under
nucleotide catabolic process	0.449102	3.16696	GO:0009166	nucleotide catabolic process	P	7.61459e-05	2.18983e-06	3	783	665	23941	under
serine family amino acid metabolic process	0.449102	3.20741	GO:0009069	serine family amino acid metabolic process	P	5.41697e-05	1.51284e-06	3	793	665	23931	under
cell cycle process	0.449102	3.27617	GO:0022402	cell cycle process	P	3.9294e-05	1.0566e-06	3	810	665	23914	under
cellular process involved in reproduction	0.449102	3.47436	GO:0048610	cellular process involved in reproduction	P	1.41298e-05	3.60593e-07	3	859	665	23865	under
purine ribonucleoside triphosphate metabolic process	0.449102	3.49054	GO:0009205	purine ribonucleoside triphosphate metabolic process	P	1.43721e-05	3.70045e-07	3	863	665	23861	under
purine nucleoside triphosphate metabolic process	0.449102	3.49054	GO:0009144	purine nucleoside triphosphate metabolic process	P	1.43721e-05	3.70045e-07	3	863	665	23861	under
ribonucleoside triphosphate metabolic process	0.449102	3.50267	GO:0009199	ribonucleoside triphosphate metabolic process	P	1.47211e-05	3.8056e-07	3	866	665	23858	under
nucleoside triphosphate metabolic process	0.449102	3.53907	GO:0009141	nucleoside triphosphate metabolic process	P	9.97944e-06	2.51765e-07	3	875	665	23849	under
gamete generation	0.449102	3.58761	GO:0007276	gamete generation	P	7.19006e-06	1.72436e-07	3	887	665	23837	under
purine ribonucleoside metabolic process	0.449102	3.66446	GO:0046128	purine ribonucleoside metabolic process	P	5.4095e-06	1.21871e-07	3	906	665	23818	under
purine nucleoside metabolic process	0.449102	3.66446	GO:0042278	purine nucleoside metabolic process	P	5.4095e-06	1.21871e-07	3	906	665	23818	under
sexual reproduction	0.449102	3.68063	GO:0019953	sexual reproduction	P	5.4641e-06	1.25938e-07	3	910	665	23814	under
ribonucleoside metabolic process	0.449102	3.74535	GO:0009119	ribonucleoside metabolic process	P	4.12214e-06	8.81604e-08	3	926	665	23798	under
organic substance transport	0.449102	3.81006	GO:0071702	organic substance transport	P	1.97889e-06	3.94681e-08	3	942	665	23782	under
single organism reproductive process	0.449102	3.81411	GO:0044702	single organism reproductive process	P	1.97889e-06	3.94342e-08	3	943	665	23781	under
cation transmembrane transporter activity	0.449102	3.91522	GO:0008324	cation transmembrane transporter activity	F	1.46785e-06	2.83451e-08	3	968	665	23756	under
multicellular organismal reproductive process	0.449102	4.08105	GO:0048609	multicellular organismal reproductive process	P	4.96e-07	9.06312e-09	3	1009	665	23715	under
response to external stimulus	0.449102	4.29138	GO:0009605	response to external stimulus	P	1.88278e-07	3.12755e-09	3	1061	665	23663	under
cytoskeleton organization	0.449102	4.36014	GO:0007010	cytoskeleton organization	P	8.66108e-08	1.37577e-09	3	1078	665	23646	under
negative regulation of cellular process	0.449102	4.67966	GO:0048523	negative regulation of cellular process	P	1.52274e-08	2.08681e-10	3	1157	665	23567	under
reproductive process	0.449102	4.72011	GO:0022414	reproductive process	P	1.05273e-08	1.42084e-10	3	1167	665	23557	under
positive regulation of cellular process	0.449102	4.97088	GO:0048522	positive regulation of cellular process	P	2.51185e-09	3.07723e-11	3	1229	665	23495	under
positive regulation of biological process	0.449102	5.38748	GO:0048518	positive regulation of biological process	P	2.09715e-10	2.06841e-12	3	1332	665	23392	under
negative regulation of biological process	0.449102	5.84452	GO:0048519	negative regulation of biological process	P	1.57065e-11	1.36975e-13	3	1445	665	23279	under
anatomical structure morphogenesis	0.449102	9.9822	GO:0009653	anatomical structure morphogenesis	P	2.94597e-23	8.56388e-26	3	2468	665	22256	under
imidazoleglycerol-phosphate synthase activity	0.299401	0	GO:0000107	imidazoleglycerol-phosphate synthase activity	F	0.0123922	0.000691076	2	0	666	24724	over
imidazoleglycerol-phosphate synthase complex	0.299401	0	GO:0009382	imidazoleglycerol-phosphate synthase complex	C	0.0123922	0.000691076	2	0	666	24724	over
germ cell repulsion	0.299401	0	GO:0035233	germ cell repulsion	P	0.0123922	0.000691076	2	0	666	24724	over
N-acylneuraminate cytidylyltransferase activity	0.299401	0.00404465	GO:0008781	N-acylneuraminate cytidylyltransferase activity	F	0.0321115	0.00203697	2	1	666	24723	over
alpha-1,4-N-acetylgalactosaminyltransferase activity	0.299401	0.00404465	GO:0035248	alpha-1,4-N-acetylgalactosaminyltransferase activity	F	0.0321115	0.00203697	2	1	666	24723	over
endoplasmic reticulum	0.299401	1.67044	GO:0005783	endoplasmic reticulum	C	0.0412159	0.0027172	2	413	666	24311	under
skeletal muscle tissue development	0.299401	1.77156	GO:0007519	skeletal muscle tissue development	P	0.0218965	0.00130942	2	438	666	24286	under
regulation of cellular protein metabolic process	0.299401	1.82009	GO:0032268	regulation of cellular protein metabolic process	P	0.0158343	0.000910737	2	450	666	24274	under
cell junction	0.299401	1.83223	GO:0030054	cell junction	C	0.0160259	0.000923419	2	453	666	24271	under
striated muscle tissue development	0.299401	1.87672	GO:0014706	striated muscle tissue development	P	0.0117076	0.00063935	2	464	666	24260	under
regulation of protein metabolic process	0.299401	1.98997	GO:0051246	regulation of protein metabolic process	P	0.00628602	0.000314562	2	492	666	24232	under
muscle tissue development	0.299401	1.98997	GO:0060537	muscle tissue development	P	0.00628602	0.000314562	2	492	666	24232	under
RNA processing	0.299401	2.11131	GO:0006396	RNA processing	P	0.0033601	0.000154606	2	522	666	24202	under
sensory perception	0.299401	2.18007	GO:0007600	sensory perception	P	0.00241589	0.000108605	2	539	666	24185	under
GTP catabolic process	0.299401	2.43488	GO:0006184	GTP catabolic process	P	0.000695423	2.60639e-05	2	602	666	24122	under
guanosine-containing compound catabolic process	0.299401	2.43488	GO:1901069	guanosine-containing compound catabolic process	P	0.000695423	2.60639e-05	2	602	666	24122	under
mitotic cell cycle	0.299401	2.45106	GO:0000278	mitotic cell cycle	P	0.000710856	2.67899e-05	2	606	666	24118	under
skeletal muscle organ development	0.299401	2.56835	GO:0060538	skeletal muscle organ development	P	0.000372326	1.28721e-05	2	635	666	24089	under
GTP metabolic process	0.299401	2.66947	GO:0046039	GTP metabolic process	P	0.000186717	6.02875e-06	2	660	666	24064	under
guanosine-containing compound metabolic process	0.299401	2.67352	GO:1901068	guanosine-containing compound metabolic process	P	0.000186917	6.05463e-06	2	661	666	24063	under
chemotaxis	0.299401	2.77059	GO:0006935	chemotaxis	P	9.63196e-05	2.86999e-06	2	685	666	24039	under
cellular process involved in reproduction in multicellular organism	0.299401	2.78677	GO:0022412	cellular process involved in reproduction in multicellular organism	P	9.65217e-05	2.88603e-06	2	689	666	24035	under
calcium ion binding	0.299401	2.82317	GO:0005509	calcium ion binding	F	0.000100605	3.07549e-06	2	698	666	24026	under
muscle organ development	0.299401	2.92024	GO:0007517	muscle organ development	P	5.05411e-05	1.401e-06	2	722	666	24002	under
developmental process involved in reproduction	0.299401	2.97686	GO:0003006	developmental process involved in reproduction	P	3.59504e-05	9.62957e-07	2	736	666	23988	under
pattern specification process	0.299401	3.25999	GO:0007389	pattern specification process	P	6.31457e-06	1.47506e-07	2	806	666	23918	under
muscle structure development	0.299401	3.30044	GO:0061061	muscle structure development	P	6.64278e-06	1.56403e-07	2	816	666	23908	under
ion channel activity	0.299401	3.30448	GO:0005216	ion channel activity	F	6.6508e-06	1.58122e-07	2	817	666	23907	under
substrate-specific channel activity	0.299401	3.30448	GO:0022838	substrate-specific channel activity	F	6.6508e-06	1.58122e-07	2	817	666	23907	under
taxis	0.299401	3.32066	GO:0042330	taxis	P	4.67424e-06	1.01424e-07	2	821	666	23903	under
passive transmembrane transporter activity	0.299401	3.33684	GO:0022803	passive transmembrane transporter activity	F	4.68908e-06	1.0272e-07	2	825	666	23899	under
channel activity	0.299401	3.33684	GO:0015267	channel activity	F	4.68908e-06	1.0272e-07	2	825	666	23899	under
embryo development	0.299401	3.37729	GO:0009790	embryo development	P	3.31982e-06	6.96225e-08	2	835	666	23889	under
regulation of signal transduction	0.299401	3.895	GO:0009966	regulation of signal transduction	P	2.0535e-07	3.51772e-09	2	963	666	23761	under
locomotion	0.299401	4.69584	GO:0040011	locomotion	P	1.34238e-09	1.5159e-11	2	1161	666	23563	under
regulation of cell communication	0.299401	4.70798	GO:0010646	regulation of cell communication	P	1.34238e-09	1.5191e-11	2	1164	666	23560	under
regulation of signaling	0.299401	4.72415	GO:0023051	regulation of signaling	P	1.35382e-09	1.54609e-11	2	1168	666	23556	under
regulation of response to stimulus	0.299401	4.78078	GO:0048583	regulation of response to stimulus	P	9.36793e-10	1.04066e-11	2	1182	666	23542	under
neurological system process	0.299401	5.94564	GO:0050877	neurological system process	P	7.47631e-13	5.82146e-15	2	1470	666	23254	under
system process	0.299401	6.43909	GO:0003008	system process	P	2.08635e-14	1.45126e-16	2	1592	666	23132	under
cell development	0.299401	8.08122	GO:0048468	cell development	P	4.23922e-19	2.02454e-21	2	1998	666	22726	under
organ development	0.299401	8.91846	GO:0048513	organ development	P	2.43929e-21	8.35721e-24	2	2205	666	22519	under
phospholipid metabolic process	0.149701	1.33474	GO:0006644	phospholipid metabolic process	P	0.0413505	0.00273037	1	330	667	24394	under
cellular macromolecular complex assembly	0.149701	1.42372	GO:0034622	cellular macromolecular complex assembly	P	0.0316116	0.0019987	1	352	667	24372	under
cell proliferation	0.149701	1.56124	GO:0008283	cell proliferation	P	0.0114368	0.000623371	1	386	667	24338	under
organophosphate biosynthetic process	0.149701	1.65022	GO:0090407	organophosphate biosynthetic process	P	0.00861872	0.000446505	1	408	667	24316	under
lateral inhibition	0.149701	1.69471	GO:0046331	lateral inhibition	P	0.00605496	0.000301114	1	419	667	24305	under
cell-cell signaling involved in cell fate commitment	0.149701	1.71089	GO:0045168	cell-cell signaling involved in cell fate commitment	P	0.00620108	0.000309024	1	423	667	24301	under
phospholipid binding	0.149701	1.74729	GO:0005543	phospholipid binding	F	0.00438815	0.000206378	1	432	667	24292	under
regulation of cell cycle	0.149701	1.75538	GO:0051726	regulation of cell cycle	P	0.00441419	0.000208061	1	434	667	24290	under
striated muscle cell differentiation	0.149701	2.11131	GO:0051146	striated muscle cell differentiation	P	0.000595577	2.20744e-05	1	522	667	24202	under
muscle cell differentiation	0.149701	2.20838	GO:0042692	muscle cell differentiation	P	0.000300381	1.02913e-05	1	546	667	24178	under
immune system process	0.149701	2.3095	GO:0002376	immune system process	P	0.000221129	7.36942e-06	1	571	667	24153	under
lipid binding	0.149701	2.32163	GO:0008289	lipid binding	F	0.000227581	7.60808e-06	1	574	667	24150	under
response to abiotic stimulus	0.149701	2.35399	GO:0009628	response to abiotic stimulus	P	0.000152616	4.91187e-06	1	582	667	24142	under
regulation of cell differentiation	0.149701	2.73419	GO:0045595	regulation of cell differentiation	P	2.02249e-05	5.2704e-07	1	676	667	24048	under
metal ion transport	0.149701	2.79486	GO:0030001	metal ion transport	P	1.41298e-05	3.60872e-07	1	691	667	24033	under
multi-organism process	0.149701	2.8353	GO:0051704	multi-organism process	P	9.41777e-06	2.35276e-07	1	701	667	24023	under
actin cytoskeleton organization	0.149701	2.8717	GO:0030036	actin cytoskeleton organization	P	6.64278e-06	1.56552e-07	1	710	667	24014	under
actin filament-based process	0.149701	2.89597	GO:0030029	actin filament-based process	P	6.72867e-06	1.60672e-07	1	716	667	24008	under
anatomical structure formation involved in morphogenesis	0.149701	3.04158	GO:0048646	anatomical structure formation involved in morphogenesis	P	2.41304e-06	4.93531e-08	1	752	667	23972	under
cell fate commitment	0.149701	3.33279	GO:0045165	cell fate commitment	P	6.12081e-07	1.13748e-08	1	824	667	23900	under
instar larval or pupal development	0.149701	3.79793	GO:0002165	instar larval or pupal development	P	3.37907e-08	4.87635e-10	1	939	667	23785	under
plasma membrane part	0.149701	3.86264	GO:0044459	plasma membrane part	C	2.34993e-08	3.3424e-10	1	955	667	23769	under
regulation of cellular component organization	0.149701	4.11746	GO:0051128	regulation of cellular component organization	P	3.45539e-09	4.37664e-11	1	1018	667	23706	under
post-embryonic development	0.149701	4.22666	GO:0009791	post-embryonic development	P	2.60117e-09	3.21365e-11	1	1045	667	23679	under
regulation of developmental process	0.149701	4.52597	GO:0050793	regulation of developmental process	P	4.19459e-10	4.44194e-12	1	1119	667	23605	under
regulation of multicellular organismal process	0.149701	4.53001	GO:0051239	regulation of multicellular organismal process	P	2.62295e-10	2.72316e-12	1	1120	667	23604	under
cell-cell signaling	0.149701	5.37534	GO:0007267	cell-cell signaling	P	1.22376e-12	9.783e-15	1	1329	667	23395	under
neuronal cell body	0	0.938359	GO:0043025	neuronal cell body	C	0.0495616	0.00331653	0	232	668	24492	under
chaeta development	0	0.938359	GO:0022416	chaeta development	P	0.0495616	0.00331653	0	232	668	24492	under
regulation of cellular localization	0	0.942404	GO:0060341	regulation of cellular localization	P	0.0495616	0.00332067	0	233	668	24491	under
cell body	0	0.942404	GO:0044297	cell body	C	0.0495616	0.00332067	0	233	668	24491	under
mating	0	0.942404	GO:0007618	mating	P	0.0495616	0.00332067	0	233	668	24491	under
cognition	0	0.950493	GO:0050890	cognition	P	0.0495616	0.00333944	0	235	668	24489	under
purine NTP-dependent helicase activity	0	0.950493	GO:0070035	purine NTP-dependent helicase activity	F	0.0495616	0.00333944	0	235	668	24489	under
learning or memory	0	0.950493	GO:0007611	learning or memory	P	0.0495616	0.00333944	0	235	668	24489	under
ATP-dependent helicase activity	0	0.950493	GO:0008026	ATP-dependent helicase activity	F	0.0495616	0.00333944	0	235	668	24489	under
cell fate determination	0	0.954538	GO:0001709	cell fate determination	P	0.0497027	0.00335411	0	236	668	24488	under
cation homeostasis	0	0.958583	GO:0055080	cation homeostasis	P	0.0498962	0.00337234	0	237	668	24487	under
embryonic development via the syncytial blastoderm	0	0.999029	GO:0001700	embryonic development via the syncytial blastoderm	P	0.0350289	0.00224022	0	247	668	24477	under
imaginal disc-derived wing hair organization	0	1.01116	GO:0035317	imaginal disc-derived wing hair organization	P	0.0352094	0.00225908	0	250	668	24474	under
non-sensory hair organization	0	1.01116	GO:0035316	non-sensory hair organization	P	0.0352094	0.00225908	0	250	668	24474	under
developmental cell growth	0	1.01521	GO:0048588	developmental cell growth	P	0.0353255	0.00227019	0	251	668	24473	under
cellular protein complex assembly	0	1.01925	GO:0043623	cellular protein complex assembly	P	0.0354221	0.00228376	0	252	668	24472	under
positive regulation of transcription from RNA polymerase II promoter	0	1.01925	GO:0045944	positive regulation of transcription from RNA polymerase II promoter	P	0.0354221	0.00228376	0	252	668	24472	under
negative regulation of developmental process	0	1.02734	GO:0051093	negative regulation of developmental process	P	0.0358427	0.00231831	0	254	668	24470	under
oocyte axis specification	0	1.03543	GO:0007309	oocyte axis specification	P	0.0364742	0.00236295	0	256	668	24468	under
chromosome segregation	0	1.03948	GO:0007059	chromosome segregation	P	0.0366431	0.0023891	0	257	668	24467	under
sequence-specific DNA binding RNA polymerase II transcription factor activity	0	1.03948	GO:0000981	sequence-specific DNA binding RNA polymerase II transcription factor activity	F	0.0366431	0.0023891	0	257	668	24467	under
hair cell differentiation	0	1.03948	GO:0035315	hair cell differentiation	P	0.0366431	0.0023891	0	257	668	24467	under
antimicrobial humoral response	0	1.04352	GO:0019730	antimicrobial humoral response	P	0.0369665	0.00241786	0	258	668	24466	under
response to light stimulus	0	1.04757	GO:0009416	response to light stimulus	P	0.0373871	0.00244926	0	259	668	24465	under
humoral immune response	0	1.0597	GO:0006959	humoral immune response	P	0.0250126	0.00151395	0	262	668	24462	under
reproductive behavior	0	1.0597	GO:0019098	reproductive behavior	P	0.0250126	0.00151395	0	262	668	24462	under
synaptic growth at neuromuscular junction	0	1.0597	GO:0051124	synaptic growth at neuromuscular junction	P	0.0250126	0.00151395	0	262	668	24462	under
voltage-gated cation channel activity	0	1.07588	GO:0022843	voltage-gated cation channel activity	F	0.0253248	0.00153745	0	266	668	24458	under
oocyte construction	0	1.07992	GO:0007308	oocyte construction	P	0.0253495	0.0015475	0	267	668	24457	under
dendrite morphogenesis	0	1.07992	GO:0048813	dendrite morphogenesis	P	0.0253495	0.0015475	0	267	668	24457	under
epidermal cell differentiation	0	1.07992	GO:0009913	epidermal cell differentiation	P	0.0253495	0.0015475	0	267	668	24457	under
segmentation	0	1.08801	GO:0035282	segmentation	P	0.0256316	0.0015727	0	269	668	24455	under
cell projection assembly	0	1.0961	GO:0030031	cell projection assembly	P	0.0261115	0.00160486	0	271	668	24453	under
ion homeostasis	0	1.10015	GO:0050801	ion homeostasis	P	0.0263274	0.0016236	0	272	668	24452	under
transcription factor binding	0	1.10015	GO:0008134	transcription factor binding	F	0.0263274	0.0016236	0	272	668	24452	under
regulation of neuron differentiation	0	1.10419	GO:0045664	regulation of neuron differentiation	P	0.0264821	0.00164413	0	273	668	24451	under
ligand-gated channel activity	0	1.10419	GO:0022834	ligand-gated channel activity	F	0.0264821	0.00164413	0	273	668	24451	under
ligand-gated ion channel activity	0	1.10419	GO:0015276	ligand-gated ion channel activity	F	0.0264821	0.00164413	0	273	668	24451	under
positive regulation of catalytic activity	0	1.11632	GO:0043085	positive regulation of catalytic activity	P	0.0176373	0.00102186	0	276	668	24448	under
adult behavior	0	1.11632	GO:0030534	adult behavior	P	0.0176373	0.00102186	0	276	668	24448	under
regulation of cell projection organization	0	1.12037	GO:0031344	regulation of cell projection organization	P	0.0176373	0.00102359	0	277	668	24447	under
oocyte development	0	1.12846	GO:0048599	oocyte development	P	0.0177231	0.00103041	0	279	668	24445	under
tyrosine metabolic process	0	1.13655	GO:0006570	tyrosine metabolic process	P	0.0178546	0.00104177	0	281	668	24443	under
dendrite development	0	1.13655	GO:0016358	dendrite development	P	0.0178546	0.00104177	0	281	668	24443	under
voltage-gated ion channel activity	0	1.14868	GO:0005244	voltage-gated ion channel activity	F	0.018231	0.00106751	0	284	668	24440	under
voltage-gated channel activity	0	1.14868	GO:0022832	voltage-gated channel activity	F	0.018231	0.00106751	0	284	668	24440	under
skin development	0	1.15273	GO:0043588	skin development	P	0.018353	0.00107847	0	285	668	24439	under
epidermis development	0	1.15273	GO:0008544	epidermis development	P	0.018353	0.00107847	0	285	668	24439	under
negative regulation of signal transduction	0	1.15677	GO:0009968	negative regulation of signal transduction	P	0.0184623	0.00109064	0	286	668	24438	under
response to radiation	0	1.15677	GO:0009314	response to radiation	P	0.0184623	0.00109064	0	286	668	24438	under
anion transport	0	1.16082	GO:0006820	anion transport	P	0.0186563	0.00110404	0	287	668	24437	under
sensory perception of sound	0	1.1689	GO:0007605	sensory perception of sound	P	0.0123922	0.000689961	0	289	668	24435	under
oocyte differentiation	0	1.17295	GO:0009994	oocyte differentiation	P	0.0123922	0.000690004	0	290	668	24434	under
synapse assembly	0	1.18508	GO:0007416	synapse assembly	P	0.0124135	0.000694653	0	293	668	24431	under
negative regulation of response to stimulus	0	1.20126	GO:0048585	negative regulation of response to stimulus	P	0.0126707	0.000711673	0	297	668	24427	under
cellular component assembly involved in morphogenesis	0	1.20126	GO:0010927	cellular component assembly involved in morphogenesis	P	0.0126707	0.000711673	0	297	668	24427	under
nucleoplasm part	0	1.20531	GO:0044451	nucleoplasm part	C	0.0127348	0.000717917	0	298	668	24426	under
actin binding	0	1.20531	GO:0003779	actin binding	F	0.0127348	0.000717917	0	298	668	24426	under
sensory perception of mechanical stimulus	0	1.2134	GO:0050954	sensory perception of mechanical stimulus	P	0.0129759	0.000732861	0	300	668	24424	under
tube development	0	1.21744	GO:0035295	tube development	P	0.0131063	0.000741584	0	301	668	24423	under
regulation of organelle organization	0	1.22149	GO:0033043	regulation of organelle organization	P	0.0132269	0.000751156	0	302	668	24422	under
positive regulation of cellular component organization	0	1.22149	GO:0051130	positive regulation of cellular component organization	P	0.0132269	0.000751156	0	302	668	24422	under
synaptic vesicle transport	0	1.22553	GO:0048489	synaptic vesicle transport	P	0.0133375	0.00076159	0	303	668	24421	under
establishment of synaptic vesicle localization	0	1.22553	GO:0097480	establishment of synaptic vesicle localization	P	0.0133375	0.00076159	0	303	668	24421	under
negative regulation of transcription, DNA-dependent	0	1.22553	GO:0045892	negative regulation of transcription, DNA-dependent	P	0.0133375	0.00076159	0	303	668	24421	under
exocytosis	0	1.23362	GO:0006887	exocytosis	P	0.00888217	0.000466367	0	305	668	24419	under
cell maturation	0	1.23362	GO:0048469	cell maturation	P	0.00888217	0.000466367	0	305	668	24419	under
regulation of neurogenesis	0	1.23766	GO:0050767	regulation of neurogenesis	P	0.00888217	0.000467158	0	306	668	24418	under
enzyme binding	0	1.23766	GO:0019899	enzyme binding	F	0.00888217	0.000467158	0	306	668	24418	under
regulation of anatomical structure size	0	1.24575	GO:0090066	regulation of anatomical structure size	P	0.00888217	0.000470298	0	308	668	24416	under
eye photoreceptor cell development	0	1.24575	GO:0042462	eye photoreceptor cell development	P	0.00888217	0.000470298	0	308	668	24416	under
compound eye photoreceptor development	0	1.24575	GO:0042051	compound eye photoreceptor development	P	0.00888217	0.000470298	0	308	668	24416	under
neuron recognition	0	1.24575	GO:0008038	neuron recognition	P	0.00888217	0.000470298	0	308	668	24416	under
regulation of developmental growth	0	1.25384	GO:0048638	regulation of developmental growth	P	0.00894624	0.000475548	0	310	668	24414	under
G-protein coupled receptor activity	0	1.26193	GO:0004930	G-protein coupled receptor activity	F	0.00906794	0.000482958	0	312	668	24412	under
regulation of synapse structure and activity	0	1.26598	GO:0050803	regulation of synapse structure and activity	P	0.00908223	0.000487491	0	313	668	24411	under
synaptic vesicle localization	0	1.26598	GO:0097479	synaptic vesicle localization	P	0.00908223	0.000487491	0	313	668	24411	under
cation channel complex	0	1.26598	GO:0034703	cation channel complex	C	0.00908223	0.000487491	0	313	668	24411	under
regulation of cell shape	0	1.26598	GO:0008360	regulation of cell shape	P	0.00908223	0.000487491	0	313	668	24411	under
maintenance of location	0	1.27002	GO:0051235	maintenance of location	P	0.00915942	0.000492585	0	314	668	24410	under
cytoplasmic transport	0	1.29833	GO:0016482	cytoplasmic transport	P	0.00629975	0.000316026	0	321	668	24403	under
negative regulation of RNA metabolic process	0	1.30238	GO:0051253	negative regulation of RNA metabolic process	P	0.00629975	0.000317094	0	322	668	24402	under
phosphoprotein phosphatase activity	0	1.30642	GO:0004721	phosphoprotein phosphatase activity	F	0.00629975	0.000318519	0	323	668	24401	under
cell recognition	0	1.30642	GO:0008037	cell recognition	P	0.00629975	0.000318519	0	323	668	24401	under
developmental maturation	0	1.3226	GO:0021700	developmental maturation	P	0.00643212	0.000327883	0	327	668	24397	under
protein dephosphorylation	0	1.3226	GO:0006470	protein dephosphorylation	P	0.00643212	0.000327883	0	327	668	24397	under
multi-organism behavior	0	1.3226	GO:0051705	multi-organism behavior	P	0.00643212	0.000327883	0	327	668	24397	under
establishment of vesicle localization	0	1.3226	GO:0051650	establishment of vesicle localization	P	0.00643212	0.000327883	0	327	668	24397	under
mitosis	0	1.33069	GO:0007067	mitosis	P	0.00655508	0.000334832	0	329	668	24395	under
positive regulation of molecular function	0	1.33878	GO:0044093	positive regulation of molecular function	P	0.00668112	0.000343351	0	331	668	24393	under
photoreceptor cell development	0	1.34282	GO:0042461	photoreceptor cell development	P	0.00447622	0.000212853	0	332	668	24392	under
chemical homeostasis	0	1.34687	GO:0048878	chemical homeostasis	P	0.00447622	0.000212749	0	333	668	24391	under
negative regulation of nitrogen compound metabolic process	0	1.359	GO:0051172	negative regulation of nitrogen compound metabolic process	P	0.00447622	0.000213853	0	336	668	24388	under
negative regulation of nucleobase-containing compound metabolic process	0	1.359	GO:0045934	negative regulation of nucleobase-containing compound metabolic process	P	0.00447622	0.000213853	0	336	668	24388	under
enzyme linked receptor protein signaling pathway	0	1.36305	GO:0007167	enzyme linked receptor protein signaling pathway	P	0.00447622	0.000214703	0	337	668	24387	under
vesicle localization	0	1.36305	GO:0051648	vesicle localization	P	0.00447622	0.000214703	0	337	668	24387	under
dorsal/ventral pattern formation	0	1.36709	GO:0009953	dorsal/ventral pattern formation	P	0.00447964	0.000215797	0	338	668	24386	under
cell growth	0	1.36709	GO:0016049	cell growth	P	0.00447964	0.000215797	0	338	668	24386	under
negative regulation of cell communication	0	1.37114	GO:0010648	negative regulation of cell communication	P	0.00448815	0.000217139	0	339	668	24385	under
negative regulation of signaling	0	1.37114	GO:0023057	negative regulation of signaling	P	0.00448815	0.000217139	0	339	668	24385	under
brain development	0	1.38327	GO:0007420	brain development	P	0.00459297	0.000222686	0	342	668	24382	under
nuclear division	0	1.39136	GO:0000280	nuclear division	P	0.00468613	0.00022769	0	344	668	24380	under
ovarian follicle cell development	0	1.39541	GO:0030707	ovarian follicle cell development	P	0.00473581	0.000230595	0	345	668	24379	under
neuromuscular junction development	0	1.39945	GO:0007528	neuromuscular junction development	P	0.00479092	0.000233776	0	346	668	24378	under
establishment of tissue polarity	0	1.40349	GO:0007164	establishment of tissue polarity	P	0.00316109	0.000143745	0	347	668	24377	under
establishment of planar polarity	0	1.40349	GO:0001736	establishment of planar polarity	P	0.00316109	0.000143745	0	347	668	24377	under
regulation of transport	0	1.43181	GO:0051049	regulation of transport	P	0.00323074	0.000147248	0	354	668	24370	under
organelle fission	0	1.43585	GO:0048285	organelle fission	P	0.00324907	0.000148421	0	355	668	24369	under
negative regulation of cellular macromolecule biosynthetic process	0	1.45203	GO:2000113	negative regulation of cellular macromolecule biosynthetic process	P	0.0033601	0.000154888	0	359	668	24365	under
skeletal muscle fiber development	0	1.45203	GO:0048741	skeletal muscle fiber development	P	0.0033601	0.000154888	0	359	668	24365	under
neurotransmitter secretion	0	1.45608	GO:0007269	neurotransmitter secretion	P	0.00339747	0.000156964	0	360	668	24364	under
regulation of Ras protein signal transduction	0	1.46012	GO:0046578	regulation of Ras protein signal transduction	P	0.00224866	9.71415e-05	0	361	668	24363	under
morphogenesis of a polarized epithelium	0	1.47225	GO:0001738	morphogenesis of a polarized epithelium	P	0.00224866	9.73315e-05	0	364	668	24360	under
negative regulation of macromolecule biosynthetic process	0	1.47225	GO:0010558	negative regulation of macromolecule biosynthetic process	P	0.00224866	9.73315e-05	0	364	668	24360	under
negative regulation of cellular biosynthetic process	0	1.4763	GO:0031327	negative regulation of cellular biosynthetic process	P	0.00224866	9.76148e-05	0	365	668	24359	under
defense response	0	1.48034	GO:0006952	defense response	P	0.00224866	9.80102e-05	0	366	668	24358	under
germ cell development	0	1.48034	GO:0007281	germ cell development	P	0.00224866	9.80102e-05	0	366	668	24358	under
generation of a signal involved in cell-cell signaling	0	1.48439	GO:0003001	generation of a signal involved in cell-cell signaling	P	0.00224866	9.8519e-05	0	367	668	24357	under
muscle fiber development	0	1.48439	GO:0048747	muscle fiber development	P	0.00224866	9.8519e-05	0	367	668	24357	under
signal release	0	1.48439	GO:0023061	signal release	P	0.00224866	9.8519e-05	0	367	668	24357	under
regulation of neurotransmitter levels	0	1.49248	GO:0001505	regulation of neurotransmitter levels	P	0.00227441	9.98834e-05	0	369	668	24355	under
embryo development ending in birth or egg hatching	0	1.49652	GO:0009792	embryo development ending in birth or egg hatching	P	0.00228856	0.000100742	0	370	668	24354	under
negative regulation of biosynthetic process	0	1.50057	GO:0009890	negative regulation of biosynthetic process	P	0.00230536	0.000101721	0	371	668	24353	under
epithelial cell differentiation	0	1.50461	GO:0030855	epithelial cell differentiation	P	0.00230859	0.000102822	0	372	668	24352	under
locomotory behavior	0	1.50461	GO:0007626	locomotory behavior	P	0.00230859	0.000102822	0	372	668	24352	under
nucleoplasm	0	1.52888	GO:0005654	nucleoplasm	C	0.00159756	6.56805e-05	0	378	668	24346	under
ion channel complex	0	1.53697	GO:0034702	ion channel complex	C	0.00160295	6.60684e-05	0	380	668	24344	under
endocytosis	0	1.54506	GO:0006897	endocytosis	P	0.00161169	6.67631e-05	0	382	668	24342	under
small GTPase regulator activity	0	1.55719	GO:0005083	small GTPase regulator activity	F	0.00164295	6.83994e-05	0	385	668	24339	under
axon	0	1.55719	GO:0030424	axon	C	0.00164295	6.83994e-05	0	385	668	24339	under
response to other organism	0	1.56124	GO:0051707	response to other organism	P	0.00165585	6.91082e-05	0	386	668	24338	under
response to biotic stimulus	0	1.57741	GO:0009607	response to biotic stimulus	P	0.00110862	4.43162e-05	0	390	668	24334	under
axis specification	0	1.5855	GO:0009798	axis specification	P	0.00110862	4.43283e-05	0	392	668	24332	under
active transmembrane transporter activity	0	1.59359	GO:0022804	active transmembrane transporter activity	F	0.00110862	4.45426e-05	0	394	668	24330	under
Ras protein signal transduction	0	1.59764	GO:0007265	Ras protein signal transduction	P	0.00111034	4.47271e-05	0	395	668	24329	under
positive regulation of transcription, DNA-dependent	0	1.60977	GO:0045893	positive regulation of transcription, DNA-dependent	P	0.00112906	4.55985e-05	0	398	668	24326	under
dephosphorylation	0	1.61382	GO:0016311	dephosphorylation	P	0.00113602	4.59976e-05	0	399	668	24325	under
immune response	0	1.63404	GO:0006955	immune response	P	0.0012003	4.88493e-05	0	404	668	24320	under
neurotransmitter transport	0	1.63808	GO:0006836	neurotransmitter transport	P	0.000782557	2.99163e-05	0	405	668	24319	under
cellular homeostasis	0	1.63808	GO:0019725	cellular homeostasis	P	0.000782557	2.99163e-05	0	405	668	24319	under
regulation of GTP catabolic process	0	1.64213	GO:0033124	regulation of GTP catabolic process	P	0.000782557	2.99212e-05	0	406	668	24318	under
regulation of GTPase activity	0	1.64213	GO:0043087	regulation of GTPase activity	P	0.000782557	2.99212e-05	0	406	668	24318	under
regulation of small GTPase mediated signal transduction	0	1.65022	GO:0051056	regulation of small GTPase mediated signal transduction	P	0.000782557	3.00337e-05	0	408	668	24316	under
regulation of purine nucleotide catabolic process	0	1.65426	GO:0033121	regulation of purine nucleotide catabolic process	P	0.000782557	3.01421e-05	0	409	668	24315	under
regulation of nucleotide catabolic process	0	1.65426	GO:0030811	regulation of nucleotide catabolic process	P	0.000782557	3.01421e-05	0	409	668	24315	under
regulation of nucleoside metabolic process	0	1.65426	GO:0009118	regulation of nucleoside metabolic process	P	0.000782557	3.01421e-05	0	409	668	24315	under
actin filament organization	0	1.6664	GO:0007015	actin filament organization	P	0.000794431	3.06819e-05	0	412	668	24312	under
establishment of organelle localization	0	1.67044	GO:0051656	establishment of organelle localization	P	0.000798841	3.09352e-05	0	413	668	24311	under
intracellular protein transport	0	1.67449	GO:0006886	intracellular protein transport	P	0.000804196	3.12261e-05	0	414	668	24310	under
compound eye photoreceptor cell differentiation	0	1.68662	GO:0001751	compound eye photoreceptor cell differentiation	P	0.000830437	3.23312e-05	0	417	668	24307	under
secretion by cell	0	1.69471	GO:0032940	secretion by cell	P	0.000555767	2.02061e-05	0	419	668	24305	under
cell projection part	0	1.69471	GO:0044463	cell projection part	C	0.000555767	2.02061e-05	0	419	668	24305	under
secretion	0	1.70684	GO:0046903	secretion	P	0.000555767	2.02527e-05	0	422	668	24302	under
glycerolipid metabolic process	0	1.71089	GO:0046486	glycerolipid metabolic process	P	0.000555892	2.0315e-05	0	423	668	24301	under
eye photoreceptor cell differentiation	0	1.72707	GO:0001754	eye photoreceptor cell differentiation	P	0.000567727	2.08065e-05	0	427	668	24297	under
regulation of purine nucleotide metabolic process	0	1.73111	GO:1900542	regulation of purine nucleotide metabolic process	P	0.000571166	2.09918e-05	0	428	668	24296	under
regulation of nucleotide metabolic process	0	1.73516	GO:0006140	regulation of nucleotide metabolic process	P	0.000575286	2.12029e-05	0	429	668	24295	under
synapse organization	0	1.74325	GO:0050808	synapse organization	P	0.000587242	2.17045e-05	0	431	668	24293	under
negative regulation of cellular metabolic process	0	1.75942	GO:0031324	negative regulation of cellular metabolic process	P	0.000391535	1.36395e-05	0	435	668	24289	under
positive regulation of gene expression	0	1.76347	GO:0010628	positive regulation of gene expression	P	0.000391535	1.36582e-05	0	436	668	24288	under
integral to plasma membrane	0	1.78774	GO:0005887	integral to plasma membrane	C	0.00040216	1.41124e-05	0	442	668	24282	under
embryonic morphogenesis	0	1.80392	GO:0048598	embryonic morphogenesis	P	0.000419372	1.47599e-05	0	446	668	24278	under
ion transmembrane transport	0	1.80796	GO:0034220	ion transmembrane transport	P	0.000424028	1.49678e-05	0	447	668	24277	under
establishment or maintenance of cell polarity	0	1.812	GO:0007163	establishment or maintenance of cell polarity	P	0.000272862	9.20682e-06	0	448	668	24276	under
regulation of cellular component biogenesis	0	1.812	GO:0044087	regulation of cellular component biogenesis	P	0.000272862	9.20682e-06	0	448	668	24276	under
regulation of cellular catabolic process	0	1.86054	GO:0031329	regulation of cellular catabolic process	P	0.000292626	9.90409e-06	0	460	668	24264	under
regulation of growth	0	1.86459	GO:0040008	regulation of growth	P	0.000293912	1.00392e-05	0	461	668	24263	under
positive regulation of RNA metabolic process	0	1.86459	GO:0051254	positive regulation of RNA metabolic process	P	0.000293912	1.00392e-05	0	461	668	24263	under
GTPase regulator activity	0	1.86459	GO:0030695	GTPase regulator activity	F	0.000293912	1.00392e-05	0	461	668	24263	under
nucleoside-triphosphatase regulator activity	0	1.87672	GO:0060589	nucleoside-triphosphatase regulator activity	F	0.000190584	6.21297e-06	0	464	668	24260	under
central nervous system development	0	1.88885	GO:0007417	central nervous system development	P	0.000191479	6.26204e-06	0	467	668	24257	under
positive regulation of macromolecule biosynthetic process	0	1.8929	GO:0010557	positive regulation of macromolecule biosynthetic process	P	0.000191825	6.29328e-06	0	468	668	24256	under
photoreceptor cell differentiation	0	1.90099	GO:0046530	photoreceptor cell differentiation	P	0.000193818	6.37878e-06	0	470	668	24254	under
striated muscle cell development	0	1.94143	GO:0055002	striated muscle cell development	P	0.00013246	4.20318e-06	0	480	668	24244	under
muscle cell development	0	1.94143	GO:0055001	muscle cell development	P	0.00013246	4.20318e-06	0	480	668	24244	under
cell adhesion	0	1.94952	GO:0007155	cell adhesion	P	0.00013246	4.23563e-06	0	482	668	24242	under
regulation of catabolic process	0	1.94952	GO:0009894	regulation of catabolic process	P	0.00013246	4.23563e-06	0	482	668	24242	under
biological adhesion	0	1.94952	GO:0022610	biological adhesion	P	0.00013246	4.23563e-06	0	482	668	24242	under
synapse part	0	1.98592	GO:0044456	synapse part	C	9.5629e-05	2.82899e-06	0	491	668	24233	under
intrinsic to plasma membrane	0	1.98592	GO:0031226	intrinsic to plasma membrane	C	9.5629e-05	2.82899e-06	0	491	668	24233	under
regulation of nervous system development	0	1.99401	GO:0051960	regulation of nervous system development	P	9.5629e-05	2.82775e-06	0	493	668	24231	under
regulation of cell morphogenesis	0	1.99401	GO:0022604	regulation of cell morphogenesis	P	9.5629e-05	2.82775e-06	0	493	668	24231	under
organelle localization	0	2.01019	GO:0051640	organelle localization	P	9.63196e-05	2.86534e-06	0	497	668	24227	under
cation channel activity	0	2.05873	GO:0005261	cation channel activity	F	6.77208e-05	1.91238e-06	0	509	668	24215	under
regulation of localization	0	2.07086	GO:0032879	regulation of localization	P	6.83974e-05	1.93859e-06	0	512	668	24212	under
neuron projection	0	2.09109	GO:0043005	neuron projection	C	7.13909e-05	2.03085e-06	0	517	668	24207	under
regulation of hydrolase activity	0	2.10726	GO:0051336	regulation of hydrolase activity	P	4.69883e-05	1.28528e-06	0	521	668	24203	under
positive regulation of nucleobase-containing compound metabolic process	0	2.11535	GO:0045935	positive regulation of nucleobase-containing compound metabolic process	P	4.69883e-05	1.28788e-06	0	523	668	24201	under
negative regulation of gene expression	0	2.13153	GO:0010629	negative regulation of gene expression	P	4.76775e-05	1.31172e-06	0	527	668	24197	under
protein transport	0	2.20029	GO:0015031	protein transport	P	3.38614e-05	9.03488e-07	0	544	668	24180	under
regulation of transcription from RNA polymerase II promoter	0	2.20029	GO:0006357	regulation of transcription from RNA polymerase II promoter	P	3.38614e-05	9.03488e-07	0	544	668	24180	under
cellular protein localization	0	2.2286	GO:0034613	cellular protein localization	P	2.22375e-05	5.84104e-07	0	551	668	24173	under
establishment of protein localization	0	2.25287	GO:0045184	establishment of protein localization	P	2.27805e-05	6.00731e-07	0	557	668	24167	under
regulation of cell development	0	2.27714	GO:0060284	regulation of cell development	P	2.43632e-05	6.44997e-07	0	563	668	24161	under
transmembrane signaling receptor activity	0	2.4187	GO:0004888	transmembrane signaling receptor activity	F	7.46296e-06	1.8053e-07	0	598	668	24126	under
compound eye morphogenesis	0	2.43084	GO:0001745	compound eye morphogenesis	P	7.59411e-06	1.84491e-07	0	601	668	24123	under
positive regulation of biosynthetic process	0	2.43893	GO:0009891	positive regulation of biosynthetic process	P	7.68605e-06	1.88321e-07	0	603	668	24121	under
positive regulation of cellular biosynthetic process	0	2.43893	GO:0031328	positive regulation of cellular biosynthetic process	P	7.68605e-06	1.88321e-07	0	603	668	24121	under
small GTPase mediated signal transduction	0	2.44702	GO:0007264	small GTPase mediated signal transduction	P	7.81684e-06	1.93149e-07	0	605	668	24119	under
positive regulation of nitrogen compound metabolic process	0	2.44702	GO:0051173	positive regulation of nitrogen compound metabolic process	P	7.81684e-06	1.93149e-07	0	605	668	24119	under
positive regulation of macromolecule metabolic process	0	2.45915	GO:0010604	positive regulation of macromolecule metabolic process	P	5.4095e-06	1.20073e-07	0	608	668	24116	under
regulation of anatomical structure morphogenesis	0	2.46724	GO:0022603	regulation of anatomical structure morphogenesis	P	5.4095e-06	1.20357e-07	0	610	668	24114	under
cellular macromolecule localization	0	2.47533	GO:0070727	cellular macromolecule localization	P	5.4095e-06	1.21226e-07	0	612	668	24112	under
metal ion transmembrane transporter activity	0	2.47533	GO:0046873	metal ion transmembrane transporter activity	F	5.4095e-06	1.21226e-07	0	612	668	24112	under
transcription from RNA polymerase II promoter	0	2.48746	GO:0006366	transcription from RNA polymerase II promoter	P	5.4641e-06	1.23674e-07	0	615	668	24109	under
ion gated channel activity	0	2.51173	GO:0022839	ion gated channel activity	F	5.71852e-06	1.32989e-07	0	621	668	24103	under
gated channel activity	0	2.51173	GO:0022836	gated channel activity	F	5.71852e-06	1.32989e-07	0	621	668	24103	under
eye morphogenesis	0	2.55218	GO:0048592	eye morphogenesis	P	4.00617e-06	8.44325e-08	0	631	668	24093	under
regulation of phosphate metabolic process	0	2.56027	GO:0019220	regulation of phosphate metabolic process	P	4.06003e-06	8.64105e-08	0	633	668	24091	under
regulation of phosphorus metabolic process	0	2.56027	GO:0051174	regulation of phosphorus metabolic process	P	4.06003e-06	8.64105e-08	0	633	668	24091	under
negative regulation of macromolecule metabolic process	0	2.56835	GO:0010605	negative regulation of macromolecule metabolic process	P	4.13454e-06	8.88549e-08	0	635	668	24089	under
compound eye development	0	2.58049	GO:0048749	compound eye development	P	2.63277e-06	5.43938e-08	0	638	668	24086	under
intracellular transport	0	2.62498	GO:0046907	intracellular transport	P	2.8588e-06	5.93604e-08	0	649	668	24075	under
axon guidance	0	2.64116	GO:0007411	axon guidance	P	1.8658e-06	3.66109e-08	0	653	668	24071	under
neuron part	0	2.64116	GO:0097458	neuron part	C	1.8658e-06	3.66109e-08	0	653	668	24071	under
neuron projection guidance	0	2.66543	GO:0097485	neuron projection guidance	P	1.91852e-06	3.78445e-08	0	659	668	24065	under
protein serine/threonine kinase activity	0	2.6816	GO:0004674	protein serine/threonine kinase activity	F	1.97889e-06	3.96518e-08	0	663	668	24061	under
negative regulation of metabolic process	0	2.68565	GO:0009892	negative regulation of metabolic process	P	1.99773e-06	4.02367e-08	0	664	668	24060	under
imaginal disc-derived wing morphogenesis	0	2.70992	GO:0007476	imaginal disc-derived wing morphogenesis	P	1.30659e-06	2.48241e-08	0	670	668	24054	under
wing disc morphogenesis	0	2.71801	GO:0007472	wing disc morphogenesis	P	1.30849e-06	2.51318e-08	0	672	668	24052	under
G-protein coupled receptor signaling pathway	0	2.71801	GO:0007186	G-protein coupled receptor signaling pathway	P	1.30849e-06	2.51318e-08	0	672	668	24052	under
regionalization	0	2.80699	GO:0003002	regionalization	P	6.01101e-07	1.11077e-08	0	694	668	24030	under
cytoskeletal protein binding	0	2.81508	GO:0008092	cytoskeletal protein binding	F	6.01101e-07	1.11084e-08	0	696	668	24028	under
signaling receptor activity	0	2.92833	GO:0038023	signaling receptor activity	F	2.88678e-07	5.00723e-09	0	724	668	24000	under
eye development	0	2.94046	GO:0001654	eye development	P	2.88678e-07	5.03508e-09	0	727	668	23997	under
synapse	0	2.94855	GO:0045202	synapse	C	2.89827e-07	5.0852e-09	0	729	668	23995	under
post-embryonic appendage morphogenesis	0	2.96473	GO:0035120	post-embryonic appendage morphogenesis	P	2.98341e-07	5.26557e-09	0	733	668	23991	under
positive regulation of cellular metabolic process	0	2.97686	GO:0031325	positive regulation of cellular metabolic process	P	3.08425e-07	5.47557e-09	0	736	668	23988	under
regulation of multicellular organismal development	0	2.98091	GO:2000026	regulation of multicellular organismal development	P	2.0136e-07	3.36576e-09	0	737	668	23987	under
imaginal disc-derived appendage morphogenesis	0	3.00518	GO:0035114	imaginal disc-derived appendage morphogenesis	P	2.02355e-07	3.40339e-09	0	743	668	23981	under
imaginal disc-derived appendage development	0	3.01327	GO:0048737	imaginal disc-derived appendage development	P	2.03882e-07	3.45024e-09	0	745	668	23979	under
oogenesis	0	3.02136	GO:0048477	oogenesis	P	2.0535e-07	3.51537e-09	0	747	668	23977	under
positive regulation of metabolic process	0	3.03349	GO:0009893	positive regulation of metabolic process	P	2.11735e-07	3.64909e-09	0	750	668	23974	under
morphogenesis of an epithelium	0	3.06585	GO:0002009	morphogenesis of an epithelium	P	1.3963e-07	2.29045e-09	0	758	668	23966	under
female gamete generation	0	3.09416	GO:0007292	female gamete generation	P	1.49423e-07	2.4666e-09	0	765	668	23959	under
appendage morphogenesis	0	3.11034	GO:0035107	appendage morphogenesis	P	9.47608e-08	1.51507e-09	0	769	668	23955	under
single-organism behavior	0	3.12247	GO:0044708	single-organism behavior	P	9.51698e-08	1.53186e-09	0	772	668	23952	under
wing disc development	0	3.12652	GO:0035220	wing disc development	P	9.51698e-08	1.54137e-09	0	773	668	23951	under
appendage development	0	3.13461	GO:0048736	appendage development	P	9.61059e-08	1.56651e-09	0	775	668	23949	under
axonogenesis	0	3.19123	GO:0007409	axonogenesis	P	6.80506e-08	1.04563e-09	0	789	668	23935	under
post-embryonic organ morphogenesis	0	3.19123	GO:0048563	post-embryonic organ morphogenesis	P	6.80506e-08	1.04563e-09	0	789	668	23935	under
imaginal disc morphogenesis	0	3.19123	GO:0007560	imaginal disc morphogenesis	P	6.80506e-08	1.04563e-09	0	789	668	23935	under
tissue morphogenesis	0	3.22763	GO:0048729	tissue morphogenesis	P	4.62811e-08	6.81046e-10	0	798	668	23926	under
receptor activity	0	3.23572	GO:0004872	receptor activity	F	4.62811e-08	6.8514e-10	0	800	668	23924	under
axon development	0	3.27212	GO:0061564	axon development	P	4.98099e-08	7.49227e-10	0	809	668	23915	under
vesicle-mediated transport	0	3.3692	GO:0016192	vesicle-mediated transport	P	2.27075e-08	3.15906e-10	0	833	668	23891	under
post-embryonic organ development	0	3.38537	GO:0048569	post-embryonic organ development	P	2.34555e-08	3.31182e-10	0	837	668	23887	under
protein localization	0	3.40964	GO:0008104	protein localization	P	1.51101e-08	2.05505e-10	0	843	668	23881	under
epithelium development	0	3.46627	GO:0060429	epithelium development	P	1.02545e-08	1.37337e-10	0	857	668	23867	under
instar larval or pupal morphogenesis	0	3.57952	GO:0048707	instar larval or pupal morphogenesis	P	4.76454e-09	6.13375e-11	0	885	668	23839	under
post-embryonic morphogenesis	0	3.59165	GO:0009886	post-embryonic morphogenesis	P	4.77425e-09	6.19582e-11	0	888	668	23836	under
metamorphosis	0	3.62401	GO:0007552	metamorphosis	P	5.14682e-09	6.73276e-11	0	896	668	23828	under
sensory organ development	0	3.63614	GO:0007423	sensory organ development	P	3.26475e-09	4.09924e-11	0	899	668	23825	under
imaginal disc development	0	3.68468	GO:0007444	imaginal disc development	P	3.55107e-09	4.53469e-11	0	911	668	23813	under
cell morphogenesis involved in neuron differentiation	0	3.70086	GO:0048667	cell morphogenesis involved in neuron differentiation	P	2.28083e-09	2.74685e-11	0	915	668	23809	under
behavior	0	3.72917	GO:0007610	behavior	P	2.3762e-09	2.88637e-11	0	922	668	23802	under
molecular transducer activity	0	3.79388	GO:0060089	molecular transducer activity	F	1.68896e-09	1.96391e-11	0	938	668	23786	under
signal transducer activity	0	3.79388	GO:0004871	signal transducer activity	F	1.68896e-09	1.96391e-11	0	938	668	23786	under
cell morphogenesis involved in differentiation	0	3.91522	GO:0000904	cell morphogenesis involved in differentiation	P	8.058e-10	8.86782e-12	0	968	668	23756	under
synaptic transmission	0	3.97185	GO:0007268	synaptic transmission	P	5.49077e-10	5.87157e-12	0	982	668	23742	under
macromolecule localization	0	4.04061	GO:0033036	macromolecule localization	P	2.36298e-10	2.42873e-12	0	999	668	23725	under
transmission of nerve impulse	0	4.0487	GO:0019226	transmission of nerve impulse	P	2.36298e-10	2.4263e-12	0	1001	668	23723	under
multicellular organismal signaling	0	4.0487	GO:0035637	multicellular organismal signaling	P	2.36298e-10	2.4263e-12	0	1001	668	23723	under
neuron projection morphogenesis	0	4.19026	GO:0048812	neuron projection morphogenesis	P	1.14621e-10	1.1067e-12	0	1036	668	23688	under
neuron projection development	0	4.31969	GO:0031175	neuron projection development	P	5.40637e-11	5.05163e-13	0	1068	668	23656	under
establishment of localization in cell	0	4.36014	GO:0051649	establishment of localization in cell	P	3.5728e-11	3.22709e-13	0	1078	668	23646	under
cell part morphogenesis	0	4.61899	GO:0032990	cell part morphogenesis	P	7.81826e-12	6.65591e-14	0	1142	668	23582	under
cell projection morphogenesis	0	4.61899	GO:0048858	cell projection morphogenesis	P	7.81826e-12	6.65591e-14	0	1142	668	23582	under
neuron development	0	5.05582	GO:0048666	neuron development	P	3.04621e-13	2.34032e-15	0	1250	668	23474	under
cellular localization	0	5.20951	GO:0051641	cellular localization	P	1.43536e-13	1.08785e-15	0	1288	668	23436	under
organ morphogenesis	0	5.23378	GO:0009887	organ morphogenesis	P	9.34224e-14	6.78942e-16	0	1294	668	23430	under
intracellular signal transduction	0	5.37939	GO:0035556	intracellular signal transduction	P	4.35681e-14	3.07582e-16	0	1330	668	23394	under
cell morphogenesis	0	5.63016	GO:0000902	cell morphogenesis	P	9.0053e-15	6.07708e-17	0	1392	668	23332	under
cell projection organization	0	5.68274	GO:0030030	cell projection organization	P	5.9098e-15	3.92133e-17	0	1405	668	23319	under
neuron differentiation	0	5.86475	GO:0030182	neuron differentiation	P	1.79095e-15	1.13422e-17	0	1450	668	23274	under
generation of neurons	0	6.05485	GO:0048699	generation of neurons	P	3.28733e-16	2.01363e-18	0	1497	668	23227	under
cellular component morphogenesis	0	6.30561	GO:0032989	cellular component morphogenesis	P	6.79335e-17	3.73803e-19	0	1559	668	23165	under
neurogenesis	0	7.30464	GO:0022008	neurogenesis	P	1.02717e-19	4.47894e-22	0	1806	668	22918	under
nervous system development	0	8.83352	GO:0007399	nervous system development	P	1.95625e-24	5.28058e-27	0	2184	668	22540	under

## Sheet: GR9-IS_vs_S-GR6_up
GO Terms	%Seq. GR9-IS/S-GR6	%Seq. ref	GO-ID	Term	Category	FDR	P-Value	#Test	#Ref	#notAnnotTest	#notAnnotRef	Over/Under
catalytic activity	71.599	45.337	GO:0003824	catalytic activity	F	3.03855e-24	4.73196e-27	300	11322	119	13651	over
metabolic process	61.3365	50.3824	GO:0008152	metabolic process	P	0.000433348	8.68315e-06	257	12582	162	12391	over
heterocyclic compound binding	44.6301	29.8402	GO:1901363	heterocyclic compound binding	F	2.71696e-08	2.42585e-10	187	7452	232	17521	over
organic cyclic compound binding	44.6301	29.8843	GO:0097159	organic cyclic compound binding	F	3.66506e-08	3.34848e-10	187	7463	232	17510	over
cellular process	43.1981	58.0947	GO:0009987	cellular process	P	1.21882e-07	1.26539e-09	181	14508	238	10465	under
transferase activity	25.2983	15.2124	GO:0016740	transferase activity	F	8.20675e-06	1.12468e-07	106	3799	313	21174	over
oxidoreductase activity	18.8544	7.46006	GO:0016491	oxidoreductase activity	F	1.17234e-11	5.96393e-14	79	1863	340	23110	over
oxidation-reduction process	15.9905	6.26276	GO:0055114	oxidation-reduction process	P	7.77185e-10	4.92196e-12	67	1564	352	23409	over
DNA metabolic process	15.5131	6.40292	GO:0006259	DNA metabolic process	P	1.12808e-08	9.13519e-11	65	1599	354	23374	over
transferase activity, transferring phosphorus-containing groups	15.2745	8.54923	GO:0016772	transferase activity, transferring phosphorus-containing groups	F	0.000464554	9.4049e-06	64	2135	355	22838	over
transition metal ion binding	14.3198	7.94458	GO:0046914	transition metal ion binding	F	0.000558441	1.17115e-05	60	1984	359	22989	over
oxidoreductase activity, acting on paired donors, with incorporation or reduction of molecular oxygen	12.8878	1.97013	GO:0016705	oxidoreductase activity, acting on paired donors, with incorporation or reduction of molecular oxygen	F	1.40201e-23	2.62003e-26	54	492	365	24481	over
iron ion binding	12.1718	1.50162	GO:0005506	iron ion binding	F	8.40924e-26	8.73053e-29	51	375	368	24598	over
heme binding	12.1718	1.50963	GO:0020037	heme binding	F	9.57394e-26	1.09337e-28	51	377	368	24596	over
tetrapyrrole binding	12.1718	1.53766	GO:0046906	tetrapyrrole binding	F	1.76319e-25	2.37972e-28	51	384	368	24589	over
biosynthetic process	12.1718	18.496	GO:0009058	biosynthetic process	P	0.0222476	0.000720644	51	4619	368	20354	under
cellular biosynthetic process	11.9332	17.8833	GO:0044249	cellular biosynthetic process	P	0.0353155	0.0012356	50	4466	369	20507	under
organic substance biosynthetic process	11.9332	18.0995	GO:1901576	organic substance biosynthetic process	P	0.0247474	0.000824743	50	4520	369	20453	under
single-organism process	11.2172	40.5238	GO:0044699	single-organism process	P	3.50618e-36	1.09204e-39	47	10120	372	14853	under
single-organism cellular process	9.7852	35.4142	GO:0044763	single-organism cellular process	P	5.56211e-30	4.04223e-33	41	8844	378	16129	under
nucleotidyltransferase activity	8.59189	3.02327	GO:0016779	nucleotidyltransferase activity	F	3.7903e-06	4.80083e-08	36	755	383	24218	over
membrane	8.59189	21.2149	GO:0016020	membrane	C	1.0939e-09	7.04132e-12	36	5298	383	19675	under
DNA integration	8.11456	1.3935	GO:0015074	DNA integration	P	3.67353e-13	1.63997e-15	34	348	385	24625	over
RNA-dependent DNA replication	8.11456	2.27846	GO:0006278	RNA-dependent DNA replication	P	5.95488e-08	5.74962e-10	34	569	385	24404	over
RNA-directed DNA polymerase activity	8.11456	2.27846	GO:0003964	RNA-directed DNA polymerase activity	F	5.95488e-08	5.74962e-10	34	569	385	24404	over
DNA polymerase activity	8.11456	2.48268	GO:0034061	DNA polymerase activity	F	4.09296e-07	4.54679e-09	34	620	385	24353	over
DNA replication	8.11456	3.32759	GO:0006260	DNA replication	P	0.00020428	3.58424e-06	34	831	385	24142	over
intracellular	8.11456	32.363	GO:0005622	intracellular	C	6.71998e-29	5.58138e-32	34	8082	385	16891	under
cell part	8.11456	36.6436	GO:0044464	cell part	C	3.43466e-37	7.13178e-41	34	9151	385	15822	under
cell	8.11456	36.6436	GO:0005623	cell	C	3.43466e-37	7.13178e-41	34	9151	385	15822	under
intracellular part	7.87589	30.2647	GO:0044424	intracellular part	C	1.34687e-25	1.67799e-28	33	7558	386	17415	under
small molecule metabolic process	7.63723	14.3235	GO:0044281	small molecule metabolic process	P	0.00163324	3.89996e-05	32	3577	387	21396	under
organonitrogen compound metabolic process	6.92124	13.863	GO:1901564	organonitrogen compound metabolic process	P	0.000554042	1.15617e-05	29	3462	390	21511	under
intracellular organelle	5.96659	23.5855	GO:0043229	intracellular organelle	C	2.75442e-19	7.72106e-22	25	5890	394	19083	under
organelle	5.96659	23.6856	GO:0043226	organelle	C	1.84531e-19	4.98111e-22	25	5915	394	19058	under
monooxygenase activity	5.48926	0.696752	GO:0004497	monooxygenase activity	F	4.42878e-11	2.39998e-13	23	174	396	24799	over
transport	5.48926	15.4727	GO:0006810	transport	P	4.76378e-08	4.45121e-10	23	3864	396	21109	under
establishment of localization	5.48926	15.769	GO:0051234	establishment of localization	P	1.83047e-08	1.59634e-10	23	3938	396	21035	under
localization	5.48926	17.7071	GO:0051179	localization	P	4.58044e-11	2.56794e-13	23	4422	396	20551	under
protein binding	5.2506	24.8909	GO:0005515	protein binding	F	1.4144e-23	2.79004e-26	22	6216	397	18757	under
membrane part	4.29594	14.3635	GO:0044425	membrane part	C	5.49214e-09	4.21946e-11	18	3587	401	21386	under
protein complex	4.29594	15.7931	GO:0043234	protein complex	C	4.42878e-11	2.43693e-13	18	3944	401	21029	under
cytoplasm	4.29594	17.1305	GO:0005737	cytoplasm	C	3.65894e-13	1.59547e-15	18	4278	401	20695	under
macromolecular complex	4.29594	17.7752	GO:0032991	macromolecular complex	C	3.53245e-14	1.43029e-16	18	4439	401	20534	under
intracellular membrane-bounded organelle	4.29594	18.0635	GO:0043231	intracellular membrane-bounded organelle	C	1.70178e-14	6.53713e-17	18	4511	401	20462	under
membrane-bounded organelle	4.29594	18.0755	GO:0043227	membrane-bounded organelle	C	1.16797e-14	4.24407e-17	18	4514	401	20459	under
carboxylic ester hydrolase activity	4.05728	1.04913	GO:0052689	carboxylic ester hydrolase activity	F	0.000246718	4.50814e-06	17	262	402	24711	over
cytoplasmic part	4.05728	12.2773	GO:0044444	cytoplasmic part	C	8.63361e-07	1.03976e-08	17	3066	402	21907	under
single-organism transport	4.05728	12.5976	GO:0044765	single-organism transport	P	3.51229e-07	3.79233e-09	17	3146	402	21827	under
cellular component organization	4.05728	13.7869	GO:0016043	cellular component organization	P	1.05506e-08	8.43436e-11	17	3443	402	21530	under
cellular component organization or biogenesis	4.05728	14.8841	GO:0071840	cellular component organization or biogenesis	P	2.61273e-10	1.51903e-12	17	3717	402	21256	under
oxoacid metabolic process	3.81862	7.91655	GO:0043436	oxoacid metabolic process	P	0.0354036	0.00124236	16	1977	403	22996	under
organic acid metabolic process	3.81862	7.93257	GO:0006082	organic acid metabolic process	P	0.0278733	0.000940494	16	1981	403	22992	under
transporter activity	3.81862	8.63733	GO:0005215	transporter activity	F	0.00691809	0.000192488	16	2157	403	22816	under
multicellular organismal process	3.57995	17.9754	GO:0032501	multicellular organismal process	P	1.45019e-16	4.66735e-19	15	4489	404	20484	under
serine-type peptidase activity	3.34129	1.05714	GO:0008236	serine-type peptidase activity	F	0.0082562	0.00023572	14	264	405	24709	over
serine hydrolase activity	3.34129	1.08117	GO:0017171	serine hydrolase activity	F	0.0101492	0.000292927	14	270	405	24703	over
integral to membrane	3.34129	11.8248	GO:0016021	integral to membrane	C	1.20857e-07	1.2422e-09	14	2953	405	22020	under
intrinsic to membrane	3.34129	12.053	GO:0031224	intrinsic to membrane	C	6.32903e-08	6.2423e-10	14	3010	405	21963	under
single-multicellular organism process	3.34129	17.1145	GO:0044707	single-multicellular organism process	P	9.93643e-16	3.4043e-18	14	4274	405	20699	under
serine-type endopeptidase activity	3.10263	0.700757	GO:0004252	serine-type endopeptidase activity	F	0.000720714	1.58629e-05	13	175	406	24798	over
biological regulation	3.10263	26.6368	GO:0065007	biological regulation	P	1.77869e-34	7.38658e-38	13	6652	406	18321	under
intracellular organelle part	2.86396	12.1291	GO:0044446	intracellular organelle part	C	3.90945e-09	2.92235e-11	12	3029	407	21944	under
organelle part	2.86396	12.3213	GO:0044422	organelle part	C	1.97191e-09	1.37166e-11	12	3077	407	21896	under
regulation of biological process	2.6253	24.7547	GO:0050789	regulation of biological process	P	1.0374e-32	6.46222e-36	11	6182	408	18791	under
substrate-specific transmembrane transporter activity	2.38663	5.88235	GO:0022891	substrate-specific transmembrane transporter activity	F	0.0307223	0.00104938	10	1469	409	23504	under
substrate-specific transporter activity	2.38663	6.2067	GO:0022892	substrate-specific transporter activity	F	0.0146978	0.000444047	10	1550	409	23423	under
cellular amino acid metabolic process	2.38663	6.6632	GO:0006520	cellular amino acid metabolic process	P	0.00517206	0.000138001	10	1664	409	23309	under
intracellular non-membrane-bounded organelle	2.38663	9.75854	GO:0043232	intracellular non-membrane-bounded organelle	C	4.42185e-07	5.00396e-09	10	2437	409	22536	under
non-membrane-bounded organelle	2.38663	9.75854	GO:0043228	non-membrane-bounded organelle	C	4.42185e-07	5.00396e-09	10	2437	409	22536	under
electron carrier activity	2.14797	0.424458	GO:0009055	electron carrier activity	F	0.00471659	0.000125358	9	106	410	24867	over
acetyltransferase activity	2.14797	0.516558	GO:0016407	acetyltransferase activity	F	0.0157992	0.000490444	9	129	410	24844	over
ion transmembrane transporter activity	2.14797	5.41385	GO:0015075	ion transmembrane transporter activity	F	0.0401134	0.00144095	9	1352	410	23621	under
alpha-amino acid metabolic process	2.14797	6.12261	GO:1901605	alpha-amino acid metabolic process	P	0.00891219	0.000256299	9	1529	410	23444	under
ion transport	2.14797	6.47099	GO:0006811	ion transport	P	0.00283198	7.35043e-05	9	1616	410	23357	under
nucleus	2.14797	11.3763	GO:0005634	nucleus	C	6.32892e-10	3.87673e-12	9	2841	410	22132	under
response to stimulus	2.14797	21.0427	GO:0050896	response to stimulus	P	2.96388e-27	2.7694e-30	9	5255	410	19718	under
zinc ion binding	1.90931	6.21071	GO:0008270	zinc ion binding	F	0.00208962	5.185e-05	8	1551	411	23422	under
organelle organization	1.90931	7.64426	GO:0006996	organelle organization	P	3.50484e-05	5.16702e-07	8	1909	411	23064	under
regulation of cellular process	1.90931	23.3813	GO:0050794	regulation of cellular process	P	4.104e-33	2.1304e-36	8	5839	411	19134	under
transferase activity, transferring pentosyl groups	1.67064	0.14816	GO:0016763	transferase activity, transferring pentosyl groups	F	0.000363493	7.17023e-06	7	37	412	24936	over
purine-nucleoside phosphorylase activity	1.43198	0	GO:0004731	purine-nucleoside phosphorylase activity	F	2.6814e-09	1.94869e-11	6	0	413	24973	over
nicotinamide metabolic process	1.43198	0.260281	GO:0006769	nicotinamide metabolic process	P	0.0323786	0.00112948	6	65	413	24908	over
nicotinate nucleotide metabolic process	1.43198	0.272294	GO:0046497	nicotinate nucleotide metabolic process	P	0.0393656	0.00140183	6	68	413	24905	over
cytoskeletal part	1.43198	5.15757	GO:0044430	cytoskeletal part	C	0.0044356	0.000117429	6	1288	413	23685	under
cytoskeleton	1.43198	5.99047	GO:0005856	cytoskeleton	C	0.000423697	8.40181e-06	6	1496	413	23477	under
RNA metabolic process	1.43198	9.52629	GO:0016070	RNA metabolic process	P	2.24565e-09	1.6087e-11	6	2379	413	22594	under
gene expression	1.43198	11.3322	GO:0010467	gene expression	P	2.56837e-12	1.22659e-14	6	2830	413	22143	under
regulation of metabolic process	1.43198	12.073	GO:0019222	regulation of metabolic process	P	1.70664e-13	7.08738e-16	6	3015	413	21958	under
cellular response to stimulus	1.43198	15.9332	GO:0051716	cellular response to stimulus	P	1.07545e-20	2.45638e-23	6	3979	413	20994	under
maltose O-acetyltransferase activity	1.19332	0	GO:0008925	maltose O-acetyltransferase activity	F	1.17448e-07	1.19496e-09	5	0	414	24973	over
O-acetyltransferase activity	1.19332	0.00800865	GO:0016413	O-acetyltransferase activity	F	1.95987e-06	2.44169e-08	5	2	414	24971	over
cation transmembrane transporter activity	1.19332	3.86818	GO:0008324	cation transmembrane transporter activity	F	0.0493472	0.00190585	5	966	414	24007	under
cation transport	1.19332	4.76114	GO:0006812	cation transport	P	0.00398071	0.000104973	5	1189	414	23784	under
response to stress	1.19332	5.31774	GO:0006950	response to stress	P	0.000894994	1.98846e-05	5	1328	414	23645	under
heterocycle biosynthetic process	1.19332	9.14988	GO:0018130	heterocycle biosynthetic process	P	1.62737e-09	1.1151e-11	5	2285	414	22688	under
organic cyclic compound biosynthetic process	1.19332	9.47423	GO:1901362	organic cyclic compound biosynthetic process	P	5.85545e-10	3.52592e-12	5	2366	414	22607	under
C-acetyltransferase activity	0.954654	0.012013	GO:0016453	C-acetyltransferase activity	F	0.000147147	2.45958e-06	4	3	415	24970	over
acetyl-CoA C-acetyltransferase activity	0.954654	0.012013	GO:0003985	acetyl-CoA C-acetyltransferase activity	F	0.000147147	2.45958e-06	4	3	415	24970	over
acetyl-CoA C-acyltransferase activity	0.954654	0.0200216	GO:0003988	acetyl-CoA C-acyltransferase activity	F	0.00043268	8.62485e-06	4	5	415	24968	over
C-acyltransferase activity	0.954654	0.0240259	GO:0016408	C-acyltransferase activity	F	0.000650722	1.41873e-05	4	6	415	24967	over
mRNA methyltransferase activity	0.954654	0.0400432	GO:0008174	mRNA methyltransferase activity	F	0.00257538	6.41707e-05	4	10	415	24963	over
cellular ketone body metabolic process	0.954654	0.0560605	GO:0046950	cellular ketone body metabolic process	P	0.00671587	0.000186165	4	14	415	24959	over
sn-glycerol-3-phosphate:ubiquinone-8 oxidoreductase activity	0.954654	0.0720778	GO:0052591	sn-glycerol-3-phosphate:ubiquinone-8 oxidoreductase activity	F	0.0141266	0.000422389	4	18	415	24955	over
sn-glycerol-3-phosphate:ubiquinone oxidoreductase activity	0.954654	0.0720778	GO:0052590	sn-glycerol-3-phosphate:ubiquinone oxidoreductase activity	F	0.0141266	0.000422389	4	18	415	24955	over
benzoate metabolic process	0.954654	0.0880951	GO:0018874	benzoate metabolic process	P	0.0246649	0.000819431	4	22	415	24951	over
oxidoreductase activity, acting on the CH-OH group of donors, quinone or similar compound as acceptor	0.954654	0.0920995	GO:0016901	oxidoreductase activity, acting on the CH-OH group of donors, quinone or similar compound as acceptor	F	0.0279684	0.00094951	4	23	415	24950	over
glycerol-3-phosphate dehydrogenase activity	0.954654	0.0920995	GO:0004368	glycerol-3-phosphate dehydrogenase activity	F	0.0279684	0.00094951	4	23	415	24950	over
glycerol-3-phosphate dehydrogenase complex	0.954654	0.100108	GO:0009331	glycerol-3-phosphate dehydrogenase complex	C	0.0355741	0.00125204	4	25	415	24948	over
regulation of molecular function	0.954654	3.52781	GO:0065009	regulation of molecular function	P	0.0467721	0.00178212	4	881	415	24092	under
cell cycle	0.954654	4.12445	GO:0007049	cell cycle	P	0.00864853	0.000247819	4	1030	415	23943	under
cellular component movement	0.954654	5.03744	GO:0006928	cellular component movement	P	0.000552485	1.14719e-05	4	1258	415	23715	under
plasma membrane	0.954654	6.50302	GO:0005886	plasma membrane	C	3.92019e-06	5.04016e-08	4	1624	415	23349	under
cell periphery	0.954654	7.17175	GO:0071944	cell periphery	C	3.342e-07	3.57378e-09	4	1791	415	23182	under
aromatic compound biosynthetic process	0.954654	9.00973	GO:0019438	aromatic compound biosynthetic process	P	3.53974e-10	2.09474e-12	4	2250	415	22723	under
developmental process	0.954654	15.5648	GO:0032502	developmental process	P	3.20418e-22	6.65321e-25	4	3887	415	21086	under
deoxyribonuclease II activity	0.71599	0.00400432	GO:0004531	deoxyribonuclease II activity	F	0.000797102	1.76269e-05	3	1	416	24972	over
endodeoxyribonuclease activity, producing 3'-phosphomonoesters	0.71599	0.012013	GO:0016889	endodeoxyribonuclease activity, producing 3'-phosphomonoesters	F	0.00327353	8.59844e-05	3	3	416	24970	over
endonuclease activity, active with either ribo- or deoxyribonucleic acids and producing 3'-phosphomonoesters	0.71599	0.0160173	GO:0016894	endonuclease activity, active with either ribo- or deoxyribonucleic acids and producing 3'-phosphomonoesters	F	0.00540221	0.000148628	3	4	416	24969	over
aromatase activity	0.71599	0.0440476	GO:0070330	aromatase activity	F	0.0395963	0.00141826	3	11	416	24962	over
oxidoreductase activity, acting on paired donors, with incorporation or reduction of molecular oxygen, reduced flavin or flavoprotein as one donor, and incorporation of one atom of oxygen	0.71599	0.0440476	GO:0016712	oxidoreductase activity, acting on paired donors, with incorporation or reduction of molecular oxygen, reduced flavin or flavoprotein as one donor, and incorporation of one atom of oxygen	F	0.0395963	0.00141826	3	11	416	24962	over
serine family amino acid metabolic process	0.71599	3.17543	GO:0009069	serine family amino acid metabolic process	P	0.0425969	0.00159212	3	793	416	24180	under
cell cycle process	0.71599	3.2435	GO:0022402	cell cycle process	P	0.0322723	0.00112243	3	810	416	24163	under
organonitrogen compound biosynthetic process	0.71599	3.45974	GO:1901566	organonitrogen compound biosynthetic process	P	0.0184415	0.000574382	3	864	416	24109	under
protein complex subunit organization	0.71599	3.7921	GO:0071822	protein complex subunit organization	P	0.00759437	0.000212094	3	947	416	24026	under
plasma membrane part	0.71599	3.81612	GO:0044459	plasma membrane part	C	0.00530608	0.000143229	3	953	416	24020	under
macromolecular complex subunit organization	0.71599	4.10043	GO:0043933	macromolecular complex subunit organization	P	0.00202448	5.00235e-05	3	1024	416	23949	under
cytoskeleton organization	0.71599	4.31666	GO:0007010	cytoskeleton organization	P	0.0010735	2.46308e-05	3	1078	416	23895	under
reproduction	0.71599	5.46991	GO:0000003	reproduction	P	2.17392e-05	3.09205e-07	3	1366	416	23607	under
regulation of biological quality	0.71599	7.55216	GO:0065008	regulation of biological quality	P	1.21418e-08	9.95851e-11	3	1886	416	23087	under
nucleobase-containing compound biosynthetic process	0.71599	8.08874	GO:0034654	nucleobase-containing compound biosynthetic process	P	1.35292e-09	8.84902e-12	3	2020	416	22953	under
cellular nitrogen compound biosynthetic process	0.71599	9.55832	GO:0044271	cellular nitrogen compound biosynthetic process	P	3.92857e-12	1.91697e-14	3	2387	416	22586	under
signal transduction	0.71599	13.1502	GO:0007165	signal transduction	P	1.08894e-18	3.16552e-21	3	3284	416	21689	under
multicellular organismal development	0.71599	14.0832	GO:0007275	multicellular organismal development	P	1.36043e-20	3.24853e-23	3	3517	416	21456	under
single organism signaling	0.71599	15.725	GO:0044700	single organism signaling	P	9.54428e-24	1.68452e-26	3	3927	416	21046	under
signaling	0.71599	15.725	GO:0023052	signaling	P	9.54428e-24	1.68452e-26	3	3927	416	21046	under
cell communication	0.71599	16.0133	GO:0007154	cell communication	P	2.77303e-24	4.03057e-27	3	3999	416	20974	under
arachidonic acid omega-hydroxylase activity	0.477327	0.00400432	GO:0052869	arachidonic acid omega-hydroxylase activity	F	0.0243377	0.000806034	2	1	417	24972	over
alkane 1-monooxygenase activity	0.477327	0.00400432	GO:0018685	alkane 1-monooxygenase activity	F	0.0243377	0.000806034	2	1	417	24972	over
mRNA methylation	0.477327	0.00800865	GO:0080009	mRNA methylation	P	0.0425969	0.00159444	2	2	417	24971	over
histone demethylase activity (H3-K9 specific)	0.477327	0.00800865	GO:0032454	histone demethylase activity (H3-K9 specific)	F	0.0425969	0.00159444	2	2	417	24971	over
mRNA modification	0.477327	0.00800865	GO:0016556	mRNA modification	P	0.0425969	0.00159444	2	2	417	24971	over
oligo-1,6-glucosidase activity	0.477327	0.00800865	GO:0004574	oligo-1,6-glucosidase activity	F	0.0425969	0.00159444	2	2	417	24971	over
guanosine-containing compound metabolic process	0.477327	2.64686	GO:1901068	guanosine-containing compound metabolic process	P	0.0473991	0.00181093	2	661	417	24312	under
cellular response to stress	0.477327	2.76298	GO:0033554	cellular response to stress	P	0.0362306	0.0012789	2	690	417	24283	under
intracellular organelle lumen	0.477327	2.99123	GO:0070013	intracellular organelle lumen	C	0.0204886	0.000644524	2	747	417	24226	under
organelle lumen	0.477327	2.99123	GO:0043233	organelle lumen	C	0.0204886	0.000644524	2	747	417	24226	under
membrane-enclosed lumen	0.477327	3.0513	GO:0031974	membrane-enclosed lumen	C	0.0146978	0.00044375	2	762	417	24211	under
nucleic acid binding transcription factor activity	0.477327	3.59588	GO:0001071	nucleic acid binding transcription factor activity	F	0.00296269	7.75123e-05	2	898	417	24075	under
sequence-specific DNA binding transcription factor activity	0.477327	3.59588	GO:0003700	sequence-specific DNA binding transcription factor activity	F	0.00296269	7.75123e-05	2	898	417	24075	under
transcription factor complex	0.477327	4.01634	GO:0005667	transcription factor complex	C	0.000561239	1.18284e-05	2	1003	417	23970	under
multicellular organism reproduction	0.477327	4.36071	GO:0032504	multicellular organism reproduction	P	0.000231276	4.08191e-06	2	1089	417	23884	under
intracellular signal transduction	0.477327	5.31774	GO:0035556	intracellular signal transduction	P	7.05124e-06	9.29721e-08	2	1328	417	23645	under
neurological system process	0.477327	5.88636	GO:0050877	neurological system process	P	7.58587e-07	9.05705e-09	2	1470	417	23503	under
regulation of transcription, DNA-dependent	0.477327	5.95443	GO:0006355	regulation of transcription, DNA-dependent	P	5.20131e-07	5.94003e-09	2	1487	417	23486	under
tissue development	0.477327	6.00248	GO:0009888	tissue development	P	3.64701e-07	3.97567e-09	2	1499	417	23474	under
regulation of RNA biosynthetic process	0.477327	6.16266	GO:2001141	regulation of RNA biosynthetic process	P	2.60574e-07	2.75941e-09	2	1539	417	23434	under
system process	0.477327	6.37488	GO:0003008	system process	P	1.23448e-07	1.29446e-09	2	1592	417	23381	under
response to chemical stimulus	0.477327	6.52304	GO:0042221	response to chemical stimulus	P	5.89673e-08	5.57104e-10	2	1629	417	23344	under
regulation of RNA metabolic process	0.477327	6.73928	GO:0051252	regulation of RNA metabolic process	P	2.85065e-08	2.57482e-10	2	1683	417	23290	under
transcription, DNA-dependent	0.477327	6.88343	GO:0006351	transcription, DNA-dependent	P	1.34639e-08	1.12312e-10	2	1719	417	23254	under
RNA biosynthetic process	0.477327	6.90746	GO:0032774	RNA biosynthetic process	P	1.34639e-08	1.13224e-10	2	1725	417	23248	under
regulation of cellular macromolecule biosynthetic process	0.477327	6.9475	GO:2000112	regulation of cellular macromolecule biosynthetic process	P	1.38657e-08	1.18654e-10	2	1735	417	23238	under
regulation of macromolecule biosynthetic process	0.477327	6.95151	GO:0010556	regulation of macromolecule biosynthetic process	P	1.38657e-08	1.19482e-10	2	1736	417	23237	under
regulation of cellular biosynthetic process	0.477327	7.49209	GO:0031326	regulation of cellular biosynthetic process	P	1.52627e-09	1.01414e-11	2	1871	417	23102	under
regulation of biosynthetic process	0.477327	7.53614	GO:0009889	regulation of biosynthetic process	P	1.60085e-09	1.08031e-11	2	1882	417	23091	under
regulation of gene expression	0.477327	8.01265	GO:0010468	regulation of gene expression	P	2.43337e-10	1.38948e-12	2	2001	417	22972	under
regulation of nucleobase-containing compound metabolic process	0.477327	8.64534	GO:0019219	regulation of nucleobase-containing compound metabolic process	P	1.36995e-11	7.25367e-14	2	2159	417	22814	under
regulation of nitrogen compound metabolic process	0.477327	8.96168	GO:0051171	regulation of nitrogen compound metabolic process	P	4.26408e-12	2.12495e-14	2	2238	417	22735	under
regulation of macromolecule metabolic process	0.477327	9.23798	GO:0060255	regulation of macromolecule metabolic process	P	1.26355e-12	5.9032e-15	2	2307	417	22666	under
regulation of primary metabolic process	0.477327	10.139	GO:0080090	regulation of primary metabolic process	P	3.32704e-14	1.31258e-16	2	2532	417	22441	under
regulation of cellular metabolic process	0.477327	10.4353	GO:0031323	regulation of cellular metabolic process	P	1.02254e-14	3.60946e-17	2	2606	417	22367	under
single-organism developmental process	0.477327	13.2383	GO:0044767	single-organism developmental process	P	3.19588e-20	7.96314e-23	2	3306	417	21667	under
anatomical structure development	0.477327	14.2113	GO:0048856	anatomical structure development	P	5.822e-22	1.26933e-24	2	3549	417	21424	under
sensory perception	0.238663	2.16234	GO:0007600	sensory perception	P	0.0491776	0.00188875	1	540	418	24433	under
protein transport	0.238663	2.17435	GO:0015031	protein transport	P	0.0491776	0.00188909	1	543	418	24430	under
macromolecular complex assembly	0.238663	2.19437	GO:0065003	macromolecular complex assembly	P	0.0493472	0.00190163	1	548	418	24425	under
immune system process	0.238663	2.28647	GO:0002376	immune system process	P	0.0371486	0.00131516	1	571	418	24402	under
response to abiotic stimulus	0.238663	2.33052	GO:0009628	response to abiotic stimulus	P	0.0385497	0.00136877	1	582	418	24391	under
transmembrane signaling receptor activity	0.238663	2.39058	GO:0004888	transmembrane signaling receptor activity	F	0.0273549	0.00091448	1	597	418	24376	under
developmental growth	0.238663	2.4106	GO:0048589	developmental growth	P	0.0277441	0.000930374	1	602	418	24371	under
small GTPase mediated signal transduction	0.238663	2.41861	GO:0007264	small GTPase mediated signal transduction	P	0.0278733	0.000938913	1	604	418	24369	under
nuclear lumen	0.238663	2.46666	GO:0031981	nuclear lumen	C	0.0200427	0.000626334	1	616	418	24357	under
skeletal muscle organ development	0.238663	2.54675	GO:0060538	skeletal muscle organ development	P	0.0143826	0.000431537	1	636	418	24337	under
regulation of cell differentiation	0.238663	2.70692	GO:0045595	regulation of cell differentiation	P	0.0107165	0.000310414	1	676	418	24297	under
multi-organism process	0.238663	2.80703	GO:0051704	multi-organism process	P	0.00768586	0.000215447	1	701	418	24272	under
actin cytoskeleton organization	0.238663	2.84307	GO:0030036	actin cytoskeleton organization	P	0.00526577	0.000141048	1	710	418	24263	under
actin filament-based process	0.238663	2.8671	GO:0030029	actin filament-based process	P	0.00530506	0.000142651	1	716	418	24257	under
signaling receptor activity	0.238663	2.89513	GO:0038023	signaling receptor activity	F	0.00537922	0.000146879	1	723	418	24250	under
muscle organ development	0.238663	2.89513	GO:0007517	muscle organ development	P	0.00537922	0.000146879	1	723	418	24250	under
growth	0.238663	3.18744	GO:0040007	growth	P	0.00196496	4.81448e-05	1	796	418	24177	under
receptor activity	0.238663	3.19946	GO:0004872	receptor activity	F	0.001997	4.91371e-05	1	799	418	24174	under
pattern specification process	0.238663	3.23149	GO:0007389	pattern specification process	P	0.00133617	3.13512e-05	1	807	418	24166	under
muscle structure development	0.238663	3.27153	GO:0061061	muscle structure development	P	0.00136664	3.24917e-05	1	817	418	24156	under
protein localization	0.238663	3.37164	GO:0008104	protein localization	P	0.000981573	2.24197e-05	1	842	418	24131	under
cellular process involved in reproduction	0.238663	3.44772	GO:0048610	cellular process involved in reproduction	P	0.000683555	1.4974e-05	1	861	418	24112	under
gamete generation	0.238663	3.55984	GO:0007276	gamete generation	P	0.000506502	1.04645e-05	1	889	418	24084	under
nuclear part	0.238663	3.59989	GO:0044428	nuclear part	C	0.000349328	6.81827e-06	1	899	418	24074	under
sexual reproduction	0.238663	3.65194	GO:0019953	sexual reproduction	P	0.00036277	7.1183e-06	1	912	418	24061	under
molecular transducer activity	0.238663	3.75205	GO:0060089	molecular transducer activity	F	0.000264956	4.8964e-06	1	937	418	24036	under
signal transducer activity	0.238663	3.75205	GO:0004871	signal transducer activity	F	0.000264956	4.8964e-06	1	937	418	24036	under
instar larval or pupal development	0.238663	3.76006	GO:0002165	instar larval or pupal development	P	0.00026705	4.96283e-06	1	939	418	24034	under
organic substance transport	0.238663	3.78008	GO:0071702	organic substance transport	P	0.000182533	3.1643e-06	1	944	418	24029	under
single organism reproductive process	0.238663	3.78409	GO:0044702	single organism reproductive process	P	0.000182533	3.16476e-06	1	945	418	24028	under
regulation of signal transduction	0.238663	3.86017	GO:0009966	regulation of signal transduction	P	0.000195936	3.41748e-06	1	964	418	24009	under
synaptic transmission	0.238663	3.92824	GO:0007268	synaptic transmission	P	0.00013506	2.2295e-06	1	981	418	23992	under
macromolecule localization	0.238663	3.99632	GO:0033036	macromolecule localization	P	9.29614e-05	1.47731e-06	1	998	418	23975	under
transmission of nerve impulse	0.238663	4.00432	GO:0019226	transmission of nerve impulse	P	9.29614e-05	1.4863e-06	1	1000	418	23973	under
multicellular organismal signaling	0.238663	4.00432	GO:0035637	multicellular organismal signaling	P	9.29614e-05	1.4863e-06	1	1000	418	23973	under
multicellular organismal reproductive process	0.238663	4.04837	GO:0048609	multicellular organismal reproductive process	P	9.82273e-05	1.58069e-06	1	1011	418	23962	under
post-embryonic development	0.238663	4.18452	GO:0009791	post-embryonic development	P	4.4926e-05	6.8098e-07	1	1045	418	23928	under
response to external stimulus	0.238663	4.2566	GO:0009605	response to external stimulus	P	3.12963e-05	4.58137e-07	1	1063	418	23910	under
regulation of developmental process	0.238663	4.48084	GO:0050793	regulation of developmental process	P	1.534e-05	2.14117e-07	1	1119	418	23854	under
regulation of multicellular organismal process	0.238663	4.48484	GO:0051239	regulation of multicellular organismal process	P	1.534e-05	2.15002e-07	1	1120	418	23853	under
negative regulation of cellular process	0.238663	4.64101	GO:0048523	negative regulation of cellular process	P	7.23913e-06	9.62011e-08	1	1159	418	23814	under
regulation of cell communication	0.238663	4.66504	GO:0010646	regulation of cell communication	P	7.2777e-06	9.74692e-08	1	1165	418	23808	under
regulation of signaling	0.238663	4.68106	GO:0023051	regulation of signaling	P	7.29018e-06	9.91501e-08	1	1169	418	23804	under
reproductive process	0.238663	4.68106	GO:0022414	reproductive process	P	7.29018e-06	9.91501e-08	1	1169	418	23804	under
regulation of response to stimulus	0.238663	4.73712	GO:0048583	regulation of response to stimulus	P	4.96837e-06	6.49933e-08	1	1183	418	23790	under
positive regulation of cellular process	0.238663	4.92932	GO:0048522	positive regulation of cellular process	P	2.35589e-06	2.95954e-08	1	1231	418	23742	under
cellular component assembly	0.238663	5.0895	GO:0022607	cellular component assembly	P	1.77782e-06	2.15952e-08	1	1271	418	23702	under
cell-cell signaling	0.238663	5.32175	GO:0007267	cell-cell signaling	P	5.30114e-07	6.10908e-09	1	1329	418	23644	under
positive regulation of biological process	0.238663	5.34177	GO:0048518	positive regulation of biological process	P	5.359e-07	6.23139e-09	1	1334	418	23639	under
negative regulation of biological process	0.238663	5.79426	GO:0048519	negative regulation of biological process	P	8.2872e-08	8.25967e-10	1	1447	418	23526	under
cellular component biogenesis	0.238663	6.15064	GO:0044085	cellular component biogenesis	P	1.84702e-08	1.62995e-10	1	1536	418	23437	under
organ development	0.238663	8.83354	GO:0048513	organ development	P	3.28141e-13	1.39678e-15	1	2206	418	22767	under
cell differentiation	0.238663	10.3312	GO:0030154	cell differentiation	P	6.35702e-16	2.11197e-18	1	2580	418	22393	under
cellular developmental process	0.238663	10.8798	GO:0048869	cellular developmental process	P	4.75742e-17	1.43236e-19	1	2717	418	22256	under
system development	0.238663	12.1411	GO:0048731	system development	P	1.54168e-19	4.00145e-22	1	3032	418	21941	under
intracellular protein transport	0	1.65779	GO:0006886	intracellular protein transport	P	0.0425234	0.001542	0	414	419	24559	under
compound eye photoreceptor cell differentiation	0	1.6698	GO:0001751	compound eye photoreceptor cell differentiation	P	0.0425234	0.0015429	0	417	419	24556	under
secretion by cell	0	1.67781	GO:0032940	secretion by cell	P	0.0425234	0.00154671	0	419	419	24554	under
cell projection part	0	1.67781	GO:0044463	cell projection part	C	0.0425234	0.00154671	0	419	419	24554	under
lateral inhibition	0	1.68182	GO:0046331	lateral inhibition	P	0.0425234	0.0015496	0	420	419	24553	under
secretion	0	1.68983	GO:0046903	secretion	P	0.0425969	0.00155733	0	422	419	24551	under
glycerolipid metabolic process	0	1.69383	GO:0046486	glycerolipid metabolic process	P	0.0425969	0.00156218	0	423	419	24550	under
cell-cell signaling involved in cell fate commitment	0	1.69783	GO:0045168	cell-cell signaling involved in cell fate commitment	P	0.0425969	0.0015677	0	424	419	24549	under
eye photoreceptor cell differentiation	0	1.70985	GO:0001754	eye photoreceptor cell differentiation	P	0.0425969	0.00158828	0	427	419	24546	under
regulation of purine nucleotide metabolic process	0	1.71385	GO:1900542	regulation of purine nucleotide metabolic process	P	0.0425969	0.0015965	0	428	419	24545	under
regulation of nucleotide metabolic process	0	1.71786	GO:0006140	regulation of nucleotide metabolic process	P	0.0427161	0.0016054	0	429	419	24544	under
synapse organization	0	1.72586	GO:0050808	synapse organization	P	0.043126	0.00162528	0	431	419	24542	under
phospholipid binding	0	1.73387	GO:0005543	phospholipid binding	F	0.0436077	0.00164796	0	433	419	24540	under
negative regulation of cellular metabolic process	0	1.74188	GO:0031324	negative regulation of cellular metabolic process	P	0.0441617	0.00167349	0	435	419	24538	under
positive regulation of gene expression	0	1.74589	GO:0010628	positive regulation of gene expression	P	0.0444054	0.00168733	0	436	419	24537	under
integral to plasma membrane	0	1.76991	GO:0005887	integral to plasma membrane	C	0.0306532	0.00104384	0	442	419	24531	under
embryonic morphogenesis	0	1.78593	GO:0048598	embryonic morphogenesis	P	0.0307665	0.00105408	0	446	419	24527	under
establishment or maintenance of cell polarity	0	1.79394	GO:0007163	establishment or maintenance of cell polarity	P	0.0308084	0.00106192	0	448	419	24525	under
regulation of cellular component biogenesis	0	1.79394	GO:0044087	regulation of cellular component biogenesis	P	0.0308084	0.00106192	0	448	419	24525	under
regulation of cellular protein metabolic process	0	1.80995	GO:0032268	regulation of cellular protein metabolic process	P	0.0313294	0.00108313	0	452	419	24521	under
cell junction	0	1.82197	GO:0030054	cell junction	C	0.0318371	0.00110399	0	455	419	24518	under
regulation of cellular catabolic process	0	1.84199	GO:0031329	regulation of cellular catabolic process	P	0.0219993	0.000702708	0	460	419	24513	under
regulation of growth	0	1.84599	GO:0040008	regulation of growth	P	0.0219993	0.000702452	0	461	419	24512	under
positive regulation of RNA metabolic process	0	1.84599	GO:0051254	positive regulation of RNA metabolic process	P	0.0219993	0.000702452	0	461	419	24512	under
GTPase regulator activity	0	1.84599	GO:0030695	GTPase regulator activity	F	0.0219993	0.000702452	0	461	419	24512	under
nucleoside-triphosphatase regulator activity	0	1.85801	GO:0060589	nucleoside-triphosphatase regulator activity	F	0.0219993	0.000703466	0	464	419	24509	under
central nervous system development	0	1.87002	GO:0007417	central nervous system development	P	0.0220304	0.000707185	0	467	419	24506	under
positive regulation of macromolecule biosynthetic process	0	1.87402	GO:0010557	positive regulation of macromolecule biosynthetic process	P	0.0220304	0.000709033	0	468	419	24505	under
photoreceptor cell differentiation	0	1.88203	GO:0046530	photoreceptor cell differentiation	P	0.0221026	0.000713654	0	470	419	24503	under
striated muscle cell development	0	1.92208	GO:0055002	striated muscle cell development	P	0.0231851	0.000755826	0	480	419	24493	under
muscle cell development	0	1.92208	GO:0055001	muscle cell development	P	0.0231851	0.000755826	0	480	419	24493	under
cell adhesion	0	1.93008	GO:0007155	cell adhesion	P	0.0233421	0.000768217	0	482	419	24491	under
regulation of catabolic process	0	1.93008	GO:0009894	regulation of catabolic process	P	0.0233421	0.000768217	0	482	419	24491	under
biological adhesion	0	1.93008	GO:0022610	biological adhesion	P	0.0233421	0.000768217	0	482	419	24491	under
translation	0	1.9461	GO:0006412	translation	P	0.0156444	0.000474269	0	486	419	24487	under
synapse part	0	1.96612	GO:0044456	synapse part	C	0.0156657	0.000478336	0	491	419	24482	under
intrinsic to plasma membrane	0	1.96612	GO:0031226	intrinsic to plasma membrane	C	0.0156657	0.000478336	0	491	419	24482	under
regulation of nervous system development	0	1.97413	GO:0051960	regulation of nervous system development	P	0.0156657	0.00048142	0	493	419	24480	under
regulation of cell morphogenesis	0	1.97413	GO:0022604	regulation of cell morphogenesis	P	0.0156657	0.00048142	0	493	419	24480	under
regulation of protein metabolic process	0	1.97814	GO:0051246	regulation of protein metabolic process	P	0.0156732	0.000483279	0	494	419	24479	under
organelle localization	0	1.99015	GO:0051640	organelle localization	P	0.0157992	0.000490147	0	497	419	24476	under
cation channel activity	0	2.0382	GO:0005261	cation channel activity	F	0.0110072	0.000319976	0	509	419	24464	under
regulation of localization	0	2.05021	GO:0032879	regulation of localization	P	0.0110084	0.000321154	0	512	419	24461	under
neuron projection	0	2.07024	GO:0043005	neuron projection	C	0.0111329	0.000325942	0	517	419	24456	under
regulation of hydrolase activity	0	2.08625	GO:0051336	regulation of hydrolase activity	P	0.0113129	0.000332388	0	521	419	24452	under
striated muscle cell differentiation	0	2.09426	GO:0051146	striated muscle cell differentiation	P	0.0113728	0.000336509	0	523	419	24450	under
positive regulation of nucleobase-containing compound metabolic process	0	2.09426	GO:0045935	positive regulation of nucleobase-containing compound metabolic process	P	0.0113728	0.000336509	0	523	419	24450	under
negative regulation of gene expression	0	2.11028	GO:0010629	negative regulation of gene expression	P	0.011673	0.000346602	0	527	419	24446	under
phosphatase activity	0	2.15032	GO:0016791	phosphatase activity	F	0.00773309	0.000217573	0	537	419	24436	under
regulation of transcription from RNA polymerase II promoter	0	2.17835	GO:0006357	regulation of transcription from RNA polymerase II promoter	P	0.00793598	0.000224106	0	544	419	24429	under
muscle cell differentiation	0	2.19037	GO:0042692	muscle cell differentiation	P	0.00805933	0.000228426	0	547	419	24426	under
cellular protein localization	0	2.20638	GO:0034613	cellular protein localization	P	0.0082562	0.000235667	0	551	419	24422	under
organelle membrane	0	2.2184	GO:0031090	organelle membrane	C	0.00536981	0.000145507	0	554	419	24419	under
regulation of cell development	0	2.25443	GO:0060284	regulation of cell development	P	0.00540221	0.000148151	0	563	419	24410	under
lipid binding	0	2.30249	GO:0008289	lipid binding	F	0.00580311	0.00016026	0	575	419	24398	under
compound eye morphogenesis	0	2.4066	GO:0001745	compound eye morphogenesis	P	0.00262314	6.61225e-05	0	601	419	24372	under
positive regulation of biosynthetic process	0	2.41461	GO:0009891	positive regulation of biosynthetic process	P	0.00262314	6.62271e-05	0	603	419	24370	under
positive regulation of cellular biosynthetic process	0	2.41461	GO:0031328	positive regulation of cellular biosynthetic process	P	0.00262314	6.62271e-05	0	603	419	24370	under
positive regulation of nitrogen compound metabolic process	0	2.42262	GO:0051173	positive regulation of nitrogen compound metabolic process	P	0.00262314	6.64501e-05	0	605	419	24368	under
positive regulation of macromolecule metabolic process	0	2.43463	GO:0010604	positive regulation of macromolecule metabolic process	P	0.00263446	6.70102e-05	0	608	419	24365	under
regulation of anatomical structure morphogenesis	0	2.44264	GO:0022603	regulation of anatomical structure morphogenesis	P	0.00264438	6.7537e-05	0	610	419	24363	under
cellular macromolecule localization	0	2.45065	GO:0070727	cellular macromolecule localization	P	0.00264837	6.8189e-05	0	612	419	24361	under
metal ion transmembrane transporter activity	0	2.45065	GO:0046873	metal ion transmembrane transporter activity	F	0.00264837	6.8189e-05	0	612	419	24361	under
transcription from RNA polymerase II promoter	0	2.46266	GO:0006366	transcription from RNA polymerase II promoter	P	0.00268485	6.9407e-05	0	615	419	24358	under
eye morphogenesis	0	2.52673	GO:0048592	eye morphogenesis	P	0.00188008	4.51282e-05	0	631	419	24342	under
regulation of phosphate metabolic process	0	2.53474	GO:0019220	regulation of phosphate metabolic process	P	0.00188008	4.54796e-05	0	633	419	24340	under
regulation of phosphorus metabolic process	0	2.53474	GO:0051174	regulation of phosphorus metabolic process	P	0.00188008	4.54796e-05	0	633	419	24340	under
negative regulation of macromolecule metabolic process	0	2.54275	GO:0010605	negative regulation of macromolecule metabolic process	P	0.00189001	4.59159e-05	0	635	419	24338	under
compound eye development	0	2.55476	GO:0048749	compound eye development	P	0.00191546	4.6733e-05	0	638	419	24335	under
intracellular transport	0	2.59881	GO:0046907	intracellular transport	P	0.00130222	3.00397e-05	0	649	419	24324	under
axon guidance	0	2.61482	GO:0007411	axon guidance	P	0.00130222	3.02843e-05	0	653	419	24320	under
neuron part	0	2.61482	GO:0097458	neuron part	C	0.00130222	3.02843e-05	0	653	419	24320	under
neuron projection guidance	0	2.63885	GO:0097485	neuron projection guidance	P	0.00133022	3.10735e-05	0	659	419	24314	under
protein serine/threonine kinase activity	0	2.65487	GO:0004674	protein serine/threonine kinase activity	F	0.00135331	3.18939e-05	0	663	419	24310	under
negative regulation of metabolic process	0	2.65887	GO:0009892	negative regulation of metabolic process	P	0.00135766	3.21373e-05	0	664	419	24309	under
imaginal disc-derived wing morphogenesis	0	2.6829	GO:0007476	imaginal disc-derived wing morphogenesis	P	0.000897495	2.01949e-05	0	670	419	24303	under
wing disc morphogenesis	0	2.69091	GO:0007472	wing disc morphogenesis	P	0.000897495	2.02197e-05	0	672	419	24301	under
G-protein coupled receptor signaling pathway	0	2.69091	GO:0007186	G-protein coupled receptor signaling pathway	P	0.000897495	2.02197e-05	0	672	419	24301	under
ribonucleoprotein complex	0	2.73495	GO:0030529	ribonucleoprotein complex	C	0.0009291	2.10282e-05	0	683	419	24290	under
chemotaxis	0	2.75097	GO:0006935	chemotaxis	P	0.00095086	2.16194e-05	0	687	419	24286	under
cellular process involved in reproduction in multicellular organism	0	2.76699	GO:0022412	cellular process involved in reproduction in multicellular organism	P	0.000633183	1.35987e-05	0	691	419	24282	under
metal ion transport	0	2.77099	GO:0030001	metal ion transport	P	0.000633183	1.3591e-05	0	692	419	24281	under
regionalization	0	2.779	GO:0003002	regionalization	P	0.000633183	1.35938e-05	0	694	419	24279	under
cytoskeletal protein binding	0	2.78701	GO:0008092	cytoskeletal protein binding	F	0.000633183	1.36211e-05	0	696	419	24277	under
phosphoric ester hydrolase activity	0	2.79502	GO:0042578	phosphoric ester hydrolase activity	F	0.000633183	1.36734e-05	0	698	419	24275	under
calcium ion binding	0	2.80303	GO:0005509	calcium ion binding	F	0.000633732	1.3751e-05	0	700	419	24273	under
eye development	0	2.91114	GO:0001654	eye development	P	0.000464554	9.40044e-06	0	727	419	24246	under
synapse	0	2.91915	GO:0045202	synapse	C	0.000467103	9.50499e-06	0	729	419	24244	under
post-embryonic appendage morphogenesis	0	2.93517	GO:0035120	post-embryonic appendage morphogenesis	P	0.000477697	9.77017e-06	0	733	419	24240	under
positive regulation of cellular metabolic process	0	2.94718	GO:0031325	positive regulation of cellular metabolic process	P	0.000487431	1.00199e-05	0	736	419	24237	under
regulation of multicellular organismal development	0	2.95119	GO:2000026	regulation of multicellular organismal development	P	0.000326064	6.15152e-06	0	737	419	24236	under
developmental process involved in reproduction	0	2.95519	GO:0003006	developmental process involved in reproduction	P	0.000326064	6.14715e-06	0	738	419	24235	under
imaginal disc-derived appendage morphogenesis	0	2.97521	GO:0035114	imaginal disc-derived appendage morphogenesis	P	0.000326064	6.16709e-06	0	743	419	24230	under
imaginal disc-derived appendage development	0	2.98322	GO:0048737	imaginal disc-derived appendage development	P	0.000326064	6.19495e-06	0	745	419	24228	under
oogenesis	0	2.99123	GO:0048477	oogenesis	P	0.000326361	6.23448e-06	0	747	419	24226	under
positive regulation of metabolic process	0	3.00324	GO:0009893	positive regulation of metabolic process	P	0.000328848	6.31612e-06	0	750	419	24223	under
anatomical structure formation involved in morphogenesis	0	3.01526	GO:0048646	anatomical structure formation involved in morphogenesis	P	0.000332737	6.42535e-06	0	753	419	24220	under
morphogenesis of an epithelium	0	3.03528	GO:0002009	morphogenesis of an epithelium	P	0.000343625	6.67129e-06	0	758	419	24215	under
female gamete generation	0	3.06331	GO:0007292	female gamete generation	P	0.000233036	4.13717e-06	0	765	419	24208	under
appendage morphogenesis	0	3.07933	GO:0035107	appendage morphogenesis	P	0.000233719	4.17356e-06	0	769	419	24204	under
single-organism behavior	0	3.09134	GO:0044708	single-organism behavior	P	0.000234806	4.22163e-06	0	772	419	24201	under
wing disc development	0	3.09534	GO:0035220	wing disc development	P	0.000234806	4.24172e-06	0	773	419	24200	under
appendage development	0	3.10335	GO:0048736	appendage development	P	0.000236018	4.28811e-06	0	775	419	24198	under
axonogenesis	0	3.15941	GO:0007409	axonogenesis	P	0.000163415	2.7824e-06	0	789	419	24184	under
post-embryonic organ morphogenesis	0	3.15941	GO:0048563	post-embryonic organ morphogenesis	P	0.000163415	2.7824e-06	0	789	419	24184	under
imaginal disc morphogenesis	0	3.15941	GO:0007560	imaginal disc morphogenesis	P	0.000163415	2.7824e-06	0	789	419	24184	under
tissue morphogenesis	0	3.19545	GO:0048729	tissue morphogenesis	P	0.000168007	2.87802e-06	0	798	419	24175	under
axon development	0	3.2395	GO:0061564	axon development	P	0.000115006	1.86263e-06	0	809	419	24164	under
taxis	0	3.29556	GO:0042330	taxis	P	0.000119935	1.95492e-06	0	823	419	24150	under
cell fate commitment	0	3.30357	GO:0045165	cell fate commitment	P	0.000120898	1.98317e-06	0	825	419	24148	under
vesicle-mediated transport	0	3.3356	GO:0016192	vesicle-mediated transport	P	8.07712e-05	1.25033e-06	0	833	419	24140	under
post-embryonic organ development	0	3.35162	GO:0048569	post-embryonic organ development	P	8.07712e-05	1.25786e-06	0	837	419	24136	under
embryo development	0	3.35162	GO:0009790	embryo development	P	8.07712e-05	1.25786e-06	0	837	419	24136	under
cell projection	0	3.38365	GO:0042995	cell projection	C	8.30603e-05	1.30213e-06	0	845	419	24128	under
epithelium development	0	3.43171	GO:0060429	epithelium development	P	5.49839e-05	8.39144e-07	0	857	419	24116	under
instar larval or pupal morphogenesis	0	3.54383	GO:0048707	instar larval or pupal morphogenesis	P	3.82722e-05	5.68203e-07	0	885	419	24088	under
post-embryonic morphogenesis	0	3.55584	GO:0009886	post-embryonic morphogenesis	P	3.8458e-05	5.74953e-07	0	888	419	24085	under
metamorphosis	0	3.58787	GO:0007552	metamorphosis	P	4.02405e-05	6.0578e-07	0	896	419	24077	under
sensory organ development	0	3.59989	GO:0007423	sensory organ development	P	2.63169e-05	3.77049e-07	0	899	419	24074	under
imaginal disc development	0	3.64794	GO:0007444	imaginal disc development	P	2.66716e-05	3.84899e-07	0	911	419	24062	under
cell morphogenesis involved in neuron differentiation	0	3.66396	GO:0048667	cell morphogenesis involved in neuron differentiation	P	2.70722e-05	3.93491e-07	0	915	419	24058	under
behavior	0	3.69199	GO:0007610	behavior	P	1.78875e-05	2.52565e-07	0	922	419	24051	under
cell morphogenesis involved in differentiation	0	3.87619	GO:0000904	cell morphogenesis involved in differentiation	P	1.34687e-05	1.85978e-07	0	968	419	24005	under
regulation of cellular component organization	0	4.08041	GO:0051128	regulation of cellular component organization	P	3.92019e-06	5.04676e-08	0	1019	419	23954	under
neuron projection morphogenesis	0	4.14848	GO:0048812	neuron projection morphogenesis	P	4.21869e-06	5.47484e-08	0	1036	419	23937	under
neuron projection development	0	4.27662	GO:0031175	neuron projection development	P	1.84201e-06	2.25661e-08	0	1068	419	23905	under
establishment of localization in cell	0	4.31666	GO:0051649	establishment of localization in cell	P	1.90709e-06	2.35614e-08	0	1078	419	23895	under
cell part morphogenesis	0	4.57294	GO:0032990	cell part morphogenesis	P	5.71683e-07	6.76619e-09	0	1142	419	23831	under
cell projection morphogenesis	0	4.57294	GO:0048858	cell projection morphogenesis	P	5.71683e-07	6.76619e-09	0	1142	419	23831	under
locomotion	0	4.65703	GO:0040011	locomotion	P	4.0625e-07	4.47078e-09	0	1163	419	23810	under
neuron development	0	5.00541	GO:0048666	neuron development	P	8.60911e-08	8.66988e-10	0	1250	419	23723	under
cellular localization	0	5.15757	GO:0051641	cellular localization	P	6.18387e-08	6.03492e-10	0	1288	419	23685	under
organ morphogenesis	0	5.1816	GO:0009887	organ morphogenesis	P	4.14443e-08	3.82946e-10	0	1294	419	23679	under
cell morphogenesis	0	5.57402	GO:0000902	cell morphogenesis	P	9.43862e-09	7.34942e-11	0	1392	419	23581	under
cell projection organization	0	5.62608	GO:0030030	cell projection organization	P	9.76235e-09	7.70285e-11	0	1405	419	23568	under
neuron differentiation	0	5.80627	GO:0030182	neuron differentiation	P	4.38694e-09	3.32482e-11	0	1450	419	23523	under
cell surface receptor signaling pathway	0	5.88636	GO:0007166	cell surface receptor signaling pathway	P	2.92673e-09	2.15737e-11	0	1470	419	23503	under
generation of neurons	0	5.99447	GO:0048699	generation of neurons	P	2.05289e-09	1.4493e-11	0	1497	419	23476	under
cellular component morphogenesis	0	6.24274	GO:0032989	cellular component morphogenesis	P	6.44969e-10	4.01766e-12	0	1559	419	23414	under
neurogenesis	0	7.23181	GO:0022008	neurogenesis	P	1.199e-11	6.22405e-14	0	1806	419	23167	under
cell development	0	8.00865	GO:0048468	cell development	P	4.58653e-13	2.09517e-15	0	2000	419	22973	under
nervous system development	0	8.74545	GO:0007399	nervous system development	P	1.65298e-14	6.17807e-17	0	2184	419	22789	under
anatomical structure morphogenesis	0	9.89469	GO:0009653	anatomical structure morphogenesis	P	9.7976e-17	3.05158e-19	0	2471	419	22502	under

## Sheet: GR4-AS_vs_GR4-AP_up
GO Terms	%Seq. GR4-AS/GR4-AP	%Seq. ref	GO-ID	Term	Category	FDR	P-Value	#Test	#Ref	#notAnnotTest	#notAnnotRef	Over/Under
catalytic activity	77.5281	45.6586	GO:0003824	catalytic activity	F	6.26676e-06	1.30124e-09	69	11553	20	13750	over
hydrolase activity	43.8202	19.5313	GO:0016787	hydrolase activity	F	0.000265937	2.47773e-07	39	4942	50	20361	over
cellular process	37.0787	57.922	GO:0009987	cellular process	P	0.0335579	9.05841e-05	33	14656	56	10647	under
peptidase activity	22.4719	4.8927	GO:0008233	peptidase activity	F	3.31215e-05	1.03161e-08	20	1238	69	24065	over
peptidase activity, acting on L-amino acid peptides	21.3483	4.46587	GO:0070011	peptidase activity, acting on L-amino acid peptides	F	3.31376e-05	1.37614e-08	19	1130	70	24173	over
proteolysis	21.3483	4.93617	GO:0006508	proteolysis	P	0.000109663	6.56765e-08	19	1249	70	24054	over
single-organism process	17.9775	40.1178	GO:0044699	single-organism process	P	0.00637625	1.05918e-05	16	10151	73	15152	under
cysteine-type peptidase activity	16.8539	1.20144	GO:0008234	cysteine-type peptidase activity	F	3.51193e-09	3.6461e-13	15	304	74	24999	over
single-organism cellular process	10.1124	35.0788	GO:0044763	single-organism cellular process	P	0.000187825	1.36501e-07	9	8876	80	16427	under
regulation of cellular process	6.74157	23.0842	GO:0050794	regulation of cellular process	P	0.0291183	6.98699e-05	6	5841	83	19462	under
cysteine-type endopeptidase activity	5.61798	0.379402	GO:0004197	cysteine-type endopeptidase activity	F	0.0145503	2.87018e-05	5	96	84	25207	over
response to wounding	5.61798	0.462396	GO:0009611	response to wounding	P	0.0291183	7.09017e-05	5	117	84	25186	over
membrane	5.61798	21.0607	GO:0016020	membrane	C	0.0408388	0.000114478	5	5329	84	19974	under
fin regeneration	4.49438	0.0316168	GO:0031101	fin regeneration	P	0.000109663	6.83117e-08	4	8	85	25295	over
tissue regeneration	4.49438	0.0474252	GO:0042246	tissue regeneration	P	0.000265937	2.48488e-07	4	12	85	25291	over
regeneration	4.49438	0.142276	GO:0031099	regeneration	P	0.00662976	1.17012e-05	4	36	85	25267	over
localization	3.37079	17.5552	GO:0051179	localization	P	0.0291183	6.99344e-05	3	4442	86	20861	under
histone demethylase activity (H3-K9 specific)	2.24719	0.0079042	GO:0032454	histone demethylase activity (H3-K9 specific)	F	0.0291183	7.25539e-05	2	2	87	25301	over
histone H3-K9 demethylation	2.24719	0.0118563	GO:0033169	histone H3-K9 demethylation	P	0.0415026	0.000120647	2	3	87	25300	over
cellular component organization or biogenesis	2.24719	14.7492	GO:0071840	cellular component organization or biogenesis	P	0.0450362	0.000140271	2	3732	87	21571	under
single-multicellular organism process	2.24719	16.9387	GO:0044707	single-multicellular organism process	P	0.0128065	2.39325e-05	2	4286	87	21017	under
multicellular organismal process	2.24719	17.7924	GO:0032501	multicellular organismal process	P	0.00613762	9.55817e-06	2	4502	87	20801	under
multicellular organismal development	1.1236	13.9074	GO:0007275	multicellular organismal development	P	0.0200261	4.15825e-05	1	3519	88	21784	under
cellular response to stimulus	1.1236	15.7452	GO:0051716	cellular response to stimulus	P	0.00493999	6.66734e-06	1	3984	88	21319	under
cell differentiation	0	10.2004	GO:0030154	cell differentiation	P	0.0441951	0.000133063	0	2581	89	22722	under
cellular developmental process	0	10.7418	GO:0048869	cellular developmental process	P	0.0333883	8.66599e-05	0	2718	89	22585	under
signal transduction	0	12.9906	GO:0007165	signal transduction	P	0.00590167	8.57801e-06	0	3287	89	22016	under
signaling	0	15.5318	GO:0023052	signaling	P	0.000379068	4.64572e-07	0	3930	89	21373	under
single organism signaling	0	15.5318	GO:0044700	single organism signaling	P	0.000379068	4.64572e-07	0	3930	89	21373	under
cell communication	0	15.8163	GO:0007154	cell communication	P	0.000379068	4.72261e-07	0	4002	89	21301	under

## Sheet: GR4-AP_vs_S-GR6_dwn
GO Terms	%Seq. GR4-AP/S-GR6	%Seq. ref	GO-ID	Term	Category	FDR	P-Value	#Test	#Ref	#notAnnotTest	#notAnnotRef	Over/Under
catalytic activity	73.1225	45.495	GO:0003824	catalytic activity	F	9.9111e-16	9.26079e-19	185	11437	68	13702	over
metabolic process	66.7984	50.3998	GO:0008152	metabolic process	P	2.45907e-05	1.78712e-07	169	12670	84	12469	over
binding	44.664	60.2769	GO:0005488	binding	F	7.99201e-05	7.71653e-07	113	15153	140	9986	under
cellular process	36.3636	58.0652	GO:0009987	cellular process	P	1.93339e-09	5.82105e-12	92	14597	161	10542	under
transferase activity	27.2727	15.2592	GO:0016740	transferase activity	F	0.000106393	1.07144e-06	69	3836	184	21303	over
transferase activity, transferring phosphorus-containing groups	18.5771	8.5604	GO:0016772	transferase activity, transferring phosphorus-containing groups	F	7.70276e-05	7.27438e-07	47	2152	206	22987	over
cellular macromolecule metabolic process	16.6008	26.4131	GO:0044260	cellular macromolecule metabolic process	P	0.0145214	0.000312078	42	6640	211	18499	under
peptidase activity	15.0198	4.85302	GO:0008233	peptidase activity	F	2.10976e-07	1.05154e-09	38	1220	215	23919	over
transition metal ion binding	14.6245	7.98361	GO:0046914	transition metal ion binding	F	0.0187535	0.000414712	37	2007	216	23132	over
peptidase activity, acting on L-amino acid peptides	14.2292	4.42738	GO:0070011	peptidase activity, acting on L-amino acid peptides	F	2.24016e-07	1.16287e-09	36	1113	217	24026	over
carbohydrate metabolic process	13.834	3.65965	GO:0005975	carbohydrate metabolic process	P	8.57971e-09	3.11763e-11	35	920	218	24219	over
oxidoreductase activity	13.4387	7.5898	GO:0016491	oxidoreductase activity	F	0.0452994	0.00121338	34	1908	219	23231	over
proteolysis	13.4387	4.90871	GO:0006508	proteolysis	P	2.22662e-05	1.54883e-07	34	1234	219	23905	over
DNA metabolic process	12.253	6.49588	GO:0006259	DNA metabolic process	P	0.0311936	0.000767532	31	1633	222	23506	over
lipid metabolic process	11.4625	4.49501	GO:0006629	lipid metabolic process	P	0.000419044	5.30766e-06	29	1130	224	24009	over
cell part	10.2767	36.4334	GO:0044464	cell part	C	5.99318e-18	4.35551e-21	26	9159	227	15980	under
cell	10.2767	36.4334	GO:0005623	cell	C	5.99318e-18	4.35551e-21	26	9159	227	15980	under
intracellular	10.2767	32.1811	GO:0005622	intracellular	C	3.79028e-13	4.72211e-16	26	8090	227	17049	under
intracellular part	10.2767	30.0927	GO:0044424	intracellular part	C	5.62924e-11	8.18204e-14	26	7565	227	17574	under
single-organism process	9.88142	40.3437	GO:0044699	single-organism process	P	1.53526e-23	6.37568e-27	25	10142	228	14997	under
cellular lipid metabolic process	9.88142	3.7591	GO:0044255	cellular lipid metabolic process	P	0.000992915	1.50504e-05	25	945	228	24194	over
glycerolipid metabolic process	9.48617	1.58718	GO:0046486	glycerolipid metabolic process	P	2.46584e-09	8.19215e-12	24	399	229	24740	over
nucleotidyltransferase activity	9.09091	3.05501	GO:0016779	nucleotidyltransferase activity	F	0.000396363	4.93808e-06	23	768	230	24371	over
oxidoreductase activity, acting on paired donors, with incorporation or reduction of molecular oxygen	9.09091	2.08043	GO:0016705	oxidoreductase activity, acting on paired donors, with incorporation or reduction of molecular oxygen	F	1.31157e-06	7.35306e-09	23	523	230	24616	over
single-organism cellular process	8.3004	35.26	GO:0044763	single-organism cellular process	P	8.65074e-20	4.49062e-23	21	8864	232	16275	under
protein binding	8.3004	24.7305	GO:0005515	protein binding	F	8.42528e-09	2.97404e-11	21	6217	232	18922	under
DNA replication	8.3004	3.35733	GO:0006260	DNA replication	P	0.00864984	0.000169728	21	844	232	24295	over
DNA polymerase activity	8.3004	2.518	GO:0034061	DNA polymerase activity	F	0.000247677	2.85424e-06	21	633	232	24506	over
alditol phosphate metabolic process	8.3004	0.155137	GO:0052646	alditol phosphate metabolic process	P	7.2469e-24	2.25713e-27	21	39	232	25100	over
glycerol-3-phosphate metabolic process	8.3004	0.135248	GO:0006072	glycerol-3-phosphate metabolic process	P	1.19735e-24	2.48619e-28	21	34	232	25105	over
glycerol kinase activity	8.3004	0.0238673	GO:0004370	glycerol kinase activity	F	1.07655e-33	1.11768e-37	21	6	232	25133	over
response to stimulus	7.50988	20.864	GO:0050896	response to stimulus	P	2.10822e-06	1.22571e-08	19	5245	234	19894	under
organonitrogen compound metabolic process	7.11462	13.8152	GO:1901564	organonitrogen compound metabolic process	P	0.0462931	0.0012448	18	3473	235	21666	under
iron ion binding	7.11462	1.62298	GO:0005506	iron ion binding	F	3.90616e-05	3.20377e-07	18	408	235	24731	over
organelle	6.32411	23.565	GO:0043226	organelle	C	2.06328e-10	4.28422e-13	16	5924	237	19215	under
intracellular organelle	6.32411	23.4655	GO:0043229	intracellular organelle	C	2.90467e-10	6.63442e-13	16	5899	237	19240	under
macromolecular complex	6.32411	17.6658	GO:0032991	macromolecular complex	C	2.59963e-05	1.91626e-07	16	4441	237	20698	under
small molecule metabolic process	6.32411	14.2925	GO:0044281	small molecule metabolic process	P	0.00660468	0.000125483	16	3593	237	21546	under
RNA-dependent DNA replication	6.32411	2.33502	GO:0006278	RNA-dependent DNA replication	P	0.0179112	0.000392365	16	587	237	24552	over
RNA-directed DNA polymerase activity	6.32411	2.33502	GO:0003964	RNA-directed DNA polymerase activity	F	0.0179112	0.000392365	16	587	237	24552	over
tetrapyrrole binding	6.32411	1.66673	GO:0046906	tetrapyrrole binding	F	0.000619411	8.57754e-06	16	419	237	24720	over
heme binding	6.32411	1.63889	GO:0020037	heme binding	F	0.000523093	7.00571e-06	16	412	237	24727	over
membrane	5.5336	21.1623	GO:0016020	membrane	C	2.67967e-09	9.18076e-12	14	5320	239	19819	under
cysteine-type peptidase activity	5.5336	1.21325	GO:0008234	cysteine-type peptidase activity	F	0.000352782	4.35849e-06	14	305	239	24834	over
serine hydrolase activity	5.5336	1.07403	GO:0017171	serine hydrolase activity	F	0.000109365	1.12408e-06	14	270	239	24869	over
serine-type peptidase activity	5.5336	1.05016	GO:0008236	serine-type peptidase activity	F	8.84715e-05	8.72591e-07	14	264	239	24875	over
biological regulation	5.13834	26.4609	GO:0065007	biological regulation	P	1.98825e-15	2.06422e-18	13	6652	240	18487	under
cellular response to stimulus	5.13834	15.8002	GO:0051716	cellular response to stimulus	P	3.89208e-05	3.15181e-07	13	3972	240	21167	under
protein complex	5.13834	15.7087	GO:0043234	protein complex	C	3.86825e-05	3.09235e-07	13	3949	240	21190	under
small molecule binding	5.13834	12.9957	GO:0036094	small molecule binding	F	0.00365738	6.39702e-05	13	3267	240	21872	under
regulation of biological process	4.74308	24.5873	GO:0050789	regulation of biological process	P	3.44572e-14	3.93511e-17	12	6181	241	18958	under
membrane part	4.34783	14.2965	GO:0044425	membrane part	C	5.26503e-05	4.48228e-07	11	3594	242	21545	under
cytoplasm	3.95257	17.0492	GO:0005737	cytoplasm	C	6.88329e-08	3.21583e-10	10	4286	243	20853	under
anion binding	3.95257	11.4125	GO:0043168	anion binding	F	0.00319731	5.41073e-05	10	2869	243	22270	under
membrane-bounded organelle	3.55731	17.992	GO:0043227	membrane-bounded organelle	C	1.51159e-09	4.374e-12	9	4523	244	20616	under
intracellular membrane-bounded organelle	3.55731	17.98	GO:0043231	intracellular membrane-bounded organelle	C	1.51159e-09	4.39414e-12	9	4520	244	20619	under
nucleoside phosphate binding	3.55731	12.6536	GO:1901265	nucleoside phosphate binding	F	0.000117358	1.26715e-06	9	3181	244	21958	under
nucleotide binding	3.55731	12.6497	GO:0000166	nucleotide binding	F	0.000117358	1.26455e-06	9	3180	244	21959	under
intrinsic to membrane	3.55731	11.9933	GO:0031224	intrinsic to membrane	C	0.000413807	5.19836e-06	9	3015	244	22124	under
integral to membrane	3.55731	11.7666	GO:0016021	integral to membrane	C	0.000529698	7.14916e-06	9	2958	244	22181	under
monooxygenase activity	3.55731	0.747842	GO:0004497	monooxygenase activity	F	0.00864984	0.00016922	9	188	244	24951	over
cytoplasmic part	3.16206	12.232	GO:0044444	cytoplasmic part	C	6.27583e-05	5.66858e-07	8	3075	245	22064	under
regulation of cellular process	2.7668	23.2308	GO:0050794	regulation of cellular process	P	8.52278e-17	7.07872e-20	7	5840	246	19299	under
multicellular organismal process	2.7668	17.8885	GO:0032501	multicellular organismal process	P	7.89792e-11	1.39394e-13	7	4497	246	20642	under
localization	2.7668	17.6538	GO:0051179	localization	P	1.75704e-10	3.46593e-13	7	4438	246	20701	under
single-multicellular organism process	2.7668	17.0293	GO:0044707	single-multicellular organism process	P	5.11915e-10	1.27554e-12	7	4281	246	20858	under
establishment of localization	2.7668	15.7285	GO:0051234	establishment of localization	P	1.05352e-08	3.93759e-11	7	3954	246	21185	under
transport	2.7668	15.4342	GO:0006810	transport	P	2.17749e-08	9.2688e-11	7	3880	246	21259	under
single-organism transport	2.7668	12.5542	GO:0044765	single-organism transport	P	1.22116e-05	7.98724e-08	7	3156	246	21983	under
organelle part	2.7668	12.2598	GO:0044422	organelle part	C	2.43004e-05	1.74079e-07	7	3082	246	22057	under
intracellular organelle part	2.7668	12.0689	GO:0044446	intracellular organelle part	C	3.24539e-05	2.49334e-07	7	3034	246	22105	under
transporter activity	2.7668	8.61609	GO:0005215	transporter activity	F	0.0127808	0.000264054	7	2166	246	22973	under
organic acid metabolic process	2.7668	7.91599	GO:0006082	organic acid metabolic process	P	0.0380159	0.000943292	7	1990	246	23149	under
oxoacid metabolic process	2.7668	7.90008	GO:0043436	oxoacid metabolic process	P	0.0488999	0.00132505	7	1986	246	23153	under
intracellular non-membrane-bounded organelle	2.37154	9.71001	GO:0043232	intracellular non-membrane-bounded organelle	C	0.000602001	8.25001e-06	6	2441	247	22698	under
non-membrane-bounded organelle	2.37154	9.71001	GO:0043228	non-membrane-bounded organelle	C	0.000602001	8.25001e-06	6	2441	247	22698	under
cellular nitrogen compound biosynthetic process	2.37154	9.48327	GO:0044271	cellular nitrogen compound biosynthetic process	P	0.000826133	1.17504e-05	6	2384	247	22755	under
organic cyclic compound biosynthetic process	2.37154	9.40769	GO:1901362	organic cyclic compound biosynthetic process	P	0.00110487	1.68621e-05	6	2365	247	22774	under
heterocycle biosynthetic process	2.37154	9.08548	GO:0018130	heterocycle biosynthetic process	P	0.00211185	3.39844e-05	6	2284	247	22855	under
aromatic compound biosynthetic process	2.37154	8.94228	GO:0019438	aromatic compound biosynthetic process	P	0.0028826	4.84823e-05	6	2248	247	22891	under
acid phosphatase activity	2.37154	0.429611	GO:0003993	acid phosphatase activity	F	0.0398752	0.00100293	6	108	247	25031	over
cell communication	1.97628	15.8996	GO:0007154	cell communication	P	2.08425e-10	4.54415e-13	5	3997	248	21142	under
gene expression	1.97628	11.2614	GO:0010467	gene expression	P	8.76251e-06	5.45838e-08	5	2831	248	22308	under
catabolic process	1.97628	7.75687	GO:0009056	catabolic process	P	0.00642266	0.000120691	5	1950	248	23189	under
organic substance catabolic process	1.97628	7.375	GO:1901575	organic substance catabolic process	P	0.0115825	0.000238095	5	1854	248	23285	under
DNA polymerase complex	1.97628	0.214806	GO:0042575	DNA polymerase complex	C	0.0144424	0.000304728	5	54	248	25085	over
DNA-directed DNA polymerase activity	1.97628	0.182983	GO:0003887	DNA-directed DNA polymerase activity	F	0.00785702	0.00015254	5	46	248	25093	over
single organism signaling	1.58103	15.6172	GO:0044700	single organism signaling	P	7.66431e-11	1.27314e-13	4	3926	249	21213	under
signaling	1.58103	15.6172	GO:0023052	signaling	P	7.66431e-11	1.27314e-13	4	3926	249	21213	under
developmental process	1.58103	15.462	GO:0032502	developmental process	P	1.08276e-10	2.02344e-13	4	3887	249	21252	under
anatomical structure development	1.58103	14.1096	GO:0048856	anatomical structure development	P	2.14134e-09	6.89178e-12	4	3547	249	21592	under
multicellular organismal development	1.58103	13.9862	GO:0007275	multicellular organismal development	P	2.14134e-09	6.67504e-12	4	3516	249	21623	under
single-organism developmental process	1.58103	13.1429	GO:0044767	single-organism developmental process	P	1.45811e-08	5.7525e-11	4	3304	249	21835	under
signal transduction	1.58103	13.0594	GO:0007165	signal transduction	P	2.11343e-08	8.77671e-11	4	3283	249	21856	under
system development	1.58103	12.049	GO:0048731	system development	P	2.10976e-07	1.07257e-09	4	3029	249	22110	under
regulation of metabolic process	1.58103	12.0013	GO:0019222	regulation of metabolic process	P	2.10976e-07	1.07328e-09	4	3017	249	22122	under
cellular protein metabolic process	1.58103	11.1699	GO:0044267	cellular protein metabolic process	P	1.44506e-06	8.25147e-09	4	2808	249	22331	under
RNA metabolic process	1.58103	9.47134	GO:0016070	RNA metabolic process	P	6.89012e-05	6.29496e-07	4	2381	249	22758	under
carbohydrate derivative binding	1.58103	9.16902	GO:0097367	carbohydrate derivative binding	F	0.000125362	1.36659e-06	4	2305	249	22834	under
macromolecule modification	1.58103	8.75532	GO:0043412	macromolecule modification	P	0.000244847	2.79622e-06	4	2201	249	22938	under
purine nucleotide binding	1.58103	8.75532	GO:0017076	purine nucleotide binding	F	0.000244847	2.79622e-06	4	2201	249	22938	under
ribonucleotide binding	1.58103	8.65587	GO:0032553	ribonucleotide binding	F	0.000338328	4.1448e-06	4	2176	249	22963	under
nucleoside binding	1.58103	8.56836	GO:0001882	nucleoside binding	F	0.000335031	4.05684e-06	4	2154	249	22985	under
ribonucleoside binding	1.58103	8.5604	GO:0032549	ribonucleoside binding	F	0.000335031	4.05938e-06	4	2152	249	22987	under
purine ribonucleotide binding	1.58103	8.54449	GO:0032555	purine ribonucleotide binding	F	0.000335031	4.06962e-06	4	2148	249	22991	under
purine nucleoside binding	1.58103	8.53654	GO:0001883	purine nucleoside binding	F	0.000465576	6.18706e-06	4	2146	249	22993	under
purine ribonucleoside binding	1.58103	8.53654	GO:0032550	purine ribonucleoside binding	F	0.000465576	6.18706e-06	4	2146	249	22993	under
purine ribonucleoside triphosphate binding	1.58103	8.53256	GO:0035639	purine ribonucleoside triphosphate binding	F	0.000465576	6.16711e-06	4	2145	249	22994	under
cytoskeleton	1.58103	5.95887	GO:0005856	cytoskeleton	C	0.0436178	0.0011638	4	1498	249	23641	under
amino acid binding	1.58103	0.103425	GO:0016597	amino acid binding	F	0.0106803	0.000215115	4	26	249	25113	over
primary amino compound metabolic process	1.58103	0.0198894	GO:1901160	primary amino compound metabolic process	P	0.000110114	1.16607e-06	4	5	249	25134	over
oxidoreductase activity, acting on paired donors, with incorporation or reduction of molecular oxygen, reduced pteridine as one donor, and incorporation of one atom of oxygen	1.58103	0.0198894	GO:0016714	oxidoreductase activity, acting on paired donors, with incorporation or reduction of molecular oxygen, reduced pteridine as one donor, and incorporation of one atom of oxygen	F	0.000110114	1.16607e-06	4	5	249	25134	over
serotonin metabolic process	1.58103	0.0198894	GO:0042428	serotonin metabolic process	P	0.000110114	1.16607e-06	4	5	249	25134	over
tryptophan 5-monooxygenase activity	1.58103	0.0159115	GO:0004510	tryptophan 5-monooxygenase activity	F	7.06637e-05	6.52935e-07	4	4	249	25135	over
primary amino compound biosynthetic process	1.58103	0.0119336	GO:1901162	primary amino compound biosynthetic process	P	3.91281e-05	3.29047e-07	4	3	249	25136	over
serotonin biosynthetic process	1.58103	0.0119336	GO:0042427	serotonin biosynthetic process	P	3.91281e-05	3.29047e-07	4	3	249	25136	over
cellular component organization or biogenesis	1.18577	14.8415	GO:0071840	cellular component organization or biogenesis	P	5.41925e-11	7.31419e-14	3	3731	250	21408	under
cellular component organization	1.18577	13.7515	GO:0016043	cellular component organization	P	6.84164e-10	1.77576e-12	3	3457	250	21682	under
cellular protein modification process	1.18577	8.35753	GO:0006464	cellular protein modification process	P	0.000133933	1.48784e-06	3	2101	250	23038	under
protein modification process	1.18577	8.35753	GO:0036211	protein modification process	P	0.000133933	1.48784e-06	3	2101	250	23038	under
regulation of biological quality	1.18577	7.50229	GO:0065008	regulation of biological quality	P	0.00068097	9.61502e-06	3	1886	250	23253	under
adenyl nucleotide binding	1.18577	7.43466	GO:0030554	adenyl nucleotide binding	F	0.000676943	9.48788e-06	3	1869	250	23270	under
adenyl ribonucleotide binding	1.18577	7.27157	GO:0032559	adenyl ribonucleotide binding	F	0.000917048	1.37818e-05	3	1828	250	23311	under
ATP binding	1.18577	7.25566	GO:0005524	ATP binding	F	0.000917048	1.38052e-05	3	1824	250	23315	under
cellular catabolic process	1.18577	6.46008	GO:0044248	cellular catabolic process	P	0.00489634	8.64179e-05	3	1624	250	23515	under
system process	1.18577	6.32881	GO:0003008	system process	P	0.00657001	0.000124143	3	1591	250	23548	under
neurological system process	1.18577	5.84351	GO:0050877	neurological system process	P	0.0166646	0.000361596	3	1469	250	23670	under
nucleobase-containing small molecule metabolic process	1.18577	5.70826	GO:0055086	nucleobase-containing small molecule metabolic process	P	0.0224385	0.000517166	3	1435	250	23704	under
nucleus	0.790514	11.329	GO:0005634	nucleus	C	1.79909e-08	7.28452e-11	2	2848	251	22291	under
anatomical structure morphogenesis	0.790514	9.82139	GO:0009653	anatomical structure morphogenesis	P	5.94049e-07	3.26875e-09	2	2469	251	22670	under
organ development	0.790514	8.77123	GO:0048513	organ development	P	9.2968e-06	5.88771e-08	2	2205	251	22934	under
nucleobase-containing compound biosynthetic process	0.790514	8.0393	GO:0034654	nucleobase-containing compound biosynthetic process	P	3.70171e-05	2.88235e-07	2	2021	251	23118	under
cellular component biogenesis	0.790514	6.10605	GO:0044085	cellular component biogenesis	P	0.00279464	4.67127e-05	2	1535	251	23604	under
tissue development	0.790514	5.96285	GO:0009888	tissue development	P	0.00267416	4.41436e-05	2	1499	251	23640	under
positive regulation of biological process	0.790514	5.30252	GO:0048518	positive regulation of biological process	P	0.0142011	0.000296348	2	1333	251	23806	under
cell-cell signaling	0.790514	5.28263	GO:0007267	cell-cell signaling	P	0.0140575	0.000291892	2	1328	251	23811	under
cellular component assembly	0.790514	5.05191	GO:0022607	cellular component assembly	P	0.0184961	0.000407099	2	1270	251	23869	under
nucleoside phosphate metabolic process	0.790514	4.91666	GO:0006753	nucleoside phosphate metabolic process	P	0.0253477	0.000589481	2	1236	251	23903	under
nucleotide metabolic process	0.790514	4.88882	GO:0009117	nucleotide metabolic process	P	0.025261	0.000584843	2	1229	251	23910	under
imidazole-containing compound catabolic process	0.790514	0	GO:0052805	imidazole-containing compound catabolic process	P	0.00529162	9.88882e-05	2	0	251	25139	over
histidine catabolic process	0.790514	0	GO:0006548	histidine catabolic process	P	0.00529162	9.88882e-05	2	0	251	25139	over
formamide metabolic process	0.790514	0	GO:0043606	formamide metabolic process	P	0.00529162	9.88882e-05	2	0	251	25139	over
formate metabolic process	0.790514	0	GO:0015942	formate metabolic process	P	0.00529162	9.88882e-05	2	0	251	25139	over
histidine ammonia-lyase activity	0.790514	0	GO:0004397	histidine ammonia-lyase activity	F	0.00529162	9.88882e-05	2	0	251	25139	over
histidine catabolic process to glutamate and formate	0.790514	0	GO:0019557	histidine catabolic process to glutamate and formate	P	0.00529162	9.88882e-05	2	0	251	25139	over
histidine catabolic process to glutamate and formamide	0.790514	0	GO:0019556	histidine catabolic process to glutamate and formamide	P	0.00529162	9.88882e-05	2	0	251	25139	over
regulation of cellular metabolic process	0.395257	10.3703	GO:0031323	regulation of cellular metabolic process	P	1.32795e-08	5.10112e-11	1	2607	252	22532	under
regulation of primary metabolic process	0.395257	10.076	GO:0080090	regulation of primary metabolic process	P	2.78091e-08	1.21261e-10	1	2533	252	22606	under
regulation of macromolecule metabolic process	0.395257	9.18095	GO:0060255	regulation of macromolecule metabolic process	P	3.07246e-07	1.62682e-09	1	2308	252	22831	under
regulation of gene expression	0.395257	7.96372	GO:0010468	regulation of gene expression	P	4.86168e-06	2.97798e-08	1	2002	252	23137	under
organelle organization	0.395257	7.62162	GO:0006996	organelle organization	P	1.57009e-05	1.07585e-07	1	1916	252	23223	under
regulation of biosynthetic process	0.395257	7.49035	GO:0009889	regulation of biosynthetic process	P	1.51597e-05	1.02302e-07	1	1883	252	23256	under
regulation of cellular biosynthetic process	0.395257	7.4466	GO:0031326	regulation of cellular biosynthetic process	P	2.25695e-05	1.59336e-07	1	1872	252	23267	under
regulation of macromolecule biosynthetic process	0.395257	6.90958	GO:0010556	regulation of macromolecule biosynthetic process	P	5.82627e-05	5.20203e-07	1	1737	252	23402	under
regulation of cellular macromolecule biosynthetic process	0.395257	6.9056	GO:2000112	regulation of cellular macromolecule biosynthetic process	P	5.82627e-05	5.19745e-07	1	1736	252	23403	under
RNA biosynthetic process	0.395257	6.86583	GO:0032774	RNA biosynthetic process	P	5.82627e-05	5.19461e-07	1	1726	252	23413	under
transcription, DNA-dependent	0.395257	6.84196	GO:0006351	transcription, DNA-dependent	P	8.47334e-05	8.26925e-07	1	1720	252	23419	under
cell surface receptor signaling pathway	0.395257	5.84351	GO:0007166	cell surface receptor signaling pathway	P	0.000619411	8.61722e-06	1	1469	252	23670	under
intracellular signal transduction	0.395257	5.28661	GO:0035556	intracellular signal transduction	P	0.0017316	2.7468e-05	1	1329	252	23810	under
organophosphate catabolic process	0.395257	3.9023	GO:0046434	organophosphate catabolic process	P	0.0347929	0.000859708	1	981	252	24158	under
protein kinase activity	0.395257	3.77103	GO:0004672	protein kinase activity	F	0.0465611	0.00125684	1	948	252	24191	under
cellular developmental process	0	10.889	GO:0048869	cellular developmental process	P	3.0969e-19	6.10892e-22	0	2718	431	22243	under
cellular developmental process	0	10.8119	GO:0048869	cellular developmental process	P	3.10948e-10	7.42505e-13	0	2718	253	22421	under
cell differentiation	0	10.3401	GO:0030154	cell differentiation	P	3.84989e-18	9.19306e-21	0	2581	431	22380	under
cell differentiation	0	10.2669	GO:0030154	cell differentiation	P	9.99719e-10	2.69858e-12	0	2581	253	22558	under
anatomical structure morphogenesis	0	9.89944	GO:0009653	anatomical structure morphogenesis	P	2.92886e-17	8.8182e-20	0	2471	431	22490	under
regulation of nitrogen compound metabolic process	0	8.91046	GO:0051171	regulation of nitrogen compound metabolic process	P	3.47705e-08	1.55225e-10	0	2240	253	22899	under
nervous system development	0	8.74965	GO:0007399	nervous system development	P	4.79966e-15	1.74406e-17	0	2184	431	22777	under
nervous system development	0	8.6877	GO:0007399	nervous system development	P	4.91247e-08	2.24407e-10	0	2184	253	22955	under
regulation of nucleobase-containing compound metabolic process	0	8.59621	GO:0019219	regulation of nucleobase-containing compound metabolic process	P	7.7734e-08	3.71238e-10	0	2161	253	22978	under
cell development	0	8.0125	GO:0048468	cell development	P	1.20932e-13	5.64986e-16	0	2000	431	22961	under
cell development	0	7.95577	GO:0048468	cell development	P	3.80068e-07	2.05186e-09	0	2000	253	23139	under
neurogenesis	0	7.23529	GO:0022008	neurogenesis	P	2.99522e-12	1.74141e-14	0	1806	431	23155	under
neurogenesis	0	7.18406	GO:0022008	neurogenesis	P	2.90668e-06	1.75029e-08	0	1806	253	23333	under
cell periphery	0	7.1403	GO:0071944	cell periphery	C	2.81287e-06	1.66459e-08	0	1795	253	23344	under
regulation of RNA metabolic process	0	6.70273	GO:0051252	regulation of RNA metabolic process	P	9.44827e-06	6.08173e-08	0	1685	253	23454	under
plasma membrane	0	6.47599	GO:0005886	plasma membrane	C	1.31215e-05	8.71861e-08	0	1628	253	23511	under
cellular component morphogenesis	0	6.24574	GO:0032989	cellular component morphogenesis	P	2.4319e-10	1.79261e-12	0	1559	431	23402	under
cellular component morphogenesis	0	6.20152	GO:0032989	cellular component morphogenesis	P	2.71176e-05	2.05521e-07	0	1559	253	23580	under
regulation of RNA biosynthetic process	0	6.12992	GO:2001141	regulation of RNA biosynthetic process	P	2.66696e-05	1.99357e-07	0	1541	253	23598	under
generation of neurons	0	5.99736	GO:0048699	generation of neurons	P	8.40299e-10	6.36855e-12	0	1497	431	23464	under
generation of neurons	0	5.95489	GO:0048699	generation of neurons	P	3.83566e-05	3.02648e-07	0	1497	253	23642	under
regulation of transcription, DNA-dependent	0	5.92307	GO:0006355	regulation of transcription, DNA-dependent	P	5.64811e-05	4.86704e-07	0	1489	253	23650	under
neuron differentiation	0	5.80906	GO:0030182	neuron differentiation	P	1.81921e-09	1.45431e-11	0	1450	431	23511	under
neuron differentiation	0	5.76793	GO:0030182	neuron differentiation	P	7.70276e-05	7.35729e-07	0	1450	253	23689	under
negative regulation of biological process	0	5.75997	GO:0048519	negative regulation of biological process	P	7.70276e-05	7.29196e-07	0	1448	253	23691	under
cell projection organization	0	5.62878	GO:0030030	cell projection organization	P	3.98555e-09	3.33754e-11	0	1405	431	23556	under
cell projection organization	0	5.58893	GO:0030030	cell projection organization	P	0.000106539	1.08398e-06	0	1405	253	23734	under
cell morphogenesis	0	5.5767	GO:0000902	cell morphogenesis	P	6.1684e-09	5.37941e-11	0	1392	431	23569	under
cell morphogenesis	0	5.53721	GO:0000902	cell morphogenesis	P	0.000105377	1.05027e-06	0	1392	253	23747	under
reproduction	0	5.44572	GO:0000003	reproduction	P	0.000147495	1.65381e-06	0	1369	253	23770	under
cell-cell signaling	0	5.32831	GO:0007267	cell-cell signaling	P	1.25607e-08	1.13453e-10	0	1330	431	23631	under
intracellular signal transduction	0	5.32831	GO:0035556	intracellular signal transduction	P	1.25607e-08	1.13453e-10	0	1330	431	23631	under
organ morphogenesis	0	5.18409	GO:0009887	organ morphogenesis	P	2.71854e-08	2.65306e-10	0	1294	431	23667	under
cellular localization	0	5.16005	GO:0051641	cellular localization	P	2.68546e-08	2.59289e-10	0	1288	431	23673	under
cytoskeletal part	0	5.14738	GO:0044430	cytoskeletal part	C	0.000320827	3.79716e-06	0	1294	253	23845	under
organ morphogenesis	0	5.14738	GO:0009887	organ morphogenesis	P	0.000320827	3.79716e-06	0	1294	253	23845	under
cellular localization	0	5.12351	GO:0051641	cellular localization	P	0.000318924	3.70842e-06	0	1288	253	23851	under
cellular component movement	0	5.02009	GO:0006928	cellular component movement	P	0.000455293	5.9086e-06	0	1262	253	23877	under
neuron development	0	5.00781	GO:0048666	neuron development	P	5.79055e-08	6.07191e-10	0	1250	431	23711	under
neuron development	0	4.97235	GO:0048666	neuron development	P	0.00043462	5.59519e-06	0	1250	253	23889	under
positive regulation of cellular process	0	4.90075	GO:0048522	positive regulation of cellular process	P	0.000422575	5.39625e-06	0	1232	253	23907	under
cation transport	0	4.78346	GO:0006812	cation transport	P	1.22848e-07	1.32644e-09	0	1194	431	23767	under
regulation of response to stimulus	0	4.70981	GO:0048583	regulation of response to stimulus	P	0.000895357	1.32928e-05	0	1184	253	23955	under
locomotion	0	4.65927	GO:0040011	locomotion	P	2.81778e-07	3.18872e-09	0	1163	431	23798	under
regulation of signaling	0	4.65412	GO:0023051	regulation of signaling	P	0.000849706	1.25268e-05	0	1170	253	23969	under
reproductive process	0	4.65412	GO:0022414	reproductive process	P	0.000849706	1.25268e-05	0	1170	253	23969	under
purine-containing compound metabolic process	0	4.63924	GO:0072521	purine-containing compound metabolic process	P	2.74885e-07	3.08219e-09	0	1158	431	23803	under
regulation of cell communication	0	4.63821	GO:0010646	regulation of cell communication	P	0.000849706	1.23898e-05	0	1166	253	23973	under
locomotion	0	4.62628	GO:0040011	locomotion	P	0.000849706	1.23098e-05	0	1163	253	23976	under
negative regulation of cellular process	0	4.61434	GO:0048523	negative regulation of cellular process	P	0.000849706	1.22491e-05	0	1160	253	23979	under
cell part morphogenesis	0	4.57514	GO:0032990	cell part morphogenesis	P	4.06684e-07	4.85555e-09	0	1142	431	23819	under
cell projection morphogenesis	0	4.57514	GO:0048858	cell projection morphogenesis	P	4.06684e-07	4.85555e-09	0	1142	431	23819	under
cell part morphogenesis	0	4.54274	GO:0032990	cell part morphogenesis	P	0.00125906	1.96075e-05	0	1142	253	23997	under
cell projection morphogenesis	0	4.54274	GO:0048858	cell projection morphogenesis	P	0.00125906	1.96075e-05	0	1142	253	23997	under
regulation of developmental process	0	4.487	GO:0050793	regulation of developmental process	P	5.98212e-07	7.3286e-09	0	1120	431	23841	under
regulation of developmental process	0	4.45523	GO:0050793	regulation of developmental process	P	0.00119434	1.83516e-05	0	1120	253	24019	under
multicellular organism reproduction	0	4.33987	GO:0032504	multicellular organism reproduction	P	0.00175414	2.80458e-05	0	1091	253	24048	under
cytoskeleton organization	0	4.33076	GO:0007010	cytoskeleton organization	P	8.12852e-07	1.01269e-08	0	1081	431	23880	under
establishment of localization in cell	0	4.31874	GO:0051649	establishment of localization in cell	P	8.12852e-07	1.01267e-08	0	1078	431	23883	under
cytoskeleton organization	0	4.30009	GO:0007010	cytoskeleton organization	P	0.0017316	2.75056e-05	0	1081	253	24058	under
establishment of localization in cell	0	4.28816	GO:0051649	establishment of localization in cell	P	0.0017316	2.74349e-05	0	1078	253	24061	under
neuron projection development	0	4.27867	GO:0031175	neuron projection development	P	1.21663e-06	1.56626e-08	0	1068	431	23893	under
neuron projection development	0	4.24838	GO:0031175	neuron projection development	P	0.00269347	4.47421e-05	0	1068	253	24071	under
response to external stimulus	0	4.23247	GO:0009605	response to external stimulus	P	0.00267411	4.38652e-05	0	1064	253	24075	under
post-embryonic development	0	4.19054	GO:0009791	post-embryonic development	P	1.77204e-06	2.35488e-08	0	1046	431	23915	under
neuron projection morphogenesis	0	4.15047	GO:0048812	neuron projection morphogenesis	P	1.72508e-06	2.27456e-08	0	1036	431	23925	under
cell cycle	0	4.14246	GO:0007049	cell cycle	P	1.72508e-06	2.27278e-08	0	1034	431	23927	under
neuron projection morphogenesis	0	4.12109	GO:0048812	neuron projection morphogenesis	P	0.00251925	4.10545e-05	0	1036	253	24103	under
cell cycle	0	4.11313	GO:0007049	cell cycle	P	0.00251925	4.10633e-05	0	1034	253	24105	under
regulation of cellular component organization	0	4.08237	GO:0051128	regulation of cellular component organization	P	2.4671e-06	3.45047e-08	0	1019	431	23942	under
microtubule cytoskeleton	0	4.05744	GO:0015630	microtubule cytoskeleton	C	0.00365738	6.41712e-05	0	1020	253	24119	under
regulation of cellular component organization	0	4.05346	GO:0051128	regulation of cellular component organization	P	0.00365738	6.39355e-05	0	1019	253	24120	under
multicellular organismal reproductive process	0	4.02562	GO:0048609	multicellular organismal reproductive process	P	0.00363187	6.25925e-05	0	1012	253	24127	under
multicellular organismal signaling	0	4.01026	GO:0035637	multicellular organismal signaling	P	3.55795e-06	5.28226e-08	0	1001	431	23960	under
transmission of nerve impulse	0	4.01026	GO:0019226	transmission of nerve impulse	P	3.55795e-06	5.28226e-08	0	1001	431	23960	under
macromolecule localization	0	4.00224	GO:0033036	macromolecule localization	P	3.55795e-06	5.22323e-08	0	999	431	23962	under
transcription factor complex	0	3.99777	GO:0005667	transcription factor complex	C	0.00360598	6.17719e-05	0	1005	253	24134	under
macromolecule localization	0	3.97391	GO:0033036	macromolecule localization	P	0.00360598	6.1471e-05	0	999	253	24140	under
glycosyl compound metabolic process	0	3.94215	GO:1901657	glycosyl compound metabolic process	P	5.22073e-06	8.23869e-08	0	984	431	23977	under
organophosphate catabolic process	0	3.93414	GO:0046434	organophosphate catabolic process	P	5.16763e-06	8.10125e-08	0	982	431	23979	under
ribose phosphate metabolic process	0	3.93414	GO:0019693	ribose phosphate metabolic process	P	5.16763e-06	8.10125e-08	0	982	431	23979	under
synaptic transmission	0	3.93414	GO:0007268	synaptic transmission	P	5.16763e-06	8.10125e-08	0	982	431	23979	under
ribonucleotide metabolic process	0	3.92612	GO:0009259	ribonucleotide metabolic process	P	5.16763e-06	7.98192e-08	0	980	431	23981	under
cation transmembrane transporter activity	0	3.89007	GO:0008324	cation transmembrane transporter activity	F	5.01688e-06	7.65658e-08	0	971	431	23990	under
cell morphogenesis involved in differentiation	0	3.87805	GO:0000904	cell morphogenesis involved in differentiation	P	5.01688e-06	7.6209e-08	0	968	431	23993	under
purine nucleotide metabolic process	0	3.87004	GO:0006163	purine nucleotide metabolic process	P	5.01688e-06	7.61636e-08	0	966	431	23995	under
cell morphogenesis involved in differentiation	0	3.85059	GO:0000904	cell morphogenesis involved in differentiation	P	0.0051555	9.25978e-05	0	968	253	24171	under
nucleoside metabolic process	0	3.84199	GO:0009116	nucleoside metabolic process	P	7.43568e-06	1.20684e-07	0	959	431	24002	under
purine ribonucleotide metabolic process	0	3.84199	GO:0009150	purine ribonucleotide metabolic process	P	7.43568e-06	1.20684e-07	0	959	431	24002	under
regulation of signal transduction	0	3.83866	GO:0009966	regulation of signal transduction	P	0.0051555	9.22325e-05	0	965	253	24174	under
plasma membrane part	0	3.80286	GO:0044459	plasma membrane part	C	0.0051555	9.19505e-05	0	956	253	24183	under
protein complex subunit organization	0	3.77899	GO:0071822	protein complex subunit organization	P	0.00765403	0.000147804	0	950	253	24189	under
instar larval or pupal development	0	3.76587	GO:0002165	instar larval or pupal development	P	1.08494e-05	1.85855e-07	0	940	431	24021	under
single organism reproductive process	0	3.76308	GO:0044702	single organism reproductive process	P	0.00755804	0.000145166	0	946	253	24193	under
organic substance transport	0	3.7591	GO:0071702	organic substance transport	P	0.00755804	0.000144569	0	945	253	24194	under
molecular transducer activity	0	3.75786	GO:0060089	molecular transducer activity	F	1.07227e-05	1.8257e-07	0	938	431	24023	under
signal transducer activity	0	3.75786	GO:0004871	signal transducer activity	F	1.07227e-05	1.8257e-07	0	938	431	24023	under
ribonucleoside metabolic process	0	3.72181	GO:0009119	ribonucleoside metabolic process	P	1.02668e-05	1.72677e-07	0	929	431	24032	under
cell morphogenesis involved in neuron differentiation	0	3.66572	GO:0048667	cell morphogenesis involved in neuron differentiation	P	1.50335e-05	2.71576e-07	0	915	431	24046	under
imaginal disc development	0	3.64969	GO:0007444	imaginal disc development	P	1.46908e-05	2.63862e-07	0	911	431	24050	under
purine nucleoside metabolic process	0	3.64168	GO:0042278	purine nucleoside metabolic process	P	1.46085e-05	2.60867e-07	0	909	431	24052	under
purine ribonucleoside metabolic process	0	3.64168	GO:0046128	purine ribonucleoside metabolic process	P	1.46085e-05	2.60867e-07	0	909	431	24052	under
cell morphogenesis involved in neuron differentiation	0	3.63976	GO:0048667	cell morphogenesis involved in neuron differentiation	P	0.0109806	0.000224582	0	915	253	24224	under
sexual reproduction	0	3.63181	GO:0019953	sexual reproduction	P	0.0109238	0.000222286	0	913	253	24226	under
imaginal disc development	0	3.62385	GO:0007444	imaginal disc development	P	0.0108739	0.000220143	0	911	253	24228	under
sensory organ development	0	3.60162	GO:0007423	sensory organ development	P	1.43907e-05	2.53988e-07	0	899	431	24062	under
metamorphosis	0	3.5896	GO:0007552	metamorphosis	P	2.23901e-05	4.18419e-07	0	896	431	24065	under
nucleic acid binding transcription factor activity	0	3.58009	GO:0001071	nucleic acid binding transcription factor activity	F	0.0105296	0.000210987	0	900	253	24239	under
sequence-specific DNA binding transcription factor activity	0	3.58009	GO:0003700	sequence-specific DNA binding transcription factor activity	F	0.0105296	0.000210987	0	900	253	24239	under
sensory organ development	0	3.57612	GO:0007423	sensory organ development	P	0.0105296	0.000210369	0	899	253	24240	under
post-embryonic morphogenesis	0	3.55755	GO:0009886	post-embryonic morphogenesis	P	2.12497e-05	3.92696e-07	0	888	431	24073	under
instar larval or pupal morphogenesis	0	3.54553	GO:0048707	instar larval or pupal morphogenesis	P	2.10382e-05	3.86603e-07	0	885	431	24076	under
gamete generation	0	3.54032	GO:0007276	gamete generation	P	0.0104621	0.000206375	0	890	253	24249	under
nucleoside triphosphate metabolic process	0	3.51749	GO:0009141	nucleoside triphosphate metabolic process	P	2.0763e-05	3.79391e-07	0	878	431	24083	under
ribonucleoside triphosphate metabolic process	0	3.48143	GO:0009199	ribonucleoside triphosphate metabolic process	P	3.10746e-05	6.0007e-07	0	869	431	24092	under
purine nucleoside triphosphate metabolic process	0	3.46941	GO:0009144	purine nucleoside triphosphate metabolic process	P	3.05972e-05	5.87674e-07	0	866	431	24095	under
purine ribonucleoside triphosphate metabolic process	0	3.46941	GO:0009205	purine ribonucleoside triphosphate metabolic process	P	3.05972e-05	5.87674e-07	0	866	431	24095	under
cellular process involved in reproduction	0	3.45339	GO:0048610	cellular process involved in reproduction	P	3.02926e-05	5.75535e-07	0	862	431	24099	under
epithelium development	0	3.43336	GO:0060429	epithelium development	P	3.00122e-05	5.67091e-07	0	857	431	24104	under
cellular process involved in reproduction	0	3.42894	GO:0048610	cellular process involved in reproduction	P	0.0146011	0.000315307	0	862	253	24277	under
epithelium development	0	3.40905	GO:0060429	epithelium development	P	0.0145214	0.000311115	0	857	253	24282	under
extracellular region	0	3.3812	GO:0005576	extracellular region	C	0.0144424	0.00030738	0	850	253	24289	under
protein localization	0	3.37727	GO:0008104	protein localization	P	4.33754e-05	8.73633e-07	0	843	431	24118	under
cell projection	0	3.36131	GO:0042995	cell projection	C	0.0144424	0.000306201	0	845	253	24294	under
protein localization	0	3.35336	GO:0008104	protein localization	P	0.0144424	0.000306071	0	843	253	24296	under
post-embryonic organ development	0	3.35323	GO:0048569	post-embryonic organ development	P	4.24468e-05	8.50522e-07	0	837	431	24124	under
vesicle-mediated transport	0	3.33721	GO:0016192	vesicle-mediated transport	P	4.23335e-05	8.43858e-07	0	833	431	24128	under
post-embryonic organ development	0	3.32949	GO:0048569	post-embryonic organ development	P	0.0216463	0.00049666	0	837	253	24302	under
vesicle-mediated transport	0	3.31358	GO:0016192	vesicle-mediated transport	P	0.0213342	0.000487284	0	833	253	24306	under
cell fate commitment	0	3.30516	GO:0045165	cell fate commitment	P	6.47273e-05	1.34401e-06	0	825	431	24136	under
taxis	0	3.29714	GO:0042330	taxis	P	6.4063e-05	1.32356e-06	0	823	431	24138	under
cell fate commitment	0	3.28175	GO:0045165	cell fate commitment	P	0.0207762	0.000472382	0	825	253	24314	under
taxis	0	3.2738	GO:0042330	taxis	P	0.0207414	0.000469438	0	823	253	24316	under
cell cycle process	0	3.25708	GO:0022402	cell cycle process	P	6.14223e-05	1.26263e-06	0	813	431	24148	under
muscle structure development	0	3.25391	GO:0061061	muscle structure development	P	0.0205697	0.000463416	0	818	253	24321	under
axon development	0	3.24106	GO:0061564	axon development	P	6.14223e-05	1.25641e-06	0	809	431	24152	under
pattern specification process	0	3.23705	GO:0007389	pattern specification process	P	6.14223e-05	1.2564e-06	0	808	431	24153	under
cell cycle process	0	3.23402	GO:0022402	cell cycle process	P	0.02048	0.000459268	0	813	253	24326	under
axon development	0	3.21811	GO:0061564	axon development	P	0.02048	0.000457276	0	809	253	24330	under
pattern specification process	0	3.21413	GO:0007389	pattern specification process	P	0.02048	0.00045696	0	808	253	24331	under
receptor activity	0	3.205	GO:0004872	receptor activity	F	9.09704e-05	1.96448e-06	0	800	431	24161	under
tissue morphogenesis	0	3.19699	GO:0048729	tissue morphogenesis	P	9.0241e-05	1.93936e-06	0	798	431	24163	under
microtubule-based process	0	3.17435	GO:0007017	microtubule-based process	P	0.030114	0.000737843	0	798	253	24341	under
tissue morphogenesis	0	3.17435	GO:0048729	tissue morphogenesis	P	0.030114	0.000737843	0	798	253	24341	under
serine family amino acid metabolic process	0	3.16639	GO:0009069	serine family amino acid metabolic process	P	0.0300819	0.000730811	0	796	253	24343	under
axonogenesis	0	3.16093	GO:0007409	axonogenesis	P	8.76947e-05	1.87553e-06	0	789	431	24172	under
imaginal disc morphogenesis	0	3.16093	GO:0007560	imaginal disc morphogenesis	P	8.76947e-05	1.87553e-06	0	789	431	24172	under
post-embryonic organ morphogenesis	0	3.16093	GO:0048563	post-embryonic organ morphogenesis	P	8.76947e-05	1.87553e-06	0	789	431	24172	under
nucleoside phosphate catabolic process	0	3.14891	GO:1901292	nucleoside phosphate catabolic process	P	8.76947e-05	1.8713e-06	0	786	431	24175	under
nucleotide catabolic process	0	3.14891	GO:0009166	nucleotide catabolic process	P	8.76947e-05	1.8713e-06	0	786	431	24175	under
axonogenesis	0	3.13855	GO:0007409	axonogenesis	P	0.0293477	0.000709927	0	789	253	24350	under
post-embryonic organ morphogenesis	0	3.13855	GO:0048563	post-embryonic organ morphogenesis	P	0.0293477	0.000709927	0	789	253	24350	under
imaginal disc morphogenesis	0	3.13855	GO:0007560	imaginal disc morphogenesis	P	0.0293477	0.000709927	0	789	253	24350	under
glycosyl compound catabolic process	0	3.11686	GO:1901658	glycosyl compound catabolic process	P	0.000121322	2.9348e-06	0	778	431	24183	under
nucleoside catabolic process	0	3.10885	GO:0009164	nucleoside catabolic process	P	0.000120233	2.89598e-06	0	776	431	24185	under
appendage development	0	3.10484	GO:0048736	appendage development	P	0.00012004	2.87886e-06	0	775	431	24186	under
purine-containing compound catabolic process	0	3.09683	GO:0072523	purine-containing compound catabolic process	P	0.000119315	2.8491e-06	0	773	431	24188	under
wing disc development	0	3.09683	GO:0035220	wing disc development	P	0.000119315	2.8491e-06	0	773	431	24188	under
purine nucleotide catabolic process	0	3.09282	GO:0006195	purine nucleotide catabolic process	P	0.000119315	2.83644e-06	0	772	431	24189	under
single-organism behavior	0	3.09282	GO:0044708	single-organism behavior	P	0.000119315	2.83644e-06	0	772	431	24189	under
purine ribonucleotide catabolic process	0	3.08481	GO:0009154	purine ribonucleotide catabolic process	P	0.000119315	2.81545e-06	0	770	431	24191	under
ribonucleotide catabolic process	0	3.08481	GO:0009261	ribonucleotide catabolic process	P	0.000119315	2.81545e-06	0	770	431	24191	under
appendage development	0	3.08286	GO:0048736	appendage development	P	0.0286837	0.00068493	0	775	253	24364	under
appendage morphogenesis	0	3.08081	GO:0035107	appendage morphogenesis	P	0.000119315	2.8071e-06	0	769	431	24192	under
ribonucleoside catabolic process	0	3.08081	GO:0042454	ribonucleoside catabolic process	P	0.000119315	2.8071e-06	0	769	431	24192	under
nucleoside triphosphate catabolic process	0	3.0768	GO:0009143	nucleoside triphosphate catabolic process	P	0.000119315	2.80015e-06	0	768	431	24193	under
purine nucleoside catabolic process	0	3.0768	GO:0006152	purine nucleoside catabolic process	P	0.000119315	2.80015e-06	0	768	431	24193	under
purine ribonucleoside catabolic process	0	3.0768	GO:0046130	purine ribonucleoside catabolic process	P	0.000119315	2.80015e-06	0	768	431	24193	under
wing disc development	0	3.0749	GO:0035220	wing disc development	P	0.0286837	0.000683125	0	773	253	24366	under
purine nucleoside triphosphate catabolic process	0	3.07279	GO:0009146	purine nucleoside triphosphate catabolic process	P	0.000119315	2.79461e-06	0	767	431	24194	under
purine ribonucleoside triphosphate catabolic process	0	3.07279	GO:0009207	purine ribonucleoside triphosphate catabolic process	P	0.000119315	2.79461e-06	0	767	431	24194	under
ribonucleoside triphosphate catabolic process	0	3.07279	GO:0009203	ribonucleoside triphosphate catabolic process	P	0.000119315	2.79461e-06	0	767	431	24194	under
single-organism behavior	0	3.07093	GO:0044708	single-organism behavior	P	0.0286837	0.000682385	0	772	253	24367	under
inorganic cation transmembrane transporter activity	0	3.06879	GO:0022890	inorganic cation transmembrane transporter activity	F	0.000119315	2.79044e-06	0	766	431	24195	under
female gamete generation	0	3.06478	GO:0007292	female gamete generation	P	0.000119315	2.78765e-06	0	765	431	24196	under
appendage morphogenesis	0	3.05899	GO:0035107	appendage morphogenesis	P	0.0286837	0.000680806	0	769	253	24370	under
female gamete generation	0	3.04308	GO:0007292	female gamete generation	P	0.0286837	0.000680191	0	765	253	24374	under
membrane-enclosed lumen	0	3.0391	GO:0031974	membrane-enclosed lumen	C	0.0286837	0.000680301	0	764	253	24375	under
morphogenesis of an epithelium	0	3.03674	GO:0002009	morphogenesis of an epithelium	P	0.00017866	4.45165e-06	0	758	431	24203	under
anatomical structure formation involved in morphogenesis	0	3.01671	GO:0048646	anatomical structure formation involved in morphogenesis	P	0.000173142	4.2962e-06	0	753	431	24208	under
single-organism biosynthetic process	0	3.01524	GO:0044711	single-organism biosynthetic process	P	0.0410237	0.00109033	0	758	253	24381	under
morphogenesis of an epithelium	0	3.01524	GO:0002009	morphogenesis of an epithelium	P	0.0410237	0.00109033	0	758	253	24381	under
positive regulation of metabolic process	0	3.00469	GO:0009893	positive regulation of metabolic process	P	0.00017119	4.22999e-06	0	750	431	24211	under
anatomical structure formation involved in morphogenesis	0	2.99535	GO:0048646	anatomical structure formation involved in morphogenesis	P	0.0404644	0.00106706	0	753	253	24386	under
oogenesis	0	2.99267	GO:0048477	oogenesis	P	0.000170013	4.18325e-06	0	747	431	24214	under
imaginal disc-derived appendage development	0	2.98466	GO:0048737	imaginal disc-derived appendage development	P	0.000169891	4.16261e-06	0	745	431	24216	under
positive regulation of metabolic process	0	2.98341	GO:0009893	positive regulation of metabolic process	P	0.0401712	0.00105516	0	750	253	24389	under
intracellular organelle lumen	0	2.97943	GO:0070013	intracellular organelle lumen	C	0.0401712	0.00105153	0	749	253	24390	under
organelle lumen	0	2.97943	GO:0043233	organelle lumen	C	0.0401712	0.00105153	0	749	253	24390	under
imaginal disc-derived appendage morphogenesis	0	2.97664	GO:0035114	imaginal disc-derived appendage morphogenesis	P	0.000169891	4.1502e-06	0	743	431	24218	under
oogenesis	0	2.97148	GO:0048477	oogenesis	P	0.0401712	0.00104478	0	747	253	24392	under
imaginal disc-derived appendage development	0	2.96352	GO:0048737	imaginal disc-derived appendage development	P	0.0401712	0.00103869	0	745	253	24394	under
developmental process involved in reproduction	0	2.95661	GO:0003006	developmental process involved in reproduction	P	0.000257645	6.76746e-06	0	738	431	24223	under
imaginal disc-derived appendage morphogenesis	0	2.95557	GO:0035114	imaginal disc-derived appendage morphogenesis	P	0.0401306	0.00103326	0	743	253	24396	under
regulation of multicellular organismal development	0	2.95261	GO:2000026	regulation of multicellular organismal development	P	0.000256307	6.7057e-06	0	737	431	24224	under
positive regulation of cellular metabolic process	0	2.9486	GO:0031325	positive regulation of cellular metabolic process	P	0.000255096	6.64753e-06	0	736	431	24225	under
post-embryonic appendage morphogenesis	0	2.93658	GO:0035120	post-embryonic appendage morphogenesis	P	0.000250203	6.49405e-06	0	733	431	24228	under
developmental process involved in reproduction	0	2.93568	GO:0003006	developmental process involved in reproduction	P	0.0398752	0.00102255	0	738	253	24401	under
regulation of multicellular organismal development	0	2.9317	GO:2000026	regulation of multicellular organismal development	P	0.0398752	0.00102089	0	737	253	24402	under
positive regulation of cellular metabolic process	0	2.92772	GO:0031325	positive regulation of cellular metabolic process	P	0.0398752	0.00101939	0	736	253	24403	under
synapse	0	2.92056	GO:0045202	synapse	C	0.00024513	6.33693e-06	0	729	431	24232	under
post-embryonic appendage morphogenesis	0	2.91579	GO:0035120	post-embryonic appendage morphogenesis	P	0.0398752	0.00101585	0	733	253	24406	under
eye development	0	2.91254	GO:0001654	eye development	P	0.00024383	6.27802e-06	0	727	431	24234	under
signaling receptor activity	0	2.90052	GO:0038023	signaling receptor activity	F	0.000242547	6.21345e-06	0	724	431	24237	under
synapse	0	2.89988	GO:0045202	synapse	C	0.0398752	0.00101335	0	729	253	24410	under
eye development	0	2.89192	GO:0001654	eye development	P	0.0398752	0.00101304	0	727	253	24412	under
muscle organ development	0	2.87999	GO:0007517	muscle organ development	P	0.0398752	0.00101373	0	724	253	24415	under
actin filament-based process	0	2.87248	GO:0030029	actin filament-based process	P	0.000242547	6.16969e-06	0	717	431	24244	under
actin cytoskeleton organization	0	2.84844	GO:0030036	actin cytoskeleton organization	P	0.00035454	9.6877e-06	0	711	431	24250	under
multi-organism process	0	2.81239	GO:0051704	multi-organism process	P	0.000340095	9.25091e-06	0	702	431	24259	under
calcium ion binding	0	2.80437	GO:0005509	calcium ion binding	F	0.000339725	9.20558e-06	0	700	431	24261	under
phosphoric ester hydrolase activity	0	2.79636	GO:0042578	phosphoric ester hydrolase activity	F	0.000339725	9.17828e-06	0	698	431	24263	under
enzyme regulator activity	0	2.79236	GO:0030234	enzyme regulator activity	F	0.000339725	9.17129e-06	0	697	431	24264	under
cytoskeletal protein binding	0	2.78835	GO:0008092	cytoskeletal protein binding	F	0.000339725	9.16871e-06	0	696	431	24265	under
regionalization	0	2.78034	GO:0003002	regionalization	P	0.000339725	9.17662e-06	0	694	431	24267	under
metal ion transport	0	2.77232	GO:0030001	metal ion transport	P	0.000518529	1.48043e-05	0	692	431	24269	under
cellular process involved in reproduction in multicellular organism	0	2.76832	GO:0022412	cellular process involved in reproduction in multicellular organism	P	0.000517846	1.46773e-05	0	691	431	24270	under
chemotaxis	0	2.75229	GO:0006935	chemotaxis	P	0.000504451	1.42453e-05	0	687	431	24274	under
regulation of cell differentiation	0	2.71223	GO:0045595	regulation of cell differentiation	P	0.00048941	1.36681e-05	0	677	431	24284	under
G-protein coupled receptor signaling pathway	0	2.6922	GO:0007186	G-protein coupled receptor signaling pathway	P	0.00048941	1.36326e-05	0	672	431	24289	under
wing disc morphogenesis	0	2.6922	GO:0007472	wing disc morphogenesis	P	0.00048941	1.36326e-05	0	672	431	24289	under
ATPase activity	0	2.68419	GO:0016887	ATPase activity	F	0.000738434	2.20794e-05	0	670	431	24291	under
imaginal disc-derived wing morphogenesis	0	2.68419	GO:0007476	imaginal disc-derived wing morphogenesis	P	0.000738434	2.20794e-05	0	670	431	24291	under
negative regulation of metabolic process	0	2.66015	GO:0009892	negative regulation of metabolic process	P	0.000710242	2.1089e-05	0	664	431	24297	under
guanosine-containing compound metabolic process	0	2.65614	GO:1901068	guanosine-containing compound metabolic process	P	0.000708452	2.09623e-05	0	663	431	24298	under
protein serine/threonine kinase activity	0	2.65614	GO:0004674	protein serine/threonine kinase activity	F	0.000708452	2.09623e-05	0	663	431	24298	under
GTP metabolic process	0	2.65214	GO:0046039	GTP metabolic process	P	0.000708452	2.08463e-05	0	662	431	24299	under
neuron projection guidance	0	2.64012	GO:0097485	neuron projection guidance	P	0.000702276	2.05608e-05	0	659	431	24302	under
axon guidance	0	2.61608	GO:0007411	axon guidance	P	0.000694575	2.02632e-05	0	653	431	24308	under
neuron part	0	2.61608	GO:0097458	neuron part	C	0.000694575	2.02632e-05	0	653	431	24308	under
intracellular transport	0	2.60006	GO:0046907	intracellular transport	P	0.000694575	2.02599e-05	0	649	431	24312	under
compound eye development	0	2.55599	GO:0048749	compound eye development	P	0.000999709	3.07219e-05	0	638	431	24323	under
negative regulation of macromolecule metabolic process	0	2.54397	GO:0010605	negative regulation of macromolecule metabolic process	P	0.000991581	3.03692e-05	0	635	431	24326	under
regulation of phosphate metabolic process	0	2.53596	GO:0019220	regulation of phosphate metabolic process	P	0.000989692	3.02086e-05	0	633	431	24328	under
regulation of phosphorus metabolic process	0	2.53596	GO:0051174	regulation of phosphorus metabolic process	P	0.000989692	3.02086e-05	0	633	431	24328	under
eye morphogenesis	0	2.52794	GO:0048592	eye morphogenesis	P	0.000989692	3.01065e-05	0	631	431	24330	under
gated channel activity	0	2.48788	GO:0022836	gated channel activity	F	0.00146282	4.708e-05	0	621	431	24340	under
ion gated channel activity	0	2.48788	GO:0022839	ion gated channel activity	F	0.00146282	4.708e-05	0	621	431	24340	under
transcription from RNA polymerase II promoter	0	2.46384	GO:0006366	transcription from RNA polymerase II promoter	P	0.0014274	4.54955e-05	0	615	431	24346	under
cellular macromolecule localization	0	2.45182	GO:0070727	cellular macromolecule localization	P	0.00141676	4.50091e-05	0	612	431	24349	under
metal ion transmembrane transporter activity	0	2.45182	GO:0046873	metal ion transmembrane transporter activity	F	0.00141676	4.50091e-05	0	612	431	24349	under
regulation of anatomical structure morphogenesis	0	2.44381	GO:0022603	regulation of anatomical structure morphogenesis	P	0.00141676	4.47942e-05	0	610	431	24351	under
mitotic cell cycle	0	2.4358	GO:0000278	mitotic cell cycle	P	0.00141676	4.46652e-05	0	608	431	24353	under
positive regulation of macromolecule metabolic process	0	2.4358	GO:0010604	positive regulation of macromolecule metabolic process	P	0.00141676	4.46652e-05	0	608	431	24353	under
positive regulation of nitrogen compound metabolic process	0	2.42378	GO:0051173	positive regulation of nitrogen compound metabolic process	P	0.00141676	4.46299e-05	0	605	431	24356	under
small GTPase mediated signal transduction	0	2.42378	GO:0007264	small GTPase mediated signal transduction	P	0.00141676	4.46299e-05	0	605	431	24356	under
GTP catabolic process	0	2.41977	GO:0006184	GTP catabolic process	P	0.00218598	7.30777e-05	0	604	431	24357	under
guanosine-containing compound catabolic process	0	2.41977	GO:1901069	guanosine-containing compound catabolic process	P	0.00218598	7.30777e-05	0	604	431	24357	under
developmental growth	0	2.41577	GO:0048589	developmental growth	P	0.00217941	7.24055e-05	0	603	431	24358	under
positive regulation of biosynthetic process	0	2.41577	GO:0009891	positive regulation of biosynthetic process	P	0.00217941	7.24055e-05	0	603	431	24358	under
positive regulation of cellular biosynthetic process	0	2.41577	GO:0031328	positive regulation of cellular biosynthetic process	P	0.00217941	7.24055e-05	0	603	431	24358	under
compound eye morphogenesis	0	2.40776	GO:0001745	compound eye morphogenesis	P	0.00216253	7.11715e-05	0	601	431	24360	under
transmembrane signaling receptor activity	0	2.39574	GO:0004888	transmembrane signaling receptor activity	F	0.00212117	6.95898e-05	0	598	431	24363	under
lipid binding	0	2.30359	GO:0008289	lipid binding	F	0.00299269	0.000102843	0	575	431	24386	under
immune system process	0	2.29157	GO:0002376	immune system process	P	0.0029585	0.000101053	0	572	431	24389	under
monovalent inorganic cation transport	0	2.28356	GO:0015672	monovalent inorganic cation transport	P	0.00293978	0.000100109	0	570	431	24391	under
regulation of cell development	0	2.25552	GO:0060284	regulation of cell development	P	0.00291368	9.83124e-05	0	563	431	24398	under
establishment of protein localization	0	2.23148	GO:0045184	establishment of protein localization	P	0.00442738	0.000157661	0	557	431	24404	under
organelle membrane	0	2.21946	GO:0031090	organelle membrane	C	0.00434631	0.000154012	0	554	431	24407	under
cellular protein localization	0	2.20744	GO:0034613	cellular protein localization	P	0.00430441	0.000151048	0	551	431	24410	under
muscle cell differentiation	0	2.19142	GO:0042692	muscle cell differentiation	P	0.00423364	0.000148125	0	547	431	24414	under
protein transport	0	2.1794	GO:0015031	protein transport	P	0.00420487	0.000146682	0	544	431	24417	under
regulation of transcription from RNA polymerase II promoter	0	2.1794	GO:0006357	regulation of transcription from RNA polymerase II promoter	P	0.00420487	0.000146682	0	544	431	24417	under
phosphatase activity	0	2.15136	GO:0016791	phosphatase activity	F	0.00420242	0.000145723	0	537	431	24424	under
monovalent inorganic cation transmembrane transporter activity	0	2.13132	GO:0015077	monovalent inorganic cation transmembrane transporter activity	F	0.00612786	0.000229031	0	532	431	24429	under
negative regulation of gene expression	0	2.11129	GO:0010629	negative regulation of gene expression	P	0.00597309	0.000222044	0	527	431	24434	under
positive regulation of nucleobase-containing compound metabolic process	0	2.09527	GO:0045935	positive regulation of nucleobase-containing compound metabolic process	P	0.00589206	0.000218383	0	523	431	24438	under
striated muscle cell differentiation	0	2.09527	GO:0051146	striated muscle cell differentiation	P	0.00589206	0.000218383	0	523	431	24438	under
regulation of hydrolase activity	0	2.08726	GO:0051336	regulation of hydrolase activity	P	0.00589206	0.000217176	0	521	431	24440	under
ATPase activity, coupled	0	2.07524	GO:0042623	ATPase activity, coupled	F	0.00589206	0.000216127	0	518	431	24443	under
microtubule cytoskeleton organization	0	2.07524	GO:0000226	microtubule cytoskeleton organization	P	0.00589206	0.000216127	0	518	431	24443	under
neuron projection	0	2.07123	GO:0043005	neuron projection	C	0.00589206	0.000215977	0	517	431	24444	under
regulation of localization	0	2.0512	GO:0032879	regulation of localization	P	0.0089328	0.000345923	0	512	431	24449	under
cation channel activity	0	2.03918	GO:0005261	cation channel activity	F	0.0088006	0.000338063	0	509	431	24452	under
organelle localization	0	1.99111	GO:0051640	organelle localization	P	0.00839988	0.000320926	0	497	431	24464	under
regulation of protein metabolic process	0	1.97909	GO:0051246	regulation of protein metabolic process	P	0.00839977	0.000320049	0	494	431	24467	under
regulation of cell morphogenesis	0	1.97508	GO:0022604	regulation of cell morphogenesis	P	0.00839977	0.000320049	0	493	431	24468	under
regulation of nervous system development	0	1.97508	GO:0051960	regulation of nervous system development	P	0.00839977	0.000320049	0	493	431	24468	under
intrinsic to plasma membrane	0	1.96707	GO:0031226	intrinsic to plasma membrane	C	0.0128792	0.000518803	0	491	431	24470	under
synapse part	0	1.96707	GO:0044456	synapse part	C	0.0128792	0.000518803	0	491	431	24470	under
translation	0	1.94704	GO:0006412	translation	P	0.0124512	0.000498979	0	486	431	24475	under
biological adhesion	0	1.93101	GO:0022610	biological adhesion	P	0.0121941	0.000487409	0	482	431	24479	under
cell adhesion	0	1.93101	GO:0007155	cell adhesion	P	0.0121941	0.000487409	0	482	431	24479	under
regulation of catabolic process	0	1.93101	GO:0009894	regulation of catabolic process	P	0.0121941	0.000487409	0	482	431	24479	under
muscle cell development	0	1.923	GO:0055001	muscle cell development	P	0.0121789	0.00048301	0	480	431	24481	under
striated muscle cell development	0	1.923	GO:0055002	striated muscle cell development	P	0.0121789	0.00048301	0	480	431	24481	under
photoreceptor cell differentiation	0	1.88294	GO:0046530	photoreceptor cell differentiation	P	0.0120547	0.000474329	0	470	431	24491	under
positive regulation of macromolecule biosynthetic process	0	1.87492	GO:0010557	positive regulation of macromolecule biosynthetic process	P	0.018367	0.000764654	0	468	431	24493	under
central nervous system development	0	1.87092	GO:0007417	central nervous system development	P	0.0182602	0.000758312	0	467	431	24494	under
nucleoside-triphosphatase regulator activity	0	1.8589	GO:0060589	nucleoside-triphosphatase regulator activity	F	0.0178982	0.000741421	0	464	431	24497	under
GTPase regulator activity	0	1.84688	GO:0030695	GTPase regulator activity	F	0.0176103	0.000727667	0	461	431	24500	under
positive regulation of RNA metabolic process	0	1.84688	GO:0051254	positive regulation of RNA metabolic process	P	0.0176103	0.000727667	0	461	431	24500	under
regulation of cellular catabolic process	0	1.84287	GO:0031329	regulation of cellular catabolic process	P	0.0176043	0.000723767	0	460	431	24501	under
cell junction	0	1.82284	GO:0030054	cell junction	C	0.0172955	0.000709273	0	455	431	24506	under
regulation of cellular protein metabolic process	0	1.81082	GO:0032268	regulation of cellular protein metabolic process	P	0.0172228	0.000704503	0	452	431	24509	under
establishment or maintenance of cell polarity	0	1.7948	GO:0007163	establishment or maintenance of cell polarity	P	0.0172228	0.00070261	0	448	431	24513	under
regulation of cellular component biogenesis	0	1.7948	GO:0044087	regulation of cellular component biogenesis	P	0.0172228	0.00070261	0	448	431	24513	under
ion transmembrane transport	0	1.79079	GO:0034220	ion transmembrane transport	P	0.0172228	0.000702924	0	447	431	24514	under
embryonic morphogenesis	0	1.78679	GO:0048598	embryonic morphogenesis	P	0.0260667	0.00113663	0	446	431	24515	under
integral to plasma membrane	0	1.77076	GO:0005887	integral to plasma membrane	C	0.0255055	0.00110157	0	442	431	24519	under
positive regulation of gene expression	0	1.74672	GO:0010628	positive regulation of gene expression	P	0.0247002	0.00106422	0	436	431	24525	under
regulation of cell cycle	0	1.74272	GO:0051726	regulation of cell cycle	P	0.0246553	0.00105973	0	435	431	24526	under

## Sheet: GR4-AS_vs_S-GR6_dwn
GO Terms	%Seq. GR4-AS/S-GR6	%Seq. ref	GO-ID	Term	Category	FDR	P-Value	#Test	#Ref	#notAnnotTest	#notAnnotRef	Over/Under
metabolic process	59.4128	50.3567	GO:0008152	metabolic process	P	0.000360172	1.72383e-05	344	12495	235	12318	over
organic substance metabolic process	53.7133	43.6223	GO:0071704	organic substance metabolic process	P	3.69689e-05	1.58515e-06	311	10824	268	13989	over
cellular process	48.532	58.0663	GO:0009987	cellular process	P	0.000134217	6.04758e-06	281	14408	298	10405	under
macromolecule metabolic process	39.8964	31.2578	GO:0043170	macromolecule metabolic process	P	0.000338336	1.6123e-05	231	7756	348	17057	over
ion binding	36.4421	27.8765	GO:0043167	ion binding	F	0.000222728	1.03132e-05	211	6917	368	17896	over
cation binding	32.1244	17.8737	GO:0043169	cation binding	F	1.14383e-14	3.04008e-16	186	4435	393	20378	over
metal ion binding	30.5699	17.249	GO:0046872	metal ion binding	F	3.88758e-13	1.08571e-14	177	4280	402	20533	over
protein binding	30.0518	24.4388	GO:0005515	protein binding	F	0.0351857	0.0024329	174	6064	405	18749	over
single-organism process	28.4974	40.3095	GO:0044699	single-organism process	P	1.6224e-07	5.94588e-09	165	10002	414	14811	under
regulation of cellular process	28.3247	22.9033	GO:0050794	regulation of cellular process	P	0.0388719	0.00270796	164	5683	415	19130	over
hydrolase activity	27.9793	19.4213	GO:0016787	hydrolase activity	F	2.35577e-05	9.88092e-07	162	4819	417	19994	over
biosynthetic process	27.2884	18.184	GO:0009058	biosynthetic process	P	2.99693e-06	1.18857e-07	158	4512	421	20301	over
cellular biosynthetic process	26.5976	17.5795	GO:0044249	cellular biosynthetic process	P	2.77991e-06	1.09384e-07	154	4362	425	20451	over
organic substance biosynthetic process	26.5976	17.7971	GO:1901576	organic substance biosynthetic process	P	5.69617e-06	2.30047e-07	154	4416	425	20397	over
membrane	26.2522	20.8842	GO:0016020	membrane	C	0.0332418	0.00229159	152	5182	427	19631	over
nucleic acid binding	25.734	18.7724	GO:0003676	nucleic acid binding	F	0.000875785	4.36438e-05	149	4658	430	20155	over
single-organism cellular process	25.734	35.2074	GO:0044763	single-organism cellular process	P	3.42102e-05	1.45976e-06	149	8736	430	16077	under
cell	24.8705	36.4365	GO:0005623	cell	C	1.38583e-07	5.02134e-09	144	9041	435	15772	under
cell part	24.8705	36.4365	GO:0044464	cell part	C	1.38583e-07	5.02134e-09	144	9041	435	15772	under
protein metabolic process	24.3523	15.9553	GO:0019538	protein metabolic process	P	7.66688e-06	3.11228e-07	141	3959	438	20854	over
membrane part	23.8342	13.9725	GO:0044425	membrane part	C	1.11257e-08	3.82331e-10	138	3467	441	21346	over
integral to membrane	23.1434	11.4174	GO:0016021	integral to membrane	C	2.14277e-13	5.8953e-15	134	2833	445	21980	over
intrinsic to membrane	23.1434	11.6471	GO:0031224	intrinsic to membrane	C	6.70739e-13	1.90804e-14	134	2890	445	21923	over
intracellular	22.9706	32.1727	GO:0005622	intracellular	C	3.82033e-05	1.64205e-06	133	7983	446	16830	under
single-multicellular organism process	22.4525	16.7573	GO:0044707	single-multicellular organism process	P	0.00820572	0.0004873	130	4158	449	20655	over
multicellular organismal process	22.4525	17.6279	GO:0032501	multicellular organismal process	P	0.0485366	0.00348706	130	4374	449	20439	over
intracellular part	22.2798	30.0729	GO:0044424	intracellular part	C	0.00070094	3.48578e-05	129	7462	450	17351	under
multicellular organismal development	20.38	13.7106	GO:0007275	multicellular organismal development	P	0.000298429	1.41592e-05	118	3402	461	21411	over
developmental process	20.38	15.2057	GO:0032502	developmental process	P	0.0160837	0.00104865	118	3773	461	21040	over
protein complex	20.2073	15.4959	GO:0043234	protein complex	C	0.0432815	0.00306457	117	3845	462	20968	over
transition metal ion binding	17.962	7.81848	GO:0046914	transition metal ion binding	F	2.52422e-13	6.99718e-15	104	1940	475	22873	over
system development	17.7893	11.8083	GO:0048731	system development	P	0.000632414	3.11217e-05	103	2930	476	21883	over
cellular macromolecule biosynthetic process	17.7893	13.3116	GO:0034645	cellular macromolecule biosynthetic process	P	0.0355117	0.0024665	103	3303	476	21510	over
macromolecule biosynthetic process	17.7893	13.372	GO:0009059	macromolecule biosynthetic process	P	0.0431656	0.00305189	103	3318	476	21495	over
peptidase activity	17.6166	4.65885	GO:0008233	peptidase activity	F	8.70949e-28	1.48293e-29	102	1156	477	23657	over
regulation of developmental process	17.2712	4.11075	GO:0050793	regulation of developmental process	P	1.55793e-30	2.29678e-32	100	1020	479	23793	over
peptidase activity, acting on L-amino acid peptides	17.2712	4.22762	GO:0070011	peptidase activity, acting on L-amino acid peptides	F	1.20926e-29	1.88319e-31	100	1049	479	23764	over
proteolysis	17.2712	4.70721	GO:0006508	proteolysis	P	2.84376e-26	5.25529e-28	100	1168	479	23645	over
regulation of metabolic process	17.0984	11.7761	GO:0019222	regulation of metabolic process	P	0.00360655	0.000202195	99	2922	480	21891	over
organic cyclic compound metabolic process	16.9257	23.6005	GO:1901360	organic cyclic compound metabolic process	P	0.00243488	0.000128418	98	5856	481	18957	under
heterocycle metabolic process	16.753	22.5487	GO:0046483	heterocycle metabolic process	P	0.0114888	0.000722824	97	5595	482	19218	under
regulation of cellular metabolic process	16.5803	10.1237	GO:0031323	regulation of cellular metabolic process	P	4.99459e-05	2.17269e-06	96	2512	483	22301	over
cellular aromatic compound metabolic process	16.5803	22.597	GO:0006725	cellular aromatic compound metabolic process	P	0.00830537	0.000495501	96	5607	483	19206	under
regulation of cellular biosynthetic process	16.4076	7.1656	GO:0031326	regulation of cellular biosynthetic process	P	6.43936e-12	1.93876e-13	95	1778	484	23035	over
regulation of biosynthetic process	16.4076	7.20993	GO:0009889	regulation of biosynthetic process	P	7.60321e-12	2.31285e-13	95	1789	484	23024	over
single-organism behavior	16.2349	2.73244	GO:0044708	single-organism behavior	P	2.83918e-39	2.3876e-41	94	678	485	24135	over
behavior	16.2349	3.33696	GO:0007610	behavior	P	4.95591e-33	5.9685e-35	94	828	485	23985	over
cell-cell signaling	16.2349	4.98126	GO:0007267	cell-cell signaling	P	3.5897e-21	7.52823e-23	94	1236	485	23577	over
anatomical structure morphogenesis	15.8895	9.58772	GO:0009653	anatomical structure morphogenesis	P	5.53965e-05	2.4213e-06	92	2379	487	22434	over
regulation of multicellular organismal process	15.7168	4.15105	GO:0051239	regulation of multicellular organismal process	P	1.21368e-24	2.34369e-26	91	1030	488	23783	over
nervous system development	15.7168	8.43509	GO:0007399	nervous system development	P	5.12655e-07	1.90542e-08	91	2093	488	22720	over
cellular developmental process	15.3713	10.5953	GO:0048869	cellular developmental process	P	0.00830537	0.000496667	89	2629	490	22184	over
cell development	15.1986	7.70564	GO:0048468	cell development	P	7.64042e-08	2.72079e-09	88	1912	491	22901	over
cell differentiation	15.1986	10.0472	GO:0030154	cell differentiation	P	0.00232396	0.000121844	88	2493	491	22320	over
zinc ion binding	14.8532	5.9364	GO:0008270	zinc ion binding	F	8.79503e-13	2.51104e-14	86	1473	493	23340	over
cellular component morphogenesis	14.3351	5.94849	GO:0032989	cellular component morphogenesis	P	1.66469e-11	5.13957e-13	83	1476	496	23337	over
regulation of cellular component organization	14.1623	3.77625	GO:0051128	regulation of cellular component organization	P	8.06484e-22	1.67459e-23	82	937	497	23876	over
endopeptidase activity	13.9896	2.20449	GO:0004175	endopeptidase activity	F	1.89857e-35	2.08937e-37	81	547	498	24266	over
regulation of multicellular organismal development	13.9896	2.64378	GO:2000026	regulation of multicellular organismal development	P	1.55793e-30	2.2951e-32	81	656	498	24157	over
locomotory behavior	13.8169	1.1768	GO:0007626	locomotory behavior	P	9.90553e-52	3.18803e-54	80	292	499	24521	over
regulation of nervous system development	13.8169	1.66445	GO:0051960	regulation of nervous system development	P	2.86014e-42	1.90043e-44	80	413	499	24400	over
regulation of cell development	13.8169	1.94656	GO:0060284	regulation of cell development	P	5.23585e-38	4.67487e-40	80	483	499	24330	over
regulation of cell differentiation	13.8169	2.406	GO:0045595	regulation of cell differentiation	P	2.76309e-32	3.4137e-34	80	597	499	24216	over
response to external stimulus	13.4715	3.97372	GO:0009605	response to external stimulus	P	2.79512e-18	6.35519e-20	78	986	501	23827	over
cellular nitrogen compound biosynthetic process	13.2988	9.32173	GO:0044271	cellular nitrogen compound biosynthetic process	P	0.0280405	0.00190817	77	2313	502	22500	over
adult locomotory behavior	12.9534	0.487648	GO:0008344	adult locomotory behavior	P	1.04637e-68	1.19498e-71	75	121	504	24692	over
adult behavior	12.9534	0.810059	GO:0030534	adult behavior	P	2.84151e-56	6.78518e-59	75	201	504	24612	over
negative regulation of biological process	12.4352	5.54548	GO:0048519	negative regulation of biological process	P	1.45968e-08	5.03129e-10	72	1376	507	23437	over
regulation of nitrogen compound metabolic process	12.4352	8.73736	GO:0051171	regulation of nitrogen compound metabolic process	P	0.0419508	0.00294858	72	2168	507	22645	over
RNA binding	12.2625	4.9732	GO:0003723	RNA binding	F	3.50943e-10	1.15135e-11	71	1234	508	23579	over
neurological system process	12.0898	5.65026	GO:0050877	neurological system process	P	1.95659e-07	7.19096e-09	70	1402	509	23411	over
system process	12.0898	6.14194	GO:0003008	system process	P	3.40943e-06	1.36278e-07	70	1524	509	23289	over
transporter activity	12.0898	8.4754	GO:0005215	transporter activity	F	0.046159	0.00328269	70	2103	509	22710	over
transmembrane transporter activity	11.7444	7.06081	GO:0022857	transmembrane transporter activity	F	0.00114773	5.79105e-05	68	1752	511	23061	over
metalloendopeptidase activity	11.399	0.777818	GO:0004222	metalloendopeptidase activity	F	1.92517e-47	7.79503e-50	66	193	513	24620	over
metallopeptidase activity	11.399	1.37428	GO:0008237	metallopeptidase activity	F	1.02013e-34	1.15497e-36	66	341	513	24472	over
substrate-specific transporter activity	11.0535	6.0291	GO:0022892	substrate-specific transporter activity	F	0.000137685	6.21813e-06	64	1496	515	23317	over
ion transmembrane transporter activity	10.8808	5.23113	GO:0015075	ion transmembrane transporter activity	F	2.62361e-06	1.02961e-07	63	1298	516	23515	over
substrate-specific transmembrane transporter activity	10.8808	5.70669	GO:0022891	substrate-specific transmembrane transporter activity	F	5.08109e-05	2.21559e-06	63	1416	516	23397	over
ion transport	10.8808	6.29509	GO:0006811	ion transport	P	0.000916156	4.58458e-05	63	1562	516	23251	over
synaptic transmission	10.7081	3.70773	GO:0007268	synaptic transmission	P	1.56994e-11	4.82457e-13	62	920	517	23893	over
multicellular organismal signaling	10.7081	3.78431	GO:0035637	multicellular organismal signaling	P	3.50251e-11	1.10544e-12	62	939	517	23874	over
transmission of nerve impulse	10.7081	3.78431	GO:0019226	transmission of nerve impulse	P	3.50251e-11	1.10544e-12	62	939	517	23874	over
transmembrane transport	10.3627	5.05783	GO:0055085	transmembrane transport	P	8.09999e-06	3.29651e-07	60	1255	519	23558	over
membrane protein ectodomain proteolysis	10.19	0.0523919	GO:0006509	membrane protein ectodomain proteolysis	P	1.73583e-81	3.60429e-85	59	13	520	24800	over
membrane protein proteolysis	10.19	0.0523919	GO:0033619	membrane protein proteolysis	P	1.73583e-81	3.60429e-85	59	13	520	24800	over
regionalization	10.19	2.55914	GO:0003002	regionalization	P	1.41262e-16	3.43182e-18	59	635	520	24178	over
pattern specification process	10.19	3.01858	GO:0007389	pattern specification process	P	1.32984e-13	3.63111e-15	59	749	520	24064	over
response to chemical stimulus	10.19	6.33539	GO:0042221	response to chemical stimulus	P	0.00891197	0.000551446	59	1572	520	23241	over
single-organism metabolic process	10.19	21.2066	GO:0044710	single-organism metabolic process	P	1.3299e-10	4.294e-12	59	5262	520	19551	under
intracellular organelle	10.19	23.6005	GO:0043229	intracellular organelle	C	1.30231e-14	3.47481e-16	59	5856	520	18957	under
organelle	10.19	23.7013	GO:0043226	organelle	C	6.80794e-15	1.75288e-16	59	5881	520	18932	under
inorganic cation transmembrane transporter activity	9.84456	2.85737	GO:0022890	inorganic cation transmembrane transporter activity	F	1.78356e-13	4.8885e-15	57	709	522	24104	over
ion channel activity	9.84456	3.07097	GO:0005216	ion channel activity	F	2.83453e-12	8.41647e-14	57	762	522	24051	over
substrate-specific channel activity	9.84456	3.07097	GO:0022838	substrate-specific channel activity	F	2.83453e-12	8.41647e-14	57	762	522	24051	over
channel activity	9.84456	3.10321	GO:0015267	channel activity	F	4.22569e-12	1.2635e-13	57	770	522	24043	over
passive transmembrane transporter activity	9.84456	3.10321	GO:0022803	passive transmembrane transporter activity	F	4.22569e-12	1.2635e-13	57	770	522	24043	over
cation transmembrane transporter activity	9.84456	3.68355	GO:0008324	cation transmembrane transporter activity	F	2.33547e-09	7.80753e-11	57	914	522	23899	over
cation transport	9.84456	4.58228	GO:0006812	cation transport	P	3.67045e-06	1.47092e-07	57	1137	522	23676	over
gated channel activity	9.67185	2.27703	GO:0022836	gated channel activity	F	7.47492e-17	1.8082e-18	56	565	523	24248	over
ion gated channel activity	9.67185	2.27703	GO:0022839	ion gated channel activity	F	7.47492e-17	1.8082e-18	56	565	523	24248	over
positive regulation of cellular process	9.49914	4.74348	GO:0048522	positive regulation of cellular process	P	4.64164e-05	2.00951e-06	55	1177	524	23636	over
positive regulation of biological process	9.49914	5.15859	GO:0048518	positive regulation of biological process	P	0.000555126	2.7203e-05	55	1280	524	23533	over
tissue development	9.49914	5.82759	GO:0009888	tissue development	P	0.0103047	0.000641904	55	1446	524	23367	over
plasma membrane	9.49914	6.33942	GO:0005886	plasma membrane	C	0.0477873	0.0034233	55	1573	524	23240	over
regulation of localization	9.32642	1.84581	GO:0032879	regulation of localization	P	2.89737e-19	6.43727e-21	54	458	525	24355	over
immune system process	9.32642	2.08762	GO:0002376	immune system process	P	4.19036e-17	1.0006e-18	54	518	525	24295	over
cell surface receptor signaling pathway	9.32642	5.70669	GO:0007166	cell surface receptor signaling pathway	P	0.00927059	0.0005746	54	1416	525	23397	over
metal ion transmembrane transporter activity	9.15371	2.25285	GO:0046873	metal ion transmembrane transporter activity	F	3.48635e-15	8.9041e-17	53	559	526	24254	over
metal ion transport	9.15371	2.57526	GO:0030001	metal ion transport	P	5.22379e-13	1.47516e-14	53	639	526	24174	over
ion transmembrane transport	8.981	1.59191	GO:0034220	ion transmembrane transport	P	1.96102e-20	4.19404e-22	52	395	527	24418	over
positive regulation of biosynthetic process	8.981	2.22061	GO:0009891	positive regulation of biosynthetic process	P	8.12232e-15	2.10816e-16	52	551	527	24262	over
positive regulation of cellular biosynthetic process	8.981	2.22061	GO:0031328	positive regulation of cellular biosynthetic process	P	8.12232e-15	2.10816e-16	52	551	527	24262	over
positive regulation of nitrogen compound metabolic process	8.981	2.22867	GO:0051173	positive regulation of nitrogen compound metabolic process	P	9.17725e-15	2.42008e-16	52	553	527	24260	over
positive regulation of cellular metabolic process	8.981	2.75662	GO:0031325	positive regulation of cellular metabolic process	P	2.0074e-11	6.23145e-13	52	684	527	24129	over
positive regulation of metabolic process	8.981	2.81304	GO:0009893	positive regulation of metabolic process	P	4.03241e-11	1.28106e-12	52	698	527	24115	over
plasma membrane part	8.981	3.64325	GO:0044459	plasma membrane part	C	3.14417e-07	1.16535e-08	52	904	527	23909	over
regulation of immune system process	8.80829	0.789909	GO:0002682	regulation of immune system process	P	6.94925e-32	9.01845e-34	51	196	528	24617	over
voltage-gated cation channel activity	8.80829	0.866481	GO:0022843	voltage-gated cation channel activity	F	2.6875e-30	4.07366e-32	51	215	528	24598	over
voltage-gated channel activity	8.80829	0.939024	GO:0022832	voltage-gated channel activity	F	6.99305e-29	1.11807e-30	51	233	528	24580	over
voltage-gated ion channel activity	8.80829	0.939024	GO:0005244	voltage-gated ion channel activity	F	6.99305e-29	1.11807e-30	51	233	528	24580	over
cation channel complex	8.80829	1.0559	GO:0034703	cation channel complex	C	7.80299e-27	1.39339e-28	51	262	528	24551	over
regulation of transport	8.80829	1.22113	GO:0051049	regulation of transport	P	2.75365e-24	5.34606e-26	51	303	528	24510	over
ion channel complex	8.80829	1.32592	GO:0034702	ion channel complex	C	7.601e-23	1.51515e-24	51	329	528	24484	over
cation channel activity	8.80829	1.84581	GO:0005261	cation channel activity	F	3.22272e-17	7.662e-19	51	458	528	24355	over
cellular process involved in reproduction in multicellular organism	8.80829	2.57929	GO:0022412	cellular process involved in reproduction in multicellular organism	P	6.61901e-12	1.99972e-13	51	640	528	24173	over
cellular response to stress	8.80829	2.58332	GO:0033554	cellular response to stress	P	6.97298e-12	2.1139e-13	51	641	528	24172	over
developmental process involved in reproduction	8.80829	2.76871	GO:0003006	developmental process involved in reproduction	P	7.54579e-11	2.4129e-12	51	687	528	24126	over
oogenesis	8.80829	2.80498	GO:0048477	oogenesis	P	1.17636e-10	3.78604e-12	51	696	528	24117	over
anatomical structure formation involved in morphogenesis	8.80829	2.82916	GO:0048646	anatomical structure formation involved in morphogenesis	P	1.57126e-10	5.08963e-12	51	702	528	24111	over
female gamete generation	8.80829	2.87752	GO:0007292	female gamete generation	P	2.78341e-10	9.10271e-12	51	714	528	24099	over
cellular process involved in reproduction	8.80829	3.26845	GO:0048610	cellular process involved in reproduction	P	1.79192e-08	6.30668e-10	51	811	528	24002	over
gamete generation	8.80829	3.38129	GO:0007276	gamete generation	P	7.62516e-08	2.70744e-09	51	839	528	23974	over
sexual reproduction	8.80829	3.47399	GO:0019953	sexual reproduction	P	1.35604e-07	4.87118e-09	51	862	528	23951	over
single organism reproductive process	8.80829	3.60698	GO:0044702	single organism reproductive process	P	5.17636e-07	1.92931e-08	51	895	528	23918	over
transcription factor complex	8.80829	3.84476	GO:0005667	transcription factor complex	C	2.86164e-06	1.12897e-07	51	954	528	23859	over
multicellular organismal reproductive process	8.80829	3.87297	GO:0048609	multicellular organismal reproductive process	P	3.35434e-06	1.3338e-07	51	961	528	23852	over
multicellular organism reproduction	8.80829	4.19135	GO:0032504	multicellular organism reproduction	P	3.04119e-05	1.29137e-06	51	1040	528	23773	over
reproductive process	8.80829	4.50973	GO:0022414	reproductive process	P	0.000257105	1.1985e-05	51	1119	528	23694	over
response to stress	8.80829	5.16665	GO:0006950	response to stress	P	0.00531946	0.00030852	51	1282	528	23531	over
reproduction	8.80829	5.31173	GO:0000003	reproduction	P	0.011566	0.000728879	51	1318	528	23495	over
regulation of ion transmembrane transport	8.63558	0.403015	GO:0034765	regulation of ion transmembrane transport	P	3.54061e-42	2.38933e-44	50	100	529	24713	over
regulation of transmembrane transport	8.63558	0.411075	GO:0034762	regulation of transmembrane transport	P	7.34176e-42	5.10691e-44	50	102	529	24711	over
regulation of ion transport	8.63558	0.536009	GO:0043269	regulation of ion transport	P	1.69608e-37	1.6024e-39	50	133	529	24680	over
transcription factor binding	8.63558	0.894692	GO:0008134	transcription factor binding	F	8.37103e-29	1.35577e-30	50	222	529	24591	over
cellular component assembly	8.63558	4.92484	GO:0022607	cellular component assembly	P	0.00380741	0.000215432	50	1222	529	23591	over
ovarian follicle cell development	8.46287	1.19292	GO:0030707	ovarian follicle cell development	P	4.96914e-23	9.85367e-25	49	296	530	24517	over
sensory perception	8.46287	1.98283	GO:0007600	sensory perception	P	8.90755e-15	2.32121e-16	49	492	530	24321	over
establishment of localization in cell	8.46287	4.14702	GO:0051649	establishment of localization in cell	P	0.000115142	5.15224e-06	49	1029	530	23784	over
cellular localization	8.46287	4.99335	GO:0051641	cellular localization	P	0.00839665	0.000503981	49	1239	530	23574	over
synapse assembly	8.29016	0.987386	GO:0007416	synapse assembly	P	2.40926e-25	4.60241e-27	48	245	531	24568	over
synapse organization	8.29016	1.54355	GO:0050808	synapse organization	P	4.77608e-18	1.10576e-19	48	383	531	24430	over
response to abiotic stimulus	8.29016	2.15613	GO:0009628	response to abiotic stimulus	P	6.58318e-13	1.86587e-14	48	535	531	24278	over
intracellular transport	8.29016	2.42212	GO:0046907	intracellular transport	P	3.14819e-11	9.83809e-13	48	601	531	24212	over
multi-organism process	8.29016	2.63572	GO:0051704	multi-organism process	P	4.84111e-10	1.59829e-11	48	654	531	24159	over
muscle organ development	8.29016	2.72438	GO:0007517	muscle organ development	P	1.40394e-09	4.64968e-11	48	676	531	24137	over
growth	8.29016	3.01858	GO:0040007	growth	P	3.28813e-08	1.16068e-09	48	749	531	24064	over
muscle structure development	8.29016	3.10321	GO:0061061	muscle structure development	P	7.60939e-08	2.69394e-09	48	770	531	24043	over
organic substance transport	8.29016	3.61504	GO:0071702	organic substance transport	P	7.16662e-06	2.90177e-07	48	897	531	23916	over
macromolecule localization	8.29016	3.83267	GO:0033036	macromolecule localization	P	3.00272e-05	1.27192e-06	48	951	531	23862	over
regulation of cell communication	8.29016	4.5057	GO:0010646	regulation of cell communication	P	0.00153007	7.81555e-05	48	1118	531	23695	over
regulation of signaling	8.29016	4.52182	GO:0023051	regulation of signaling	P	0.00219751	0.000114986	48	1122	531	23691	over
regulation of synaptic transmission	8.11744	0.600492	GO:0050804	regulation of synaptic transmission	P	1.93931e-32	2.37582e-34	47	149	532	24664	over
regulation of neurological system process	8.11744	0.608552	GO:0031644	regulation of neurological system process	P	3.09825e-32	3.92427e-34	47	151	532	24662	over
regulation of transmission of nerve impulse	8.11744	0.608552	GO:0051969	regulation of transmission of nerve impulse	P	3.09825e-32	3.92427e-34	47	151	532	24662	over
regulation of system process	8.11744	0.793939	GO:0044057	regulation of system process	P	5.46643e-28	9.19396e-30	47	197	532	24616	over
positive regulation of cellular component organization	8.11744	1.02769	GO:0051130	positive regulation of cellular component organization	P	8.23377e-24	1.61564e-25	47	255	532	24558	over
cellular amide metabolic process	8.11744	1.12038	GO:0043603	cellular amide metabolic process	P	2.05815e-22	4.16672e-24	47	278	532	24535	over
regulation of neurotransmitter levels	8.11744	1.29771	GO:0001505	regulation of neurotransmitter levels	P	4.59431e-20	1.00167e-21	47	322	532	24491	over
regulation of growth	8.11744	1.66848	GO:0040008	regulation of growth	P	3.8573e-16	9.57116e-18	47	414	532	24399	over
muscle tissue development	8.11744	1.80148	GO:0060537	muscle tissue development	P	5.68596e-15	1.45809e-16	47	447	532	24366	over
response to DNA damage stimulus	8.11744	1.96268	GO:0006974	response to DNA damage stimulus	P	1.06868e-13	2.9069e-15	47	487	532	24326	over
cellular macromolecule localization	8.11744	2.27703	GO:0070727	cellular macromolecule localization	P	1.46266e-11	4.47971e-13	47	565	532	24248	over
calcium ion binding	8.11744	2.63169	GO:0005509	calcium ion binding	F	1.46816e-09	4.8776e-11	47	653	532	24160	over
regulation of response to stimulus	8.11744	4.58228	GO:0048583	regulation of response to stimulus	P	0.00497256	0.000284972	47	1137	532	23676	over
hemopoiesis	7.94473	0.374804	GO:0030097	hemopoiesis	P	1.21588e-38	1.06036e-40	46	93	533	24720	over
hematopoietic or lymphoid organ development	7.94473	0.423165	GO:0048534	hematopoietic or lymphoid organ development	P	7.78761e-37	7.92344e-39	46	105	533	24708	over
immune system development	7.94473	0.467497	GO:0002520	immune system development	P	2.55185e-35	2.86129e-37	46	116	533	24697	over
dorsal/ventral axis specification	7.94473	0.487648	GO:0009950	dorsal/ventral axis specification	P	1.14657e-34	1.32132e-36	46	121	533	24692	over
regulation of synaptic growth at neuromuscular junction	7.94473	0.568251	GO:0008582	regulation of synaptic growth at neuromuscular junction	P	2.84091e-32	3.53934e-34	46	141	533	24672	over
regulation of skeletal muscle fiber development	7.94473	0.584371	GO:0048742	regulation of skeletal muscle fiber development	P	7.50951e-32	9.90145e-34	46	145	533	24668	over
regulation of skeletal muscle tissue development	7.94473	0.584371	GO:0048641	regulation of skeletal muscle tissue development	P	7.50951e-32	9.90145e-34	46	145	533	24668	over
regulation of striated muscle cell differentiation	7.94473	0.592431	GO:0051153	regulation of striated muscle cell differentiation	P	1.22426e-31	1.63964e-33	46	147	533	24666	over
regulation of synapse assembly	7.94473	0.600492	GO:0051963	regulation of synapse assembly	P	1.96851e-31	2.69772e-33	46	149	533	24664	over
regulation of muscle cell differentiation	7.94473	0.620642	GO:0051147	regulation of muscle cell differentiation	P	6.4089e-31	9.11565e-33	46	154	533	24659	over
regulation of muscle tissue development	7.94473	0.628703	GO:1901861	regulation of muscle tissue development	P	1.01e-30	1.46803e-32	46	156	533	24657	over
regulation of striated muscle tissue development	7.94473	0.628703	GO:0016202	regulation of striated muscle tissue development	P	1.01e-30	1.46803e-32	46	156	533	24657	over
regulation of muscle organ development	7.94473	0.656914	GO:0048634	regulation of muscle organ development	P	4.84176e-30	7.43959e-32	46	163	533	24650	over
regulation of synapse organization	7.94473	0.733486	GO:0050807	regulation of synapse organization	P	2.66572e-28	4.42811e-30	46	182	533	24631	over
antimicrobial humoral response	7.94473	0.854391	GO:0019730	antimicrobial humoral response	P	6.83026e-26	1.27642e-27	46	212	533	24601	over
humoral immune response	7.94473	0.870511	GO:0006959	humoral immune response	P	1.34413e-25	2.55373e-27	46	216	533	24597	over
synaptic growth at neuromuscular junction	7.94473	0.870511	GO:0051124	synaptic growth at neuromuscular junction	P	1.34413e-25	2.55373e-27	46	216	533	24597	over
regulation of developmental growth	7.94473	1.06396	GO:0048638	regulation of developmental growth	P	2.09358e-22	4.2602e-24	46	264	533	24549	over
regulation of synapse structure and activity	7.94473	1.07605	GO:0050803	regulation of synapse structure and activity	P	3.14053e-22	6.45583e-24	46	267	533	24546	over
dorsal/ventral pattern formation	7.94473	1.1768	GO:0009953	dorsal/ventral pattern formation	P	8.14776e-21	1.71719e-22	46	292	533	24521	over
neuromuscular junction development	7.94473	1.20904	GO:0007528	neuromuscular junction development	P	2.13172e-20	4.60338e-22	46	300	533	24513	over
skeletal muscle fiber development	7.94473	1.26144	GO:0048741	skeletal muscle fiber development	P	9.78164e-20	2.15294e-21	46	313	533	24500	over
muscle fiber development	7.94473	1.29368	GO:0048747	muscle fiber development	P	2.42986e-19	5.37334e-21	46	321	533	24492	over
response to other organism	7.94473	1.37025	GO:0051707	response to other organism	P	1.88944e-18	4.27634e-20	46	340	533	24473	over
response to biotic stimulus	7.94473	1.38637	GO:0009607	response to biotic stimulus	P	2.84983e-18	6.50917e-20	46	344	533	24469	over
axis specification	7.94473	1.39443	GO:0009798	axis specification	P	3.49286e-18	8.01414e-20	46	346	533	24467	over
immune response	7.94473	1.44279	GO:0006955	immune response	P	1.15184e-17	2.71457e-19	46	358	533	24455	over
intracellular protein transport	7.94473	1.48309	GO:0006886	intracellular protein transport	P	3.06042e-17	7.24436e-19	46	368	533	24445	over
skeletal muscle tissue development	7.94473	1.58788	GO:0007519	skeletal muscle tissue development	P	3.29306e-16	8.10273e-18	46	394	533	24419	over
regulation of cellular component biogenesis	7.94473	1.62012	GO:0044087	regulation of cellular component biogenesis	P	6.55911e-16	1.64114e-17	46	402	533	24411	over
striated muscle tissue development	7.94473	1.69266	GO:0014706	striated muscle tissue development	P	2.9771e-15	7.57257e-17	46	420	533	24393	over
muscle cell development	7.94473	1.74908	GO:0055001	muscle cell development	P	8.98139e-15	2.35911e-16	46	434	533	24379	over
striated muscle cell development	7.94473	1.74908	GO:0055002	striated muscle cell development	P	8.98139e-15	2.35911e-16	46	434	533	24379	over
synapse part	7.94473	1.79341	GO:0044456	synapse part	C	2.0781e-14	5.58792e-16	46	445	533	24368	over
striated muscle cell differentiation	7.94473	1.92238	GO:0051146	striated muscle cell differentiation	P	2.15972e-13	5.96435e-15	46	477	533	24336	over
protein transport	7.94473	2.00701	GO:0015031	protein transport	P	8.8691e-13	2.54139e-14	46	498	533	24315	over
muscle cell differentiation	7.94473	2.0191	GO:0042692	muscle cell differentiation	P	1.07635e-12	3.10657e-14	46	501	533	24312	over
cellular protein localization	7.94473	2.03522	GO:0034613	cellular protein localization	P	1.38851e-12	4.0508e-14	46	505	533	24308	over
establishment of protein localization	7.94473	2.0594	GO:0045184	establishment of protein localization	P	2.04996e-12	6.00175e-14	46	511	533	24302	over
developmental growth	7.94473	2.24479	GO:0048589	developmental growth	P	3.24242e-11	1.01662e-12	46	557	533	24256	over
skeletal muscle organ development	7.94473	2.38182	GO:0060538	skeletal muscle organ development	P	2.08879e-10	6.80939e-12	46	591	533	24222	over
neuron part	7.94473	2.4463	GO:0097458	neuron part	C	4.81655e-10	1.58518e-11	46	607	533	24206	over
synapse	7.94473	2.75259	GO:0045202	synapse	C	1.70455e-08	5.98151e-10	46	683	533	24130	over
protein localization	7.94473	3.21203	GO:0008104	protein localization	P	1.41412e-06	5.47618e-08	46	797	533	24016	over
organonitrogen compound biosynthetic process	7.94473	3.30875	GO:1901566	organonitrogen compound biosynthetic process	P	3.73493e-06	1.50064e-07	46	821	533	23992	over
regulation of neurotransmitter secretion	7.77202	0.181357	GO:0046928	regulation of neurotransmitter secretion	P	2.20673e-47	9.39328e-50	45	45	534	24768	over
regulation of neurotransmitter transport	7.77202	0.181357	GO:0051588	regulation of neurotransmitter transport	P	2.20673e-47	9.39328e-50	45	45	534	24768	over
eggshell chorion assembly	7.77202	0.294201	GO:0007306	eggshell chorion assembly	P	5.91239e-41	4.41956e-43	45	73	534	24740	over
regulation of secretion	7.77202	0.294201	GO:0051046	regulation of secretion	P	5.91239e-41	4.41956e-43	45	73	534	24740	over
chorion-containing eggshell formation	7.77202	0.415105	GO:0007304	chorion-containing eggshell formation	P	5.33838e-36	5.81945e-38	45	103	534	24710	over
eggshell formation	7.77202	0.415105	GO:0030703	eggshell formation	P	5.33838e-36	5.81945e-38	45	103	534	24710	over
amide biosynthetic process	7.77202	0.431226	GO:0043604	amide biosynthetic process	P	1.9958e-35	2.21709e-37	45	107	534	24706	over
calcium ion transmembrane transporter activity	7.77202	0.580341	GO:0015085	calcium ion transmembrane transporter activity	F	6.22186e-31	8.78501e-33	45	144	534	24669	over
divalent inorganic cation transmembrane transporter activity	7.77202	0.604522	GO:0072509	divalent inorganic cation transmembrane transporter activity	F	2.54393e-30	3.82963e-32	45	150	534	24663	over
calcium ion transport	7.77202	0.620642	GO:0006816	calcium ion transport	P	6.40565e-30	9.90907e-32	45	154	534	24659	over
divalent metal ion transport	7.77202	0.709306	GO:0070838	divalent metal ion transport	P	7.38487e-28	1.24972e-29	45	176	534	24637	over
divalent inorganic cation transport	7.77202	0.713336	GO:0072511	divalent inorganic cation transport	P	8.96061e-28	1.53499e-29	45	177	534	24636	over
regulation of cellular localization	7.77202	0.757667	GO:0060341	regulation of cellular localization	P	7.71623e-27	1.36989e-28	45	188	534	24625	over
cellular component assembly involved in morphogenesis	7.77202	1.0156	GO:0010927	cellular component assembly involved in morphogenesis	P	2.72978e-22	5.58313e-24	45	252	534	24561	over
exocytosis	7.77202	1.04784	GO:0006887	exocytosis	P	8.2446e-22	1.72048e-23	45	260	534	24553	over
multi-organism behavior	7.77202	1.1365	GO:0051705	multi-organism behavior	P	1.48979e-20	3.17076e-22	45	282	534	24531	over
neurotransmitter secretion	7.77202	1.2695	GO:0007269	neurotransmitter secretion	P	7.28778e-19	1.62674e-20	45	315	534	24498	over
generation of a signal involved in cell-cell signaling	7.77202	1.29771	GO:0003001	generation of a signal involved in cell-cell signaling	P	1.57001e-18	3.53708e-20	45	322	534	24491	over
signal release	7.77202	1.29771	GO:0023061	signal release	P	1.57001e-18	3.53708e-20	45	322	534	24491	over
endocytosis	7.77202	1.35816	GO:0006897	endocytosis	P	7.55295e-18	1.7565e-19	45	337	534	24476	over
neurotransmitter transport	7.77202	1.45085	GO:0006836	neurotransmitter transport	P	7.355e-17	1.76392e-18	45	360	534	24453	over
secretion by cell	7.77202	1.50727	GO:0032940	secretion by cell	P	2.7028e-16	6.62232e-18	45	374	534	24439	over
secretion	7.77202	1.51936	GO:0046903	secretion	P	3.53204e-16	8.72741e-18	45	377	534	24436	over
vesicle-mediated transport	7.77202	3.17575	GO:0016192	vesicle-mediated transport	P	2.58083e-06	1.01015e-07	45	788	534	24025	over
high voltage-gated calcium channel activity	7.59931	0	GO:0008331	high voltage-gated calcium channel activity	F	2.63631e-70	1.09481e-73	44	0	535	24813	over
low voltage-gated calcium channel activity	7.59931	0	GO:0008332	low voltage-gated calcium channel activity	F	2.63631e-70	1.09481e-73	44	0	535	24813	over
antifungal peptide biosynthetic process	7.59931	0.00403015	GO:0002783	antifungal peptide biosynthetic process	P	4.64743e-69	4.82499e-72	44	1	535	24812	over
antifungal peptide production	7.59931	0.00403015	GO:0002781	antifungal peptide production	P	4.64743e-69	4.82499e-72	44	1	535	24812	over
positive regulation of antifungal peptide biosynthetic process	7.59931	0.00403015	GO:0006967	positive regulation of antifungal peptide biosynthetic process	P	4.64743e-69	4.82499e-72	44	1	535	24812	over
regulation of antifungal peptide biosynthetic process	7.59931	0.00403015	GO:0002810	regulation of antifungal peptide biosynthetic process	P	4.64743e-69	4.82499e-72	44	1	535	24812	over
regulation of antifungal peptide production	7.59931	0.00403015	GO:0002788	regulation of antifungal peptide production	P	4.64743e-69	4.82499e-72	44	1	535	24812	over
regulation of defense response to fungus	7.59931	0.00403015	GO:1900150	regulation of defense response to fungus	P	4.64743e-69	4.82499e-72	44	1	535	24812	over
cytoplasmic sequestering of transcription factor	7.59931	0.0161206	GO:0042994	cytoplasmic sequestering of transcription factor	P	1.45206e-65	1.9598e-68	44	4	535	24809	over
negative regulation of transcription factor import into nucleus	7.59931	0.0161206	GO:0042992	negative regulation of transcription factor import into nucleus	P	1.45206e-65	1.9598e-68	44	4	535	24809	over
detection of light stimulus involved in visual perception	7.59931	0.0241809	GO:0050908	detection of light stimulus involved in visual perception	P	1.05616e-63	1.53512e-66	44	6	535	24807	over
negative regulation of protein import into nucleus	7.59931	0.028211	GO:0042308	negative regulation of protein import into nucleus	P	7.03365e-63	1.09536e-65	44	7	535	24806	over
regulation of heart rate	7.59931	0.0322412	GO:0002027	regulation of heart rate	P	4.19766e-62	6.97285e-65	44	8	535	24805	over
negative regulation of intracellular protein transport	7.59931	0.0403015	GO:0090317	negative regulation of intracellular protein transport	P	1.13806e-60	2.12677e-63	44	10	535	24803	over
negative regulation of nucleocytoplasmic transport	7.59931	0.0403015	GO:0046823	negative regulation of nucleocytoplasmic transport	P	1.13806e-60	2.12677e-63	44	10	535	24803	over
antifungal humoral response	7.59931	0.0443316	GO:0019732	antifungal humoral response	P	5.01554e-60	1.04143e-62	44	11	535	24802	over
negative regulation of intracellular transport	7.59931	0.0443316	GO:0032387	negative regulation of intracellular transport	P	5.01554e-60	1.04143e-62	44	11	535	24802	over
cytoplasmic sequestering of protein	7.59931	0.0483617	GO:0051220	cytoplasmic sequestering of protein	P	2.18311e-59	4.75969e-62	44	12	535	24801	over
detection of light stimulus involved in sensory perception	7.59931	0.0523919	GO:0050962	detection of light stimulus involved in sensory perception	P	8.94839e-59	2.04386e-61	44	13	535	24800	over
negative regulation of protein transport	7.59931	0.0725426	GO:0051224	negative regulation of protein transport	P	5.58145e-56	1.39073e-58	44	18	535	24795	over
regulation of transcription factor import into nucleus	7.59931	0.0926933	GO:0042990	regulation of transcription factor import into nucleus	P	1.33222e-53	3.59611e-56	44	23	535	24790	over
transcription factor import into nucleus	7.59931	0.0926933	GO:0042991	transcription factor import into nucleus	P	1.33222e-53	3.59611e-56	44	23	535	24790	over
negative regulation of transport	7.59931	0.0967235	GO:0051051	negative regulation of transport	P	3.55977e-53	9.97858e-56	44	24	535	24789	over
positive regulation of synaptic growth at neuromuscular junction	7.59931	0.100754	GO:0045887	positive regulation of synaptic growth at neuromuscular junction	P	8.95847e-53	2.69721e-55	44	25	535	24788	over
visual behavior	7.59931	0.100754	GO:0007632	visual behavior	P	8.95847e-53	2.69721e-55	44	25	535	24788	over
Toll signaling pathway	7.59931	0.104784	GO:0008063	Toll signaling pathway	P	2.28335e-52	7.11176e-55	44	26	535	24787	over
positive regulation of nervous system development	7.59931	0.132995	GO:0051962	positive regulation of nervous system development	P	1.00967e-49	3.45919e-52	44	33	535	24780	over
positive regulation of synapse assembly	7.59931	0.132995	GO:0051965	positive regulation of synapse assembly	P	1.00967e-49	3.45919e-52	44	33	535	24780	over
positive regulation of cellular component biogenesis	7.59931	0.137025	GO:0044089	positive regulation of cellular component biogenesis	P	2.20173e-49	7.77187e-52	44	34	535	24779	over
dorsal appendage formation	7.59931	0.149115	GO:0046843	dorsal appendage formation	P	2.20601e-48	8.01603e-51	44	37	535	24776	over
positive regulation of antimicrobial peptide biosynthetic process	7.59931	0.157176	GO:0002807	positive regulation of antimicrobial peptide biosynthetic process	P	8.94961e-48	3.53079e-50	44	39	535	24774	over
positive regulation of cellular amide metabolic process	7.59931	0.157176	GO:0034250	positive regulation of cellular amide metabolic process	P	8.94961e-48	3.53079e-50	44	39	535	24774	over
regulation of protein import into nucleus	7.59931	0.157176	GO:0042306	regulation of protein import into nucleus	P	8.94961e-48	3.53079e-50	44	39	535	24774	over
single-organism reproductive behavior	7.59931	0.165236	GO:0044704	single-organism reproductive behavior	P	3.38111e-47	1.47432e-49	44	41	535	24772	over
regulation of heart contraction	7.59931	0.169266	GO:0008016	regulation of heart contraction	P	6.472e-47	2.95648e-49	44	42	535	24771	over
regulation of nucleocytoplasmic transport	7.59931	0.169266	GO:0046822	regulation of nucleocytoplasmic transport	P	6.472e-47	2.95648e-49	44	42	535	24771	over
regulation of protein localization to nucleus	7.59931	0.173296	GO:1900180	regulation of protein localization to nucleus	P	1.2539e-46	5.85812e-49	44	43	535	24770	over
antimicrobial peptide biosynthetic process	7.59931	0.177326	GO:0002777	antimicrobial peptide biosynthetic process	P	2.08527e-46	1.14742e-48	44	44	535	24769	over
antimicrobial peptide production	7.59931	0.177326	GO:0002775	antimicrobial peptide production	P	2.08527e-46	1.14742e-48	44	44	535	24769	over
male courtship behavior, veined wing extension	7.59931	0.177326	GO:0048065	male courtship behavior, veined wing extension	P	2.08527e-46	1.14742e-48	44	44	535	24769	over
male courtship behavior, veined wing generated song production	7.59931	0.177326	GO:0045433	male courtship behavior, veined wing generated song production	P	2.08527e-46	1.14742e-48	44	44	535	24769	over
male courtship behavior, veined wing vibration	7.59931	0.177326	GO:0016545	male courtship behavior, veined wing vibration	P	2.08527e-46	1.14742e-48	44	44	535	24769	over
regulation of antimicrobial peptide biosynthetic process	7.59931	0.177326	GO:0002805	regulation of antimicrobial peptide biosynthetic process	P	2.08527e-46	1.14742e-48	44	44	535	24769	over
regulation of antimicrobial peptide production	7.59931	0.177326	GO:0002784	regulation of antimicrobial peptide production	P	2.08527e-46	1.14742e-48	44	44	535	24769	over
regulation of cellular amide metabolic process	7.59931	0.177326	GO:0034248	regulation of cellular amide metabolic process	P	2.08527e-46	1.14742e-48	44	44	535	24769	over
regulation of production of molecular mediator of immune response	7.59931	0.181357	GO:0002700	regulation of production of molecular mediator of immune response	P	3.96418e-46	2.22245e-48	44	45	535	24768	over
detection of stimulus involved in sensory perception	7.59931	0.197477	GO:0050906	detection of stimulus involved in sensory perception	P	4.84561e-45	2.81721e-47	44	49	535	24764	over
regulation of intracellular protein transport	7.59931	0.197477	GO:0033157	regulation of intracellular protein transport	P	4.84561e-45	2.81721e-47	44	49	535	24764	over
regulation of immune effector process	7.59931	0.201507	GO:0002697	regulation of immune effector process	P	8.76496e-45	5.18691e-47	44	50	535	24763	over
production of molecular mediator of immune response	7.59931	0.205537	GO:0002440	production of molecular mediator of immune response	P	1.57138e-44	9.46221e-47	44	51	535	24762	over
regulation of intracellular transport	7.59931	0.217628	GO:0032386	regulation of intracellular transport	P	8.89701e-44	5.44979e-46	44	54	535	24759	over
regulation of defense response	7.59931	0.225688	GO:0031347	regulation of defense response	P	2.69705e-43	1.68006e-45	44	56	535	24757	over
regulation of antimicrobial humoral response	7.59931	0.233748	GO:0002759	regulation of antimicrobial humoral response	P	7.80055e-43	5.02112e-45	44	58	535	24755	over
regulation of humoral immune response	7.59931	0.233748	GO:0002920	regulation of humoral immune response	P	7.80055e-43	5.02112e-45	44	58	535	24755	over
peptide biosynthetic process	7.59931	0.241809	GO:0043043	peptide biosynthetic process	P	2.22793e-42	1.45722e-44	44	60	535	24753	over
presynaptic active zone	7.59931	0.249869	GO:0048786	presynaptic active zone	C	6.00244e-42	4.11297e-44	44	62	535	24751	over
regulation of response to biotic stimulus	7.59931	0.253899	GO:0002831	regulation of response to biotic stimulus	P	9.69022e-42	6.84111e-44	44	63	535	24750	over
heart contraction	7.59931	0.257929	GO:0060047	heart contraction	P	1.57821e-41	1.13057e-43	44	64	535	24749	over
regulation of protein transport	7.59931	0.26599	GO:0051223	regulation of protein transport	P	4.16996e-41	3.0305e-43	44	66	535	24747	over
blood circulation	7.59931	0.27002	GO:0008015	blood circulation	P	6.3999e-41	4.91687e-43	44	67	535	24746	over
heart process	7.59931	0.27002	GO:0003015	heart process	P	6.3999e-41	4.91687e-43	44	67	535	24746	over
circulatory system process	7.59931	0.28211	GO:0003013	circulatory system process	P	2.50516e-40	2.02868e-42	44	70	535	24743	over
nuclear import	7.59931	0.28211	GO:0051170	nuclear import	P	2.50516e-40	2.02868e-42	44	70	535	24743	over
protein import into nucleus	7.59931	0.28211	GO:0006606	protein import into nucleus	P	2.50516e-40	2.02868e-42	44	70	535	24743	over
protein targeting to nucleus	7.59931	0.28211	GO:0044744	protein targeting to nucleus	P	2.50516e-40	2.02868e-42	44	70	535	24743	over
regulation of establishment of protein localization	7.59931	0.302261	GO:0070201	regulation of establishment of protein localization	P	2.35772e-39	1.93376e-41	44	75	535	24738	over
protein localization to nucleus	7.59931	0.310321	GO:0034504	protein localization to nucleus	P	5.40526e-39	4.60166e-41	44	77	535	24736	over
regulation of multi-organism process	7.59931	0.314351	GO:0043900	regulation of multi-organism process	P	8.17978e-39	7.04861e-41	44	78	535	24735	over
regulation of immune response	7.59931	0.330472	GO:0050776	regulation of immune response	P	4.20422e-38	3.71012e-40	44	82	535	24731	over
defense response to fungus	7.59931	0.334502	GO:0050832	defense response to fungus	P	6.15508e-38	5.55951e-40	44	83	535	24730	over
positive regulation of developmental growth	7.59931	0.338532	GO:0048639	positive regulation of developmental growth	P	8.97876e-38	8.2964e-40	44	84	535	24729	over
visual perception	7.59931	0.338532	GO:0007601	visual perception	P	8.97876e-38	8.2964e-40	44	84	535	24729	over
protein import	7.59931	0.342562	GO:0017038	protein import	P	1.31964e-37	1.23306e-39	44	85	535	24728	over
calcium channel complex	7.59931	0.346593	GO:0034704	calcium channel complex	C	1.85073e-37	1.82537e-39	44	86	535	24727	over
voltage-gated calcium channel activity	7.59931	0.346593	GO:0005245	voltage-gated calcium channel activity	F	1.85073e-37	1.82537e-39	44	86	535	24727	over
voltage-gated calcium channel complex	7.59931	0.346593	GO:0005891	voltage-gated calcium channel complex	C	1.85073e-37	1.82537e-39	44	86	535	24727	over
response to fungus	7.59931	0.350623	GO:0009620	response to fungus	P	2.70065e-37	2.69168e-39	44	87	535	24726	over
regulation of protein localization	7.59931	0.354653	GO:0032880	regulation of protein localization	P	3.92628e-37	3.954e-39	44	88	535	24725	over
maintenance of protein location in cell	7.59931	0.366743	GO:0032507	maintenance of protein location in cell	P	1.18068e-36	1.22579e-38	44	91	535	24722	over
sensory perception of light stimulus	7.59931	0.366743	GO:0050953	sensory perception of light stimulus	P	1.18068e-36	1.22579e-38	44	91	535	24722	over
calcium ion transmembrane transport	7.59931	0.370773	GO:0070588	calcium ion transmembrane transport	P	1.67573e-36	1.77455e-38	44	92	535	24721	over
maintenance of location in cell	7.59931	0.370773	GO:0051651	maintenance of location in cell	P	1.67573e-36	1.77455e-38	44	92	535	24721	over
apical plasma membrane	7.59931	0.378834	GO:0016324	apical plasma membrane	C	3.44188e-36	3.68058e-38	44	94	535	24719	over
detection of visible light	7.59931	0.419135	GO:0009584	detection of visible light	P	1.02013e-34	1.16501e-36	44	104	535	24709	over
innate immune response	7.59931	0.431226	GO:0045087	innate immune response	P	2.66659e-34	3.10069e-36	44	107	535	24706	over
immune effector process	7.59931	0.455406	GO:0002252	immune effector process	P	1.74237e-33	2.0441e-35	44	113	535	24700	over
phototransduction	7.59931	0.459437	GO:0007602	phototransduction	P	2.34413e-33	2.77441e-35	44	114	535	24699	over
male courtship behavior	7.59931	0.463467	GO:0008049	male courtship behavior	P	3.14632e-33	3.7565e-35	44	115	535	24698	over
calcium channel activity	7.59931	0.479587	GO:0005262	calcium channel activity	F	1.01519e-32	1.23315e-34	44	119	535	24694	over
detection of light stimulus	7.59931	0.503768	GO:0009583	detection of light stimulus	P	5.32811e-32	6.85928e-34	44	125	535	24688	over
detection of external stimulus	7.59931	0.515859	GO:0009581	detection of external stimulus	P	1.18334e-31	1.57255e-33	44	128	535	24685	over
detection of abiotic stimulus	7.59931	0.519889	GO:0009582	detection of abiotic stimulus	P	1.51851e-31	2.06524e-33	44	129	535	24684	over
establishment of protein localization to organelle	7.59931	0.531979	GO:0072594	establishment of protein localization to organelle	P	3.32374e-31	4.62397e-33	44	132	535	24681	over
peptide metabolic process	7.59931	0.531979	GO:0006518	peptide metabolic process	P	3.32374e-31	4.62397e-33	44	132	535	24681	over
maintenance of protein location	7.59931	0.536009	GO:0045185	maintenance of protein location	P	4.29961e-31	6.02624e-33	44	133	535	24680	over
basolateral plasma membrane	7.59931	0.54407	GO:0016323	basolateral plasma membrane	C	7.10458e-31	1.01789e-32	44	135	535	24678	over
male mating behavior	7.59931	0.56019	GO:0060179	male mating behavior	P	1.91443e-30	2.84222e-32	44	139	535	24674	over
courtship behavior	7.59931	0.56422	GO:0007619	courtship behavior	P	2.44687e-30	3.65811e-32	44	140	535	24673	over
regulation of response to stress	7.59931	0.592431	GO:0080134	regulation of response to stress	P	1.30328e-29	2.04314e-31	44	147	535	24666	over
protein targeting	7.59931	0.600492	GO:0006605	protein targeting	P	2.08639e-29	3.29247e-31	44	149	535	24664	over
nucleocytoplasmic transport	7.59931	0.624673	GO:0006913	nucleocytoplasmic transport	P	8.25965e-29	1.32916e-30	44	155	535	24658	over
epithelial fluid transport	7.59931	0.632733	GO:0042045	epithelial fluid transport	P	1.2754e-28	2.09213e-30	44	157	535	24656	over
nuclear transport	7.59931	0.632733	GO:0051169	nuclear transport	P	1.2754e-28	2.09213e-30	44	157	535	24656	over
protein localization to organelle	7.59931	0.636763	GO:0033365	protein localization to organelle	P	1.58674e-28	2.61931e-30	44	158	535	24655	over
multicellular organismal reproductive behavior	7.59931	0.656914	GO:0033057	multicellular organismal reproductive behavior	P	4.72352e-28	7.89543e-30	44	163	535	24650	over
fluid transport	7.59931	0.673034	GO:0042044	fluid transport	P	1.07534e-27	1.86442e-29	44	167	535	24646	over
positive regulation of growth	7.59931	0.673034	GO:0045927	positive regulation of growth	P	1.07534e-27	1.86442e-29	44	167	535	24646	over
neuromuscular junction	7.59931	0.677064	GO:0031594	neuromuscular junction	C	1.32093e-27	2.30395e-29	44	168	535	24645	over
multi-multicellular organism process	7.59931	0.697215	GO:0044706	multi-multicellular organism process	P	3.71575e-27	6.51954e-29	44	173	535	24640	over
detection of stimulus	7.59931	0.709306	GO:0051606	detection of stimulus	P	6.79842e-27	1.19989e-28	44	176	535	24637	over
positive regulation of developmental process	7.59931	0.713336	GO:0051094	positive regulation of developmental process	P	8.16825e-27	1.4671e-28	44	177	535	24636	over
mating behavior	7.59931	0.729456	GO:0007617	mating behavior	P	1.77469e-26	3.24279e-28	44	181	535	24632	over
phagocytosis	7.59931	0.729456	GO:0006909	phagocytosis	P	1.77469e-26	3.24279e-28	44	181	535	24632	over
mating	7.59931	0.761697	GO:0007618	mating	P	8.01197e-26	1.50557e-27	44	189	535	24624	over
multi-organism reproductive process	7.59931	0.797969	GO:0044703	multi-organism reproductive process	P	4.08695e-25	7.84972e-27	44	198	535	24615	over
response to light stimulus	7.59931	0.866481	GO:0009416	response to light stimulus	P	7.46798e-24	1.45762e-25	44	215	535	24598	over
reproductive behavior	7.59931	0.878572	GO:0019098	reproductive behavior	P	1.20732e-23	2.38155e-25	44	218	535	24595	over
apical part of cell	7.59931	0.939024	GO:0045177	apical part of cell	C	1.25177e-22	2.50821e-24	44	233	535	24580	over
response to radiation	7.59931	0.975295	GO:0009314	response to radiation	P	4.6271e-22	9.55972e-24	44	242	535	24571	over
maintenance of location	7.59931	1.08814	GO:0051235	maintenance of location	P	2.08781e-20	4.48688e-22	44	270	535	24543	over
cytoplasmic transport	7.59931	1.11635	GO:0016482	cytoplasmic transport	P	5.01501e-20	1.0986e-21	44	277	535	24536	over
defense response	7.59931	1.29771	GO:0006952	defense response	P	8.72223e-18	2.03748e-19	44	322	535	24491	over
intracellular membrane-bounded organelle	7.4266	18.0792	GO:0043231	intracellular membrane-bounded organelle	C	1.66469e-11	5.15032e-13	43	4486	536	20327	under
membrane-bounded organelle	7.4266	18.0913	GO:0043227	membrane-bounded organelle	C	1.21007e-11	3.69354e-13	43	4489	536	20324	under
nucleotidyltransferase activity	7.25389	3.01858	GO:0016779	nucleotidyltransferase activity	F	1.4511e-05	5.96589e-07	42	749	537	24064	over
DNA replication	7.08117	3.32084	GO:0006260	DNA replication	P	0.000259297	1.21411e-05	41	824	538	23989	over
DNA polymerase activity	6.90846	2.47451	GO:0034061	DNA polymerase activity	F	5.19703e-07	1.94241e-08	40	614	539	24199	over
peripheral nervous system development	6.39033	0.459437	GO:0007422	peripheral nervous system development	P	6.70109e-26	1.24532e-27	37	114	542	24699	over
cell morphogenesis involved in neuron differentiation	6.39033	3.53847	GO:0048667	cell morphogenesis involved in neuron differentiation	P	0.0143429	0.000929192	37	878	542	23935	over
cell morphogenesis involved in differentiation	6.39033	3.75207	GO:0000904	cell morphogenesis involved in differentiation	P	0.0394226	0.0027586	37	931	542	23882	over
dendrite morphogenesis	6.21762	0.930964	GO:0048813	dendrite morphogenesis	P	4.09145e-16	1.01946e-17	36	231	543	24582	over
dendrite development	6.21762	0.987386	GO:0016358	dendrite development	P	2.14295e-15	5.42858e-17	36	245	543	24568	over
axonogenesis	6.21762	3.0347	GO:0007409	axonogenesis	P	0.00164538	8.4729e-05	36	753	543	24060	over
axon development	6.21762	3.1153	GO:0061564	axon development	P	0.00296739	0.000161432	36	773	543	24040	over
RNA-dependent DNA replication	6.04491	2.28912	GO:0006278	RNA-dependent DNA replication	P	1.27665e-05	5.23542e-07	35	568	544	24245	over
RNA-directed DNA polymerase activity	6.04491	2.28912	GO:0003964	RNA-directed DNA polymerase activity	F	1.27665e-05	5.23542e-07	35	568	544	24245	over
axon midline choice point recognition	5.87219	0.55213	GO:0016199	axon midline choice point recognition	P	1.23695e-20	2.61978e-22	34	137	545	24676	over
axon choice point recognition	5.87219	0.56422	GO:0016198	axon choice point recognition	P	2.1846e-20	4.74026e-22	34	140	545	24673	over
regulation of neuron differentiation	5.87219	0.963205	GO:0045664	regulation of neuron differentiation	P	3.57696e-14	9.65542e-16	34	239	545	24574	over
regulation of neurogenesis	5.87219	1.0962	GO:0050767	regulation of neurogenesis	P	1.02717e-12	2.95396e-14	34	272	545	24541	over
neuron recognition	5.87219	1.10426	GO:0008038	neuron recognition	P	1.2356e-12	3.57903e-14	34	274	545	24539	over
cell recognition	5.87219	1.16471	GO:0008037	cell recognition	P	4.7883e-12	1.43669e-13	34	289	545	24524	over
axon guidance	5.87219	2.49466	GO:0007411	axon guidance	P	0.000258099	1.20582e-05	34	619	545	24194	over
neuron projection guidance	5.87219	2.51884	GO:0097485	neuron projection guidance	P	0.000280673	1.32877e-05	34	625	545	24188	over
chemotaxis	5.87219	2.63169	GO:0006935	chemotaxis	P	0.000513091	2.50366e-05	34	653	545	24160	over
taxis	5.87219	3.17978	GO:0042330	taxis	P	0.0177866	0.00116521	34	789	545	24024	over
cell fate commitment	5.87219	3.18785	GO:0045165	cell fate commitment	P	0.01797	0.00117909	34	791	545	24022	over
synaptic target recognition	5.69948	0.294201	GO:0008039	synaptic target recognition	P	9.16646e-27	1.6559e-28	33	73	546	24740	over
regulation of cell morphogenesis involved in differentiation	5.69948	0.632733	GO:0010769	regulation of cell morphogenesis involved in differentiation	P	3.90805e-18	9.00735e-20	33	157	546	24656	over
regulation of neuron projection development	5.69948	0.652884	GO:0010975	regulation of neuron projection development	P	8.81916e-18	2.06928e-19	33	162	546	24651	over
regulation of cell projection organization	5.69948	0.983355	GO:0031344	regulation of cell projection organization	P	3.40749e-13	9.48096e-15	33	244	546	24569	over
regulation of cell morphogenesis	5.69948	1.85387	GO:0022604	regulation of cell morphogenesis	P	1.12127e-06	4.30718e-08	33	460	546	24353	over
regulation of anatomical structure morphogenesis	5.69948	2.32539	GO:0022603	regulation of anatomical structure morphogenesis	P	0.000126183	5.65938e-06	33	577	546	24236	over
organic cyclic compound biosynthetic process	5.69948	9.42248	GO:1901362	organic cyclic compound biosynthetic process	P	0.0267471	0.00181054	33	2338	546	22475	under
lateral inhibition	5.52677	1.5637	GO:0046331	lateral inhibition	P	9.07039e-08	3.23942e-09	32	388	547	24425	over
cell-cell signaling involved in cell fate commitment	5.52677	1.57982	GO:0045168	cell-cell signaling involved in cell fate commitment	P	1.13839e-07	4.07751e-09	32	392	547	24421	over
aromatic compound biosynthetic process	5.52677	8.95498	GO:0019438	aromatic compound biosynthetic process	P	0.0429117	0.00302948	32	2222	547	22591	under
heterocycle biosynthetic process	5.52677	9.10007	GO:0018130	heterocycle biosynthetic process	P	0.0294046	0.00200569	32	2258	547	22555	under
nucleus	5.52677	11.3569	GO:0005634	nucleus	C	6.09e-05	2.66817e-06	32	2818	547	21995	under
dendrite self-avoidance	5.35406	0.0523919	GO:0070593	dendrite self-avoidance	P	2.67169e-39	2.21901e-41	31	13	548	24800	over
axonal defasciculation	5.35406	0.0685125	GO:0007414	axonal defasciculation	P	1.74522e-37	1.66694e-39	31	17	548	24796	over
larval behavior	5.35406	0.132995	GO:0030537	larval behavior	P	3.89549e-32	4.97451e-34	31	33	548	24780	over
flight behavior	5.35406	0.141055	GO:0007629	flight behavior	P	1.27365e-31	1.719e-33	31	35	548	24778	over
regulation of dendrite morphogenesis	5.35406	0.165236	GO:0048814	regulation of dendrite morphogenesis	P	3.44699e-30	5.26067e-32	31	41	548	24772	over
regulation of dendrite development	5.35406	0.245839	GO:0050773	regulation of dendrite development	P	2.50942e-26	4.61136e-28	31	61	548	24752	over
protein dimerization activity	5.35406	1.67251	GO:0046983	protein dimerization activity	F	1.23787e-06	4.76798e-08	31	415	548	24398	over
cellular protein metabolic process	5.35406	11.2078	GO:0044267	cellular protein metabolic process	P	3.94136e-05	1.70225e-06	31	2781	548	22032	under
mRNA binding	5.18135	0.632733	GO:0003729	mRNA binding	F	1.70402e-15	4.29898e-17	30	157	549	24656	over
small molecule metabolic process	5.18135	14.4239	GO:0044281	small molecule metabolic process	P	7.56005e-11	2.42531e-12	30	3579	549	21234	under
RNA metabolic process	5.00864	9.49502	GO:0016070	RNA metabolic process	P	0.00232677	0.000122233	29	2356	550	22457	under
regulation of nucleobase-containing compound metabolic process	4.83592	8.5963	GO:0019219	regulation of nucleobase-containing compound metabolic process	P	0.0135331	0.000865487	28	2133	551	22680	under
anion binding	4.83592	11.4899	GO:0043168	anion binding	F	1.12127e-06	4.29654e-08	28	2851	551	21962	under
protein homodimerization activity	4.66321	0.540039	GO:0042803	protein homodimerization activity	F	1.92783e-14	5.16383e-16	27	134	552	24679	over
identical protein binding	4.66321	0.83827	GO:0042802	identical protein binding	F	1.91554e-10	6.22473e-12	27	208	552	24605	over
negative regulation of cellular macromolecule biosynthetic process	4.31779	1.34607	GO:2000113	negative regulation of cellular macromolecule biosynthetic process	P	2.21972e-05	9.19506e-07	25	334	554	24479	over
negative regulation of macromolecule biosynthetic process	4.31779	1.36622	GO:0010558	negative regulation of macromolecule biosynthetic process	P	2.80631e-05	1.18289e-06	25	339	554	24474	over
negative regulation of cellular biosynthetic process	4.31779	1.37025	GO:0031327	negative regulation of cellular biosynthetic process	P	2.94226e-05	1.24325e-06	25	340	554	24473	over
negative regulation of biosynthetic process	4.31779	1.39443	GO:0009890	negative regulation of biosynthetic process	P	3.87345e-05	1.6689e-06	25	346	554	24467	over
negative regulation of cellular metabolic process	4.31779	1.65236	GO:0031324	negative regulation of cellular metabolic process	P	0.00053283	2.60551e-05	25	410	554	24403	over
regulation of translation	4.14508	0.733486	GO:0006417	regulation of translation	P	2.09238e-09	6.97315e-11	24	182	555	24631	over
posttranscriptional regulation of gene expression	4.14508	1.41458	GO:0010608	posttranscriptional regulation of gene expression	P	0.000142946	6.47058e-06	24	351	555	24462	over
regulation of cellular protein metabolic process	4.14508	1.7249	GO:0032268	regulation of cellular protein metabolic process	P	0.00285668	0.000155113	24	428	555	24385	over
translation	4.14508	1.86193	GO:0006412	translation	P	0.00850339	0.000525282	24	462	555	24351	over
regulation of protein metabolic process	4.14508	1.89417	GO:0051246	regulation of protein metabolic process	P	0.00964583	0.000598859	24	470	555	24343	over
negative regulation of translation	3.97237	0.120904	GO:0017148	negative regulation of translation	P	1.81866e-22	3.663e-24	23	30	556	24783	over
negative regulation of cellular protein metabolic process	3.97237	0.27405	GO:0032269	negative regulation of cellular protein metabolic process	P	2.26698e-16	5.53093e-18	23	68	556	24745	over
negative regulation of protein metabolic process	3.97237	0.294201	GO:0051248	negative regulation of protein metabolic process	P	8.05646e-16	2.02415e-17	23	73	556	24740	over
DNA integration	3.62694	1.45488	GO:0015074	DNA integration	P	0.00370362	0.000208405	21	361	558	24452	over
cytoplasmic part	3.62694	12.3403	GO:0044444	cytoplasmic part	C	2.07893e-11	6.47507e-13	21	3062	558	21751	under
sequence-specific DNA binding RNA polymerase II transcription factor activity	3.45423	0.955144	GO:0000981	sequence-specific DNA binding RNA polymerase II transcription factor activity	F	4.86113e-05	2.10958e-06	20	237	559	24576	over
carboxylic acid metabolic process	3.28152	7.72579	GO:0019752	carboxylic acid metabolic process	P	0.000338336	1.61092e-05	19	1917	560	22896	under
oxoacid metabolic process	3.28152	7.95551	GO:0043436	oxoacid metabolic process	P	0.000153592	6.96839e-06	19	1974	560	22839	under
organic acid metabolic process	3.28152	7.97163	GO:0006082	organic acid metabolic process	P	0.000155043	7.05034e-06	19	1978	560	22835	under
intracellular non-membrane-bounded organelle	3.28152	9.78519	GO:0043232	intracellular non-membrane-bounded organelle	C	1.40412e-07	5.11745e-09	19	2428	560	22385	under
non-membrane-bounded organelle	3.28152	9.78519	GO:0043228	non-membrane-bounded organelle	C	1.40412e-07	5.11745e-09	19	2428	560	22385	under
phosphate-containing compound metabolic process	3.28152	12.566	GO:0006796	phosphate-containing compound metabolic process	P	4.00617e-13	1.12299e-14	19	3118	560	21695	under
phosphorus metabolic process	3.28152	12.6224	GO:0006793	phosphorus metabolic process	P	4.04465e-13	1.13798e-14	19	3132	560	21681	under
organelle part	2.9361	12.3806	GO:0044422	organelle part	C	7.943e-14	2.15233e-15	17	3072	562	21741	under
cysteine-type peptidase activity	2.76339	1.22113	GO:0008234	cysteine-type peptidase activity	F	0.0486064	0.00349711	16	303	563	24510	over
carbohydrate derivative binding	2.59067	9.24515	GO:0097367	carbohydrate derivative binding	F	8.89998e-09	3.02148e-10	15	2294	564	22519	under
intracellular organelle part	2.59067	12.1952	GO:0044446	intracellular organelle part	C	9.23124e-15	2.4439e-16	15	3026	564	21787	under
olfactory behavior	2.41796	0.797969	GO:0042048	olfactory behavior	P	0.0066139	0.000389336	14	198	565	24615	over
chemosensory behavior	2.41796	0.8423	GO:0007635	chemosensory behavior	P	0.0103233	0.000644137	14	209	565	24604	over
phosphorylation	2.24525	5.96059	GO:0016310	phosphorylation	P	0.000694433	3.44621e-05	13	1479	566	23334	under
carbohydrate derivative metabolic process	2.24525	6.37569	GO:1901135	carbohydrate derivative metabolic process	P	0.00017438	7.96586e-06	13	1582	566	23231	under
purine ribonucleoside triphosphate binding	2.24525	8.60839	GO:0035639	purine ribonucleoside triphosphate binding	F	1.47073e-08	5.08728e-10	13	2136	566	22677	under
purine nucleoside binding	2.24525	8.61242	GO:0001883	purine nucleoside binding	F	1.47073e-08	5.11517e-10	13	2137	566	22676	under
purine ribonucleoside binding	2.24525	8.61242	GO:0032550	purine ribonucleoside binding	F	1.47073e-08	5.11517e-10	13	2137	566	22676	under
purine ribonucleotide binding	2.24525	8.62048	GO:0032555	purine ribonucleotide binding	F	1.02578e-08	3.5144e-10	13	2139	566	22674	under
ribonucleoside binding	2.24525	8.6366	GO:0032549	ribonucleoside binding	F	1.02578e-08	3.50295e-10	13	2143	566	22670	under
nucleoside binding	2.24525	8.64466	GO:0001882	nucleoside binding	F	1.02578e-08	3.5068e-10	13	2145	566	22668	under
ribonucleotide binding	2.24525	8.73333	GO:0032553	ribonucleotide binding	F	7.41828e-09	2.50305e-10	13	2167	566	22646	under
purine nucleotide binding	2.24525	8.83408	GO:0017076	purine nucleotide binding	F	5.42435e-09	1.82463e-10	13	2192	566	22621	under
regulation of development, heterochronic	2.07254	0.0765728	GO:0040034	regulation of development, heterochronic	P	5.26551e-11	1.67827e-12	12	19	567	24794	over
nucleoside-triphosphatase activity	2.07254	5.36412	GO:0017111	nucleoside-triphosphatase activity	F	0.00276648	0.000149505	12	1331	567	23482	under
pyrophosphatase activity	2.07254	5.47294	GO:0016462	pyrophosphatase activity	F	0.00162421	8.31913e-05	12	1358	567	23455	under
hydrolase activity, acting on acid anhydrides, in phosphorus-containing anhydrides	2.07254	5.48906	GO:0016818	hydrolase activity, acting on acid anhydrides, in phosphorus-containing anhydrides	F	0.00162421	8.33013e-05	12	1362	567	23451	under
hydrolase activity, acting on acid anhydrides	2.07254	5.49712	GO:0016817	hydrolase activity, acting on acid anhydrides	F	0.00162481	8.35008e-05	12	1364	567	23449	under
cytoskeleton	2.07254	6.00492	GO:0005856	cytoskeleton	C	0.000226205	1.04977e-05	12	1490	567	23323	under
organic substance catabolic process	2.07254	7.44368	GO:1901575	organic substance catabolic process	P	6.87887e-07	2.58529e-08	12	1847	567	22966	under
organelle organization	2.07254	7.67743	GO:0006996	organelle organization	P	2.61915e-07	9.68043e-09	12	1905	567	22908	under
catabolic process	2.07254	7.83057	GO:0009056	catabolic process	P	1.38551e-07	4.99139e-09	12	1943	567	22870	under
organonitrogen compound catabolic process	1.72712	4.35659	GO:1901565	organonitrogen compound catabolic process	P	0.0131937	0.000842413	10	1081	569	23732	under
organ morphogenesis	1.72712	5.17471	GO:0009887	organ morphogenesis	P	0.000680662	3.36374e-05	10	1284	569	23529	under
cellular amino acid metabolic process	1.72712	6.70616	GO:0006520	cellular amino acid metabolic process	P	1.04513e-06	3.993e-08	10	1664	569	23149	under
cytoskeleton organization	1.5544	4.32032	GO:0007010	cytoskeleton organization	P	0.00614845	0.000360021	9	1072	570	23741	under
kinase activity	1.5544	5.21098	GO:0016301	kinase activity	F	0.000201225	9.27572e-06	9	1293	570	23520	under
nucleobase-containing small molecule metabolic process	1.5544	5.75908	GO:0055086	nucleobase-containing small molecule metabolic process	P	2.38682e-05	1.00359e-06	9	1429	570	23384	under
alpha-amino acid metabolic process	1.5544	6.16209	GO:1901605	alpha-amino acid metabolic process	P	3.36516e-06	1.34159e-07	9	1529	570	23284	under
organophosphate metabolic process	1.5544	6.37569	GO:0019637	organophosphate metabolic process	P	1.26184e-06	4.87339e-08	9	1582	570	23231	under
ATP binding	1.5544	7.3268	GO:0005524	ATP binding	F	1.53919e-08	5.36926e-10	9	1818	570	22995	under
adenyl ribonucleotide binding	1.5544	7.34293	GO:0032559	adenyl ribonucleotide binding	F	1.55204e-08	5.43021e-10	9	1822	570	22991	under
adenyl nucleotide binding	1.5544	7.50816	GO:0030554	adenyl nucleotide binding	F	8.09128e-09	2.73854e-10	9	1863	570	22950	under
fatty acid synthase activity	1.38169	0.229718	GO:0004312	fatty acid synthase activity	F	0.00215545	0.000112114	8	57	571	24756	over
fatty acid synthase complex	1.38169	0.229718	GO:0005835	fatty acid synthase complex	C	0.00215545	0.000112114	8	57	571	24756	over
instar larval or pupal morphogenesis	1.38169	3.53444	GO:0048707	instar larval or pupal morphogenesis	P	0.0389373	0.00271655	8	877	571	23936	under
post-embryonic morphogenesis	1.38169	3.54653	GO:0009886	post-embryonic morphogenesis	P	0.0389796	0.00272355	8	880	571	23933	under
metamorphosis	1.38169	3.57877	GO:0007552	metamorphosis	P	0.0395858	0.00277413	8	888	571	23925	under
instar larval or pupal development	1.38169	3.7561	GO:0002165	instar larval or pupal development	P	0.0176127	0.001152	8	932	571	23881	under
post-embryonic development	1.38169	4.18329	GO:0009791	post-embryonic development	P	0.00476605	0.000272642	8	1038	571	23775	under
nucleotide metabolic process	1.38169	4.92887	GO:0009117	nucleotide metabolic process	P	0.000186149	8.52282e-06	8	1223	571	23590	under
nucleoside phosphate metabolic process	1.38169	4.95708	GO:0006753	nucleoside phosphate metabolic process	P	0.000187318	8.59579e-06	8	1230	571	23583	under
cellular catabolic process	1.38169	6.52481	GO:0044248	cellular catabolic process	P	1.40412e-07	5.13132e-09	8	1619	571	23194	under
macromolecule modification	1.38169	8.85423	GO:0043412	macromolecule modification	P	1.3795e-12	4.01016e-14	8	2197	571	22616	under
sodium channel complex	1.20898	0.0362713	GO:0034706	sodium channel complex	C	7.80774e-07	2.95871e-08	7	9	572	24804	over
voltage-gated sodium channel activity	1.20898	0.0362713	GO:0005248	voltage-gated sodium channel activity	F	7.80774e-07	2.95871e-08	7	9	572	24804	over
voltage-gated sodium channel complex	1.20898	0.0362713	GO:0001518	voltage-gated sodium channel complex	C	7.80774e-07	2.95871e-08	7	9	572	24804	over
regulation of hemocyte proliferation	1.20898	0.298231	GO:0035206	regulation of hemocyte proliferation	P	0.0360354	0.00250662	7	74	572	24739	over
hemocyte proliferation	1.20898	0.310321	GO:0035172	hemocyte proliferation	P	0.0434406	0.00308035	7	77	572	24736	over
cytoskeletal part	1.20898	5.1868	GO:0044430	cytoskeletal part	C	1.81214e-05	7.46907e-07	7	1287	572	23526	under
cellular protein modification process	1.20898	8.45122	GO:0006464	cellular protein modification process	P	2.12747e-12	6.27284e-14	7	2097	572	22716	under
protein modification process	1.20898	8.45122	GO:0036211	protein modification process	P	2.12747e-12	6.27284e-14	7	2097	572	22716	under
dormancy process	1.03627	0	GO:0022611	dormancy process	P	4.08671e-09	1.37044e-10	6	0	573	24813	over
sodium ion transmembrane transport	1.03627	0.0725426	GO:0035725	sodium ion transmembrane transport	P	0.000275029	1.29919e-05	6	18	573	24795	over
aspartic-type endopeptidase activity	1.03627	0.189417	GO:0004190	aspartic-type endopeptidase activity	F	0.0192463	0.00126684	6	47	573	24766	over
aspartic-type peptidase activity	1.03627	0.189417	GO:0070001	aspartic-type peptidase activity	F	0.0192463	0.00126684	6	47	573	24766	over
wing disc development	1.03627	3.09112	GO:0035220	wing disc development	P	0.0297875	0.0020349	6	767	573	24046	under
imaginal disc morphogenesis	1.03627	3.1556	GO:0007560	imaginal disc morphogenesis	P	0.0226631	0.0015035	6	783	573	24030	under
post-embryonic organ morphogenesis	1.03627	3.1556	GO:0048563	post-embryonic organ morphogenesis	P	0.0226631	0.0015035	6	783	573	24030	under
tissue morphogenesis	1.03627	3.19188	GO:0048729	tissue morphogenesis	P	0.0228668	0.00152966	6	792	573	24021	under
post-embryonic organ development	1.03627	3.34905	GO:0048569	post-embryonic organ development	P	0.0131937	0.000841191	6	831	573	23982	under
cellular nitrogen compound catabolic process	1.03627	3.59086	GO:0044270	cellular nitrogen compound catabolic process	P	0.00414019	0.000235551	6	891	573	23922	under
heterocycle catabolic process	1.03627	3.60698	GO:0046700	heterocycle catabolic process	P	0.00414662	0.000236347	6	895	573	23918	under
imaginal disc development	1.03627	3.64728	GO:0007444	imaginal disc development	P	0.00428536	0.0002447	6	905	573	23908	under
aromatic compound catabolic process	1.03627	3.67146	GO:0019439	aromatic compound catabolic process	P	0.00314064	0.000171835	6	911	573	23902	under
organic cyclic compound catabolic process	1.03627	3.72788	GO:1901361	organic cyclic compound catabolic process	P	0.00237446	0.000124985	6	925	573	23888	under
acyl-[acyl-carrier-protein] hydrolase activity	0.863558	0.145085	GO:0016297	acyl-[acyl-carrier-protein] hydrolase activity	F	0.0333898	0.00230525	5	36	574	24777	over
serine family amino acid metabolic process	0.863558	3.18785	GO:0009069	serine family amino acid metabolic process	P	0.00687387	0.000405353	5	791	574	24022	under
microtubule-based process	0.863558	3.19591	GO:0007017	microtubule-based process	P	0.00688342	0.000406631	5	793	574	24020	under
protein kinase activity	0.863558	3.80446	GO:0004672	protein kinase activity	F	0.000623041	3.05957e-05	5	944	574	23869	under
microtubule cytoskeleton	0.863558	4.0906	GO:0015630	microtubule cytoskeleton	C	0.000174361	7.94691e-06	5	1015	574	23798	under
purine-containing compound metabolic process	0.863558	4.64676	GO:0072521	purine-containing compound metabolic process	P	1.20525e-05	4.91759e-07	5	1153	574	23660	under
phosphotransferase activity, alcohol group as acceptor	0.863558	4.89663	GO:0016773	phosphotransferase activity, alcohol group as acceptor	F	2.96974e-06	1.1747e-07	5	1215	574	23598	under
cellular response to ketone	0.690846	0.0161206	GO:1901655	cellular response to ketone	P	0.000363048	1.74136e-05	4	4	575	24809	over
deoxynucleoside kinase activity	0.690846	0.028211	GO:0019136	deoxynucleoside kinase activity	F	0.00152478	7.77268e-05	4	7	575	24806	over
nucleoside diphosphate phosphorylation	0.690846	0.028211	GO:0006165	nucleoside diphosphate phosphorylation	P	0.00152478	7.77268e-05	4	7	575	24806	over
RNA polymerase II transcription coactivator activity	0.690846	0.028211	GO:0001105	RNA polymerase II transcription coactivator activity	F	0.00152478	7.77268e-05	4	7	575	24806	over
RNA polymerase II transcription factor binding transcription factor activity involved in positive regulation of transcription	0.690846	0.028211	GO:0001190	RNA polymerase II transcription factor binding transcription factor activity involved in positive regulation of transcription	F	0.00152478	7.77268e-05	4	7	575	24806	over
nucleotide phosphorylation	0.690846	0.0362713	GO:0046939	nucleotide phosphorylation	P	0.00297373	0.000162394	4	9	575	24804	over
regulation of cell division	0.690846	0.0362713	GO:0051302	regulation of cell division	P	0.00297373	0.000162394	4	9	575	24804	over
cellular response to decreased oxygen levels	0.690846	0.0443316	GO:0036294	cellular response to decreased oxygen levels	P	0.00517	0.000298971	4	11	575	24802	over
cellular response to hypoxia	0.690846	0.0443316	GO:0071456	cellular response to hypoxia	P	0.00517	0.000298971	4	11	575	24802	over
cellular response to oxygen levels	0.690846	0.0443316	GO:0071453	cellular response to oxygen levels	P	0.00517	0.000298971	4	11	575	24802	over
mesodermal cell migration	0.690846	0.0523919	GO:0008078	mesodermal cell migration	P	0.00839211	0.000502725	4	13	575	24800	over
cell migration involved in gastrulation	0.690846	0.056422	GO:0042074	cell migration involved in gastrulation	P	0.0102071	0.000634764	4	14	575	24799	over
nucleoside diphosphate metabolic process	0.690846	0.0604522	GO:0009132	nucleoside diphosphate metabolic process	P	0.0124887	0.000789621	4	15	575	24798	over
nucleoside kinase activity	0.690846	0.0604522	GO:0019206	nucleoside kinase activity	F	0.0124887	0.000789621	4	15	575	24798	over
activating transcription factor binding	0.690846	0.0644823	GO:0033613	activating transcription factor binding	F	0.0149149	0.000969346	4	16	575	24797	over
mesoderm migration involved in gastrulation	0.690846	0.0967235	GO:0007509	mesoderm migration involved in gastrulation	P	0.0492261	0.00354681	4	24	575	24789	over
compound eye development	0.690846	2.55511	GO:0048749	compound eye development	P	0.0267471	0.00180844	4	634	575	24179	under
regulation of transcription, DNA-dependent	0.690846	2.61959	GO:0045449	regulation of transcription, DNA-dependent	P	0.0198645	0.00131044	4	650	575	24163	under
cytoskeletal protein binding	0.690846	2.78886	GO:0008092	cytoskeletal protein binding	F	0.0110373	0.00069212	4	692	575	24121	under
homeostatic process	0.690846	2.78886	GO:0042592	homeostatic process	P	0.0110373	0.00069212	4	692	575	24121	under
actin cytoskeleton organization	0.690846	2.84931	GO:0030036	actin cytoskeleton organization	P	0.00830537	0.000495818	4	707	575	24106	under
actin filament-based process	0.690846	2.87349	GO:0030029	actin filament-based process	P	0.00839665	0.000504741	4	713	575	24100	under
eye development	0.690846	2.9138	GO:0001654	eye development	P	0.00608964	0.000355946	4	723	575	24090	under
purine nucleoside triphosphate catabolic process	0.690846	3.075	GO:0009146	purine nucleoside triphosphate catabolic process	P	0.0033515	0.000184874	4	763	575	24050	under
purine ribonucleoside triphosphate catabolic process	0.690846	3.075	GO:0009207	purine ribonucleoside triphosphate catabolic process	P	0.0033515	0.000184874	4	763	575	24050	under
ribonucleoside triphosphate catabolic process	0.690846	3.075	GO:0009203	ribonucleoside triphosphate catabolic process	P	0.0033515	0.000184874	4	763	575	24050	under
nucleoside triphosphate catabolic process	0.690846	3.07903	GO:0009143	nucleoside triphosphate catabolic process	P	0.0033515	0.00018546	4	764	575	24049	under
purine nucleoside catabolic process	0.690846	3.07903	GO:0006152	purine nucleoside catabolic process	P	0.0033515	0.00018546	4	764	575	24049	under
purine ribonucleoside catabolic process	0.690846	3.07903	GO:0046130	purine ribonucleoside catabolic process	P	0.0033515	0.00018546	4	764	575	24049	under
ribonucleoside catabolic process	0.690846	3.08306	GO:0042454	ribonucleoside catabolic process	P	0.00335734	0.000186131	4	765	575	24048	under
purine ribonucleotide catabolic process	0.690846	3.08709	GO:0009154	purine ribonucleotide catabolic process	P	0.00335843	0.00018689	4	766	575	24047	under
ribonucleotide catabolic process	0.690846	3.08709	GO:0009261	ribonucleotide catabolic process	P	0.00335843	0.00018689	4	766	575	24047	under
purine nucleotide catabolic process	0.690846	3.09515	GO:0006195	purine nucleotide catabolic process	P	0.00338408	0.000188668	4	768	575	24045	under
purine-containing compound catabolic process	0.690846	3.09918	GO:0072523	purine-containing compound catabolic process	P	0.00339607	0.000189689	4	769	575	24044	under
nucleoside catabolic process	0.690846	3.11127	GO:0009164	nucleoside catabolic process	P	0.00345411	0.00019329	4	772	575	24041	under
glycosyl compound catabolic process	0.690846	3.11933	GO:1901658	glycosyl compound catabolic process	P	0.00248036	0.000131074	4	774	575	24039	under
nucleoside phosphate catabolic process	0.690846	3.15157	GO:1901292	nucleoside phosphate catabolic process	P	0.0025045	0.00013287	4	782	575	24031	under
nucleotide catabolic process	0.690846	3.15157	GO:0009166	nucleotide catabolic process	P	0.0025045	0.00013287	4	782	575	24031	under
regulation of catalytic activity	0.690846	3.19994	GO:0050790	regulation of catalytic activity	P	0.00181657	9.37331e-05	4	794	575	24019	under
extracellular region	0.690846	3.4095	GO:0005576	extracellular region	C	0.00068337	3.38422e-05	4	846	575	23967	under
purine nucleoside triphosphate metabolic process	0.690846	3.47399	GO:0009144	purine nucleoside triphosphate metabolic process	P	0.000496088	2.40328e-05	4	862	575	23951	under
purine ribonucleoside triphosphate metabolic process	0.690846	3.47399	GO:0009205	purine ribonucleoside triphosphate metabolic process	P	0.000496088	2.40328e-05	4	862	575	23951	under
ribonucleoside triphosphate metabolic process	0.690846	3.48608	GO:0009199	ribonucleoside triphosphate metabolic process	P	0.000496088	2.40524e-05	4	865	575	23948	under
nucleobase-containing compound catabolic process	0.690846	3.49414	GO:0034655	nucleobase-containing compound catabolic process	P	0.000496541	2.4126e-05	4	867	575	23946	under
nucleoside triphosphate metabolic process	0.690846	3.52235	GO:0009141	nucleoside triphosphate metabolic process	P	0.000508792	2.4774e-05	4	874	575	23939	under
regulation of molecular function	0.690846	3.55056	GO:0065009	regulation of molecular function	P	0.000356741	1.7037e-05	4	881	575	23932	under
sensory organ development	0.690846	3.60698	GO:0007423	sensory organ development	P	0.000373497	1.79536e-05	4	895	575	23918	under
purine nucleoside metabolic process	0.690846	3.64728	GO:0042278	purine nucleoside metabolic process	P	0.000259479	1.22035e-05	4	905	575	23908	under
purine ribonucleoside metabolic process	0.690846	3.64728	GO:0046128	purine ribonucleoside metabolic process	P	0.000259479	1.22035e-05	4	905	575	23908	under
ribonucleoside metabolic process	0.690846	3.72788	GO:0009119	ribonucleoside metabolic process	P	0.000189473	8.71433e-06	4	925	575	23888	under
nucleoside metabolic process	0.690846	3.84879	GO:0009116	nucleoside metabolic process	P	9.57259e-05	4.26354e-06	4	955	575	23858	under
purine ribonucleotide metabolic process	0.690846	3.84879	GO:0009150	purine ribonucleotide metabolic process	P	9.57259e-05	4.26354e-06	4	955	575	23858	under
purine nucleotide metabolic process	0.690846	3.877	GO:0006163	purine nucleotide metabolic process	P	9.81623e-05	4.38224e-06	4	962	575	23851	under
ribonucleotide metabolic process	0.690846	3.93342	GO:0009259	ribonucleotide metabolic process	P	6.90747e-05	3.03349e-06	4	976	575	23837	under
organophosphate catabolic process	0.690846	3.94148	GO:0046434	organophosphate catabolic process	P	6.93652e-05	3.06065e-06	4	978	575	23835	under
ribose phosphate metabolic process	0.690846	3.94148	GO:0019693	ribose phosphate metabolic process	P	6.93652e-05	3.06065e-06	4	978	575	23835	under
glycosyl compound metabolic process	0.690846	3.94954	GO:1901657	glycosyl compound metabolic process	P	6.99727e-05	3.09472e-06	4	980	575	23833	under
ecdysteroid hormone receptor activity	0.518135	0	GO:0004884	ecdysteroid hormone receptor activity	F	0.000253619	1.17962e-05	3	0	576	24813	over
cholinesterase activity	0.518135	0.00806029	GO:0004104	cholinesterase activity	F	0.0021827	0.000113984	3	2	576	24811	over
ecdysone receptor-mediated signaling pathway	0.518135	0.00806029	GO:0035076	ecdysone receptor-mediated signaling pathway	P	0.0021827	0.000113984	3	2	576	24811	over
cellular response to ecdysone	0.518135	0.0161206	GO:0071390	cellular response to ecdysone	P	0.00656068	0.000385522	3	4	576	24809	over
cellular response to sterol	0.518135	0.0161206	GO:0036315	cellular response to sterol	P	0.00656068	0.000385522	3	4	576	24809	over
cellular response to alcohol	0.518135	0.0241809	GO:0097306	cellular response to alcohol	P	0.0139366	0.00089419	3	6	576	24807	over
intracellular steroid hormone receptor signaling pathway	0.518135	0.0241809	GO:0030518	intracellular steroid hormone receptor signaling pathway	P	0.0139366	0.00089419	3	6	576	24807	over
3-oxoacyl-[acyl-carrier-protein] reductase (NADPH) activity	0.518135	0.0443316	GO:0004316	3-oxoacyl-[acyl-carrier-protein] reductase (NADPH) activity	F	0.0492534	0.00355901	3	11	576	24802	over
3-oxoacyl-[acyl-carrier-protein] synthase activity	0.518135	0.0443316	GO:0004315	3-oxoacyl-[acyl-carrier-protein] synthase activity	F	0.0492534	0.00355901	3	11	576	24802	over
phosphatase activity	0.518135	2.1521	GO:0016791	phosphatase activity	F	0.0435313	0.0030913	3	534	576	24279	under
GTP catabolic process	0.518135	2.42212	GO:0006184	GTP catabolic process	P	0.0128153	0.000812929	3	601	576	24212	under
guanosine-containing compound catabolic process	0.518135	2.42212	GO:1901069	guanosine-containing compound catabolic process	P	0.0128153	0.000812929	3	601	576	24212	under
mitotic cell cycle	0.518135	2.43824	GO:0000278	mitotic cell cycle	P	0.0128699	0.000817733	3	605	576	24208	under
microtubule associated complex	0.518135	2.45839	GO:0005875	microtubule associated complex	C	0.0130787	0.000832352	3	610	576	24203	under
GTP metabolic process	0.518135	2.65587	GO:0046039	GTP metabolic process	P	0.00516458	0.000296513	3	659	576	24154	under
guanosine-containing compound metabolic process	0.518135	2.6599	GO:1901068	guanosine-containing compound metabolic process	P	0.00517	0.000297481	3	660	576	24153	under
ribonucleoprotein complex	0.518135	2.7405	GO:0030529	ribonucleoprotein complex	C	0.00378424	0.000213335	3	680	576	24133	under
phosphoric ester hydrolase activity	0.518135	2.80095	GO:0042578	phosphoric ester hydrolase activity	F	0.00276648	0.00014964	3	695	576	24118	under
mitochondrion	0.518135	2.9138	GO:0005739	mitochondrion	C	0.00146257	7.39484e-05	3	723	576	24090	under
cell cycle process	0.518135	3.26442	GO:0022402	cell cycle process	P	0.000270913	1.27694e-05	3	810	576	24003	under
protein phosphorylation	0.518135	3.68758	GO:0006468	protein phosphorylation	P	3.48143e-05	1.48915e-06	3	915	576	23898	under
cell cycle	0.518135	4.15508	GO:0007049	cell cycle	P	4.30616e-06	1.73463e-07	3	1031	576	23782	under
acetylcholine catabolic process	0.345423	0	GO:0006581	acetylcholine catabolic process	P	0.00841705	0.000519074	2	0	577	24813	over
acetylcholine catabolic process in synaptic cleft	0.345423	0	GO:0001507	acetylcholine catabolic process in synaptic cleft	P	0.00841705	0.000519074	2	0	577	24813	over
acetylcholinesterase activity	0.345423	0	GO:0003990	acetylcholinesterase activity	F	0.00841705	0.000519074	2	0	577	24813	over
formamide metabolic process	0.345423	0	GO:0043606	formamide metabolic process	P	0.00841705	0.000519074	2	0	577	24813	over
formate metabolic process	0.345423	0	GO:0015942	formate metabolic process	P	0.00841705	0.000519074	2	0	577	24813	over
histidine ammonia-lyase activity	0.345423	0	GO:0004397	histidine ammonia-lyase activity	F	0.00841705	0.000519074	2	0	577	24813	over
histidine catabolic process	0.345423	0	GO:0006548	histidine catabolic process	P	0.00841705	0.000519074	2	0	577	24813	over
histidine catabolic process to glutamate and formamide	0.345423	0	GO:0019556	histidine catabolic process to glutamate and formamide	P	0.00841705	0.000519074	2	0	577	24813	over
histidine catabolic process to glutamate and formate	0.345423	0	GO:0019557	histidine catabolic process to glutamate and formate	P	0.00841705	0.000519074	2	0	577	24813	over
imidazole-containing compound catabolic process	0.345423	0	GO:0052805	imidazole-containing compound catabolic process	P	0.00841705	0.000519074	2	0	577	24813	over
minus-end specific microtubule depolymerization	0.345423	0	GO:0036078	minus-end specific microtubule depolymerization	P	0.00841705	0.000519074	2	0	577	24813	over
positive regulation of microtubule depolymerization	0.345423	0	GO:0031117	positive regulation of microtubule depolymerization	P	0.00841705	0.000519074	2	0	577	24813	over
positive regulation of protein complex disassembly	0.345423	0	GO:0043243	positive regulation of protein complex disassembly	P	0.00841705	0.000519074	2	0	577	24813	over
positive regulation of protein depolymerization	0.345423	0	GO:1901881	positive regulation of protein depolymerization	P	0.00841705	0.000519074	2	0	577	24813	over
protein hexamerization	0.345423	0	GO:0034214	protein hexamerization	P	0.00841705	0.000519074	2	0	577	24813	over
3-hydroxyoctanoyl-[acyl-carrier-protein] dehydratase activity	0.345423	0.00403015	GO:0047451	3-hydroxyoctanoyl-[acyl-carrier-protein] dehydratase activity	F	0.0228668	0.00153363	2	1	577	24812	over
acetate ester metabolic process	0.345423	0.00403015	GO:1900619	acetate ester metabolic process	P	0.0228668	0.00153363	2	1	577	24812	over
acetylcholine metabolic process	0.345423	0.00403015	GO:0008291	acetylcholine metabolic process	P	0.0228668	0.00153363	2	1	577	24812	over
semaphorin receptor binding	0.345423	0.00403015	GO:0030215	semaphorin receptor binding	F	0.0228668	0.00153363	2	1	577	24812	over
semaphorin-plexin signaling pathway involved in regulation of photoreceptor cell axon guidance	0.345423	0.00403015	GO:2000305	semaphorin-plexin signaling pathway involved in regulation of photoreceptor cell axon guidance	P	0.0228668	0.00153363	2	1	577	24812	over
mitotic anaphase A	0.345423	0.00806029	GO:0000091	mitotic anaphase A	P	0.0428529	0.00302088	2	2	577	24811	over
neurotransmitter catabolic process	0.345423	0.00806029	GO:0042135	neurotransmitter catabolic process	P	0.0428529	0.00302088	2	2	577	24811	over
protein complex assembly	0.345423	1.95462	GO:0006461	protein complex assembly	P	0.0271193	0.00183855	2	485	577	24328	under
protein complex biogenesis	0.345423	1.96268	GO:0070271	protein complex biogenesis	P	0.027281	0.00185234	2	487	577	24326	under
neuron projection	0.345423	2.07552	GO:0043005	neuron projection	C	0.0140722	0.000907274	2	515	577	24298	under
carbohydrate derivative biosynthetic process	0.345423	2.09165	GO:1901137	carbohydrate derivative biosynthetic process	P	0.0141498	0.000913745	2	519	577	24294	under
negative regulation of gene expression	0.345423	2.11583	GO:0010629	negative regulation of gene expression	P	0.0144577	0.000938128	2	525	577	24288	under
macromolecular complex assembly	0.345423	2.20449	GO:0065003	macromolecular complex assembly	P	0.0109277	0.00068298	2	547	577	24266	under
ligase activity	0.345423	2.36167	GO:0016874	ligase activity	F	0.00390859	0.000221562	2	586	577	24227	under
morphogenesis of an epithelium	0.345423	3.04679	GO:0002009	morphogenesis of an epithelium	P	0.000132307	5.94776e-06	2	756	577	24057	under
cell projection	0.345423	3.39741	GO:0042995	cell projection	C	2.2578e-05	9.37624e-07	2	843	577	23970	under
epithelium development	0.345423	3.44577	GO:0060429	epithelium development	P	2.35273e-05	9.84374e-07	2	855	577	23958	under
protein complex subunit organization	0.345423	3.82058	GO:0071822	protein complex subunit organization	P	2.54341e-06	9.9286e-08	2	948	577	23865	under
macromolecular complex subunit organization	0.345423	4.1309	GO:0043933	macromolecular complex subunit organization	P	6.03074e-07	2.26028e-08	2	1025	577	23788	under
helicase activity	0.172712	1.55967	GO:0004386	helicase activity	F	0.0406104	0.00285015	1	387	578	24426	under
dephosphorylation	0.172712	1.604	GO:0016311	dephosphorylation	P	0.0280405	0.00190974	1	398	578	24415	under
establishment of organelle localization	0.172712	1.66042	GO:0051656	establishment of organelle localization	P	0.0198645	0.00131165	1	412	578	24401	under
compound eye photoreceptor cell differentiation	0.172712	1.67654	GO:0001751	compound eye photoreceptor cell differentiation	P	0.0201001	0.00132929	1	416	578	24397	under
coenzyme metabolic process	0.172712	1.71281	GO:0006732	coenzyme metabolic process	P	0.0140699	0.000905663	1	425	578	24388	under
eye photoreceptor cell differentiation	0.172712	1.71684	GO:0001754	eye photoreceptor cell differentiation	P	0.0140699	0.000905499	1	426	578	24387	under
regulation of cell cycle	0.172712	1.74908	GO:0051726	regulation of cell cycle	P	0.0142984	0.000924824	1	434	578	24379	under
photoreceptor cell differentiation	0.172712	1.89014	GO:0046530	photoreceptor cell differentiation	P	0.00751047	0.000444453	1	469	578	24344	under
cofactor metabolic process	0.172712	1.96268	GO:0051186	cofactor metabolic process	P	0.00531946	0.000308719	1	487	578	24326	under
organelle localization	0.172712	1.99895	GO:0051640	organelle localization	P	0.00368064	0.000206731	1	496	578	24317	under
regulation of hydrolase activity	0.172712	2.09568	GO:0051336	regulation of hydrolase activity	P	0.0027448	0.000145903	1	520	578	24293	under
RNA processing	0.172712	2.10777	GO:0006396	RNA processing	P	0.00276648	0.000148864	1	523	578	24290	under
compound eye morphogenesis	0.172712	2.41809	GO:0001745	compound eye morphogenesis	P	0.00045642	2.1987e-05	1	600	578	24213	under
eye morphogenesis	0.172712	2.53899	GO:0048592	eye morphogenesis	P	0.000222728	1.03116e-05	1	630	578	24183	under
enzyme regulator activity	0.172712	2.80498	GO:0030234	enzyme regulator activity	F	8.01229e-05	3.55196e-06	1	696	578	24117	under
nuclear part	0.172712	3.6231	GO:0044428	nuclear part	C	9.25572e-07	3.51702e-08	1	899	578	23914	under
regulation of signal transduction	0.172712	3.88506	GO:0009966	regulation of signal transduction	P	1.95914e-07	7.22068e-09	1	964	578	23849	under
intracellular signal transduction	0.172712	5.35606	GO:0035556	intracellular signal transduction	P	3.54156e-11	1.12145e-12	1	1329	578	23484	under
epidermal cell differentiation	0	1.07605	GO:0009913	epidermal cell differentiation	P	0.0470068	0.00334787	0	267	579	24546	under
cell projection assembly	0	1.09217	GO:0030031	cell projection assembly	P	0.0472634	0.00337105	0	271	579	24542	under
ion homeostasis	0	1.0962	GO:0050801	ion homeostasis	P	0.0473687	0.00338348	0	272	579	24541	under
mRNA processing	0	1.10023	GO:0006397	mRNA processing	P	0.0475112	0.00339859	0	273	579	24540	under
positive regulation of catalytic activity	0	1.11232	GO:0043085	positive regulation of catalytic activity	P	0.0482325	0.0034602	0	276	579	24537	under
cellular macromolecule catabolic process	0	1.14456	GO:0044265	cellular macromolecule catabolic process	P	0.0329733	0.00226116	0	284	579	24529	under
epidermis development	0	1.14859	GO:0008544	epidermis development	P	0.0329733	0.00226281	0	285	579	24528	under
skin development	0	1.14859	GO:0043588	skin development	P	0.0329733	0.00226281	0	285	579	24528	under
anion transport	0	1.15665	GO:0006820	anion transport	P	0.0330499	0.00227149	0	287	579	24526	under
sensory perception of sound	0	1.16471	GO:0007605	sensory perception of sound	P	0.0332318	0.00228745	0	289	579	24524	under
actin binding	0	1.20098	GO:0003779	actin binding	F	0.035358	0.00245215	0	298	579	24515	under
nucleoplasm part	0	1.20098	GO:0044451	nucleoplasm part	C	0.035358	0.00245215	0	298	579	24515	under
sensory perception of mechanical stimulus	0	1.20904	GO:0050954	sensory perception of mechanical stimulus	P	0.0228668	0.00152738	0	300	579	24513	under
larval development	0	1.23322	GO:0002164	larval development	P	0.0230295	0.00154694	0	306	579	24507	under
lipid catabolic process	0	1.24531	GO:0016042	lipid catabolic process	P	0.023355	0.00157365	0	309	579	24504	under
ribonucleoprotein complex biogenesis	0	1.24531	GO:0022613	ribonucleoprotein complex biogenesis	P	0.023355	0.00157365	0	309	579	24504	under
regulation of cell shape	0	1.26144	GO:0008360	regulation of cell shape	P	0.0241166	0.00162747	0	313	579	24500	under
extracellular space	0	1.29771	GO:0005615	extracellular space	C	0.0160049	0.00104185	0	322	579	24491	under
positive regulation of molecular function	0	1.33398	GO:0044093	positive regulation of molecular function	P	0.0170695	0.00111469	0	331	579	24482	under
cell growth	0	1.36219	GO:0016049	cell growth	P	0.0111766	0.000702021	0	338	579	24475	under
cellular macromolecular complex assembly	0	1.42264	GO:0034622	cellular macromolecular complex assembly	P	0.00796402	0.00047212	0	353	579	24460	under
regulation of Ras protein signal transduction	0	1.45488	GO:0046578	regulation of Ras protein signal transduction	P	0.00827756	0.000492425	0	361	579	24452	under
embryo development ending in birth or egg hatching	0	1.49115	GO:0009792	embryo development ending in birth or egg hatching	P	0.00548952	0.000319158	0	370	579	24443	under
epithelial cell differentiation	0	1.49921	GO:0030855	epithelial cell differentiation	P	0.00551329	0.000321112	0	372	579	24441	under
nucleoplasm	0	1.52339	GO:0005654	nucleoplasm	C	0.00571743	0.000333596	0	378	579	24435	under
small GTPase regulator activity	0	1.55161	GO:0005083	small GTPase regulator activity	F	0.00380741	0.000215056	0	385	579	24428	under
Ras protein signal transduction	0	1.59191	GO:0007265	Ras protein signal transduction	P	0.00397978	0.000226011	0	395	579	24418	under
regulation of GTP catabolic process	0	1.63624	GO:0033124	regulation of GTP catabolic process	P	0.00275281	0.0001469	0	406	579	24407	under
regulation of GTPase activity	0	1.63624	GO:0043087	regulation of GTPase activity	P	0.00275281	0.0001469	0	406	579	24407	under
regulation of small GTPase mediated signal transduction	0	1.6443	GO:0051056	regulation of small GTPase mediated signal transduction	P	0.00276648	0.000148452	0	408	579	24405	under
regulation of nucleoside metabolic process	0	1.64833	GO:0009118	regulation of nucleoside metabolic process	P	0.00276648	0.000149422	0	409	579	24404	under
regulation of nucleotide catabolic process	0	1.64833	GO:0030811	regulation of nucleotide catabolic process	P	0.00276648	0.000149422	0	409	579	24404	under
regulation of purine nucleotide catabolic process	0	1.64833	GO:0033121	regulation of purine nucleotide catabolic process	P	0.00276648	0.000149422	0	409	579	24404	under
actin filament organization	0	1.66042	GO:0007015	actin filament organization	P	0.00282551	0.000153127	0	412	579	24401	under
regulation of purine nucleotide metabolic process	0	1.7249	GO:1900542	regulation of purine nucleotide metabolic process	P	0.00198804	0.000102787	0	428	579	24385	under
regulation of nucleotide metabolic process	0	1.72893	GO:0006140	regulation of nucleotide metabolic process	P	0.00200256	0.000103745	0	429	579	24384	under
cell junction	0	1.83372	GO:0030054	cell junction	C	0.000902027	4.50452e-05	0	455	579	24358	under
regulation of cellular catabolic process	0	1.85387	GO:0031329	regulation of cellular catabolic process	P	0.000924101	4.63394e-05	0	460	579	24353	under
GTPase regulator activity	0	1.8579	GO:0030695	GTPase regulator activity	F	0.000929805	4.67219e-05	0	461	579	24352	under
nucleoside-triphosphatase regulator activity	0	1.86999	GO:0060589	nucleoside-triphosphatase regulator activity	F	0.000955804	4.81276e-05	0	464	579	24349	under
regulation of catabolic process	0	1.94253	GO:0009894	regulation of catabolic process	P	0.000669138	3.29984e-05	0	482	579	24331	under
small GTPase mediated signal transduction	0	2.43824	GO:0007264	small GTPase mediated signal transduction	P	3.05058e-05	1.29852e-06	0	605	579	24208	under
nuclear lumen	0	2.4866	GO:0031981	nuclear lumen	C	2.1041e-05	8.69428e-07	0	617	579	24196	under
regulation of phosphate metabolic process	0	2.55108	GO:0019220	regulation of phosphate metabolic process	P	2.30333e-05	9.61315e-07	0	633	579	24180	under
regulation of phosphorus metabolic process	0	2.55108	GO:0051174	regulation of phosphorus metabolic process	P	2.30333e-05	9.61315e-07	0	633	579	24180	under
intracellular organelle lumen	0	3.01858	GO:0070013	intracellular organelle lumen	C	1.51826e-06	5.91101e-08	0	749	579	24064	under
organelle lumen	0	3.01858	GO:0043233	organelle lumen	C	1.51826e-06	5.91101e-08	0	749	579	24064	under
membrane-enclosed lumen	0	3.07903	GO:0031974	membrane-enclosed lumen	C	1.02061e-06	3.88876e-08	0	764	579	24049	under

## Sheet: GR9-IS_vs_S-GR6_dwn
GO Terms	%Seq. GR9-IS/S-GR6	%Seq. ref	GO-ID	Term	Category	FDR	P-Value	#Test	#Ref	#notAnnotTest	#notAnnotRef	Over/Under
catalytic activity	63.1579	45.4524	GO:0003824	catalytic activity	F	1.49461e-11	5.74133e-14	288	11334	168	13602	over
binding	49.1228	60.3224	GO:0005488	binding	F	0.000144568	2.05625e-06	224	15042	232	9894	under
nucleic acid binding	26.5351	18.7921	GO:0003676	nucleic acid binding	F	0.00267756	6.39367e-05	121	4686	335	20250	over
transferase activity	21.7105	15.2631	GO:0016740	transferase activity	F	0.00990083	0.000299122	99	3806	357	21130	over
protein binding	9.42982	24.8436	GO:0005515	protein binding	F	5.08446e-14	1.05068e-16	43	6195	413	18741	under
nucleotidyltransferase activity	8.33333	3.01973	GO:0016779	nucleotidyltransferase activity	F	4.53375e-06	4.56576e-08	38	753	418	24183	over
peptidase activity	8.33333	4.89252	GO:0008233	peptidase activity	F	0.0465021	0.00207116	38	1220	418	23716	over
DNA polymerase activity	7.89474	2.47834	GO:0034061	DNA polymerase activity	F	4.36134e-07	3.30542e-09	36	618	420	24318	over
RNA-directed DNA polymerase activity	7.45614	2.28184	GO:0003964	RNA-directed DNA polymerase activity	F	6.44385e-07	5.04368e-09	34	569	422	24367	over
anion binding	6.35965	11.4293	GO:0043168	anion binding	F	0.0127265	0.000429414	29	2850	427	22086	under
small molecule binding	5.70175	13.0494	GO:0036094	small molecule binding	F	3.89772e-05	4.61317e-07	26	3254	430	21682	under
acid phosphatase activity	5.48246	0.356914	GO:0003993	acid phosphatase activity	F	5.19602e-17	2.69727e-20	25	89	431	24847	over
transferase activity, transferring acyl groups	5.48246	1.71639	GO:0016746	transferase activity, transferring acyl groups	F	6.66231e-05	8.36939e-07	25	428	431	24508	over
phosphatase activity	5.48246	2.05326	GO:0016791	phosphatase activity	F	0.000834671	1.6378e-05	25	512	431	24424	over
phosphoric ester hydrolase activity	5.48246	2.69891	GO:0042578	phosphoric ester hydrolase activity	F	0.0288118	0.0011965	25	673	431	24263	over
transferase activity, transferring acyl groups other than amino-acyl groups	5.26316	1.32339	GO:0016747	transferase activity, transferring acyl groups other than amino-acyl groups	F	3.3286e-06	3.24843e-08	24	330	432	24606	over
iron ion binding	5.26316	1.61213	GO:0005506	iron ion binding	F	7.62823e-05	9.662e-07	24	402	432	24534	over
oxidoreductase activity, acting on paired donors, with incorporation or reduction of molecular oxygen	5.04386	2.09737	GO:0016705	oxidoreductase activity, acting on paired donors, with incorporation or reduction of molecular oxygen	F	0.00719411	0.000203903	23	523	433	24413	over
nucleotide binding	4.60526	12.7045	GO:0000166	nucleotide binding	F	1.31029e-06	1.18351e-08	21	3168	435	21768	under
nucleoside phosphate binding	4.60526	12.7085	GO:1901265	nucleoside phosphate binding	F	1.31029e-06	1.18751e-08	21	3169	435	21767	under
heme binding	4.16667	1.6402	GO:0020037	heme binding	F	0.0100313	0.000304926	19	409	437	24527	over
tetrapyrrole binding	4.16667	1.66827	GO:0046906	tetrapyrrole binding	F	0.0112508	0.000372613	19	416	437	24520	over
hydrolase activity, hydrolyzing O-glycosyl compounds	3.94737	1.03064	GO:0004553	hydrolase activity, hydrolyzing O-glycosyl compounds	F	0.000189872	2.81891e-06	18	257	438	24679	over
hydrolase activity, acting on glycosyl bonds	3.94737	1.21511	GO:0016798	hydrolase activity, acting on glycosyl bonds	F	0.00108549	2.33282e-05	18	303	438	24633	over
purine ribonucleoside triphosphate binding	3.50877	8.5539	GO:0035639	purine ribonucleoside triphosphate binding	F	0.00127302	2.80175e-05	16	2133	440	22803	under
purine nucleoside binding	3.50877	8.55791	GO:0001883	purine nucleoside binding	F	0.00127302	2.80135e-05	16	2134	440	22802	under
purine ribonucleoside binding	3.50877	8.55791	GO:0032550	purine ribonucleoside binding	F	0.00127302	2.80135e-05	16	2134	440	22802	under
purine ribonucleotide binding	3.50877	8.56593	GO:0032555	purine ribonucleotide binding	F	0.00127302	2.80196e-05	16	2136	440	22800	under
ribonucleoside binding	3.50877	8.58197	GO:0032549	ribonucleoside binding	F	0.00127302	2.80884e-05	16	2140	440	22796	under
nucleoside binding	3.50877	8.58999	GO:0001882	nucleoside binding	F	0.00127302	2.81513e-05	16	2142	440	22794	under
ribonucleotide binding	3.50877	8.67822	GO:0032553	ribonucleotide binding	F	0.0010092	2.10599e-05	16	2164	440	22772	under
purine nucleotide binding	3.50877	8.77847	GO:0017076	purine nucleotide binding	F	0.000808246	1.57756e-05	16	2189	440	22747	under
carbohydrate derivative binding	3.50877	9.19554	GO:0097367	carbohydrate derivative binding	F	0.000306446	4.93139e-06	16	2293	440	22643	under
ATP binding	3.28947	7.2666	GO:0005524	ATP binding	F	0.0136187	0.000475705	15	1812	441	23124	under
adenyl ribonucleotide binding	3.28947	7.28264	GO:0032559	adenyl ribonucleotide binding	F	0.0136187	0.000476484	15	1816	441	23120	under
adenyl nucleotide binding	3.28947	7.44706	GO:0030554	adenyl nucleotide binding	F	0.00927622	0.000277362	15	1857	441	23079	under
cysteine-type peptidase activity	3.07018	1.22313	GO:0008234	cysteine-type peptidase activity	F	0.0457501	0.00203291	14	305	442	24631	over
transmembrane transporter activity	2.63158	7.25056	GO:0022857	transmembrane transporter activity	F	0.00139072	3.14759e-05	12	1808	444	23128	under
substrate-specific transporter activity	2.41228	6.2119	GO:0022892	substrate-specific transporter activity	F	0.00839813	0.000250235	11	1549	445	23387	under
alpha,alpha-trehalase activity	1.97368	0.0802053	GO:0004555	alpha,alpha-trehalase activity	F	1.77435e-07	1.30792e-09	9	20	447	24916	over
trehalase activity	1.97368	0.0802053	GO:0015927	trehalase activity	F	1.77435e-07	1.30792e-09	9	20	447	24916	over
mismatched DNA binding	1.75439	0.124318	GO:0030983	mismatched DNA binding	F	3.32267e-05	3.8416e-07	8	31	448	24905	over
double-stranded DNA binding	1.75439	0.220565	GO:0003690	double-stranded DNA binding	F	0.000841196	1.65934e-05	8	55	448	24881	over
fatty acid synthase activity	1.75439	0.228585	GO:0004312	fatty acid synthase activity	F	0.0010092	2.09589e-05	8	57	448	24879	over
structure-specific DNA binding	1.75439	0.332852	GO:0043566	structure-specific DNA binding	F	0.00794838	0.000235184	8	83	448	24853	over
substrate-specific transmembrane transporter activity	1.75439	5.8991	GO:0022891	substrate-specific transmembrane transporter activity	F	0.00127962	2.84301e-05	8	1471	448	23465	under
pyridoxal phosphate binding	1.53509	0.332852	GO:0030170	pyridoxal phosphate binding	F	0.0288074	0.00119333	7	83	449	24853	over
acyl-[acyl-carrier-protein] hydrolase activity	1.31579	0.140359	GO:0016297	acyl-[acyl-carrier-protein] hydrolase activity	F	0.00332745	8.56735e-05	6	35	450	24901	over
transaminase activity	1.31579	0.184472	GO:0008483	transaminase activity	F	0.0101403	0.000328467	6	46	450	24890	over
transferase activity, transferring nitrogenous groups	1.31579	0.184472	GO:0016769	transferase activity, transferring nitrogenous groups	F	0.0101403	0.000328467	6	46	450	24890	over
nucleoside-triphosphatase activity	1.31579	5.36173	GO:0017111	nucleoside-triphosphatase activity	F	0.000630376	1.20017e-05	6	1337	450	23599	under
pyrophosphatase activity	1.31579	5.47	GO:0016462	pyrophosphatase activity	F	0.000469108	8.5687e-06	6	1364	450	23572	under
hydrolase activity, acting on acid anhydrides, in phosphorus-containing anhydrides	1.31579	5.48604	GO:0016818	hydrolase activity, acting on acid anhydrides, in phosphorus-containing anhydrides	F	0.000469108	8.60076e-06	6	1368	450	23568	under
hydrolase activity, acting on acid anhydrides	1.31579	5.49406	GO:0016817	hydrolase activity, acting on acid anhydrides	F	0.000469108	8.63147e-06	6	1370	450	23566	under
odorant binding	1.09649	0.124318	GO:0005549	odorant binding	F	0.0128203	0.000435239	5	31	451	24905	over
olfactory receptor activity	1.09649	0.132339	GO:0004984	olfactory receptor activity	F	0.0156641	0.000562686	5	33	451	24903	over
S-acyltransferase activity	1.09649	0.164421	GO:0016417	S-acyltransferase activity	F	0.032639	0.00136633	5	41	451	24895	over
tryptophan 5-monooxygenase activity	0.877193	0.0160411	GO:0004510	tryptophan 5-monooxygenase activity	F	0.000380043	6.78648e-06	4	4	452	24932	over
oxidoreductase activity, acting on paired donors, with incorporation or reduction of molecular oxygen, reduced pteridine as one donor, and incorporation of one atom of oxygen	0.877193	0.0200513	GO:0016714	oxidoreductase activity, acting on paired donors, with incorporation or reduction of molecular oxygen, reduced pteridine as one donor, and incorporation of one atom of oxygen	F	0.000630376	1.20421e-05	4	5	452	24931	over
amino acid binding	0.877193	0.104267	GO:0016597	amino acid binding	F	0.0442447	0.00194306	4	26	452	24910	over
ion transmembrane transporter activity	0.877193	5.44193	GO:0015075	ion transmembrane transporter activity	F	3.98474e-05	4.7989e-07	4	1357	452	23579	under
amino-acid racemase activity	0.657895	0	GO:0047661	amino-acid racemase activity	F	0.000336366	5.7543e-06	3	0	453	24936	over
diaminopimelate epimerase activity	0.657895	0	GO:0008837	diaminopimelate epimerase activity	F	0.000336366	5.7543e-06	3	0	453	24936	over
racemase activity, acting on amino acids and derivatives	0.657895	0	GO:0036361	racemase activity, acting on amino acids and derivatives	F	0.000336366	5.7543e-06	3	0	453	24936	over
racemase and epimerase activity, acting on amino acids and derivatives	0.657895	0	GO:0016855	racemase and epimerase activity, acting on amino acids and derivatives	F	0.000336366	5.7543e-06	3	0	453	24936	over
L-aspartate:2-oxoglutarate aminotransferase activity	0.657895	0.0240616	GO:0004069	L-aspartate:2-oxoglutarate aminotransferase activity	F	0.0130377	0.000445907	3	6	453	24930	over
racemase and epimerase activity	0.657895	0.0280719	GO:0016854	racemase and epimerase activity	F	0.0171502	0.000628531	3	7	453	24929	over
3-oxoacyl-[acyl-carrier-protein] reductase (NADPH) activity	0.657895	0.0441129	GO:0004316	3-oxoacyl-[acyl-carrier-protein] reductase (NADPH) activity	F	0.0417446	0.00180726	3	11	453	24925	over
3-oxoacyl-[acyl-carrier-protein] synthase activity	0.657895	0.0441129	GO:0004315	3-oxoacyl-[acyl-carrier-protein] synthase activity	F	0.0417446	0.00180726	3	11	453	24925	over
NADPH:quinone reductase activity	0.657895	0.0481232	GO:0003960	NADPH:quinone reductase activity	F	0.0498427	0.00222914	3	12	453	24924	over
amide transmembrane transporter activity	0.438596	0	GO:0042887	amide transmembrane transporter activity	F	0.0100313	0.00032181	2	0	454	24936	over
histidine ammonia-lyase activity	0.438596	0	GO:0004397	histidine ammonia-lyase activity	F	0.0100313	0.00032181	2	0	454	24936	over
iron chelate transmembrane transporter activity	0.438596	0	GO:0015603	iron chelate transmembrane transporter activity	F	0.0100313	0.00032181	2	0	454	24936	over
oligopeptide transmembrane transporter activity	0.438596	0	GO:0035673	oligopeptide transmembrane transporter activity	F	0.0100313	0.00032181	2	0	454	24936	over
oligopeptide transporter activity	0.438596	0	GO:0015198	oligopeptide transporter activity	F	0.0100313	0.00032181	2	0	454	24936	over
peptide transporter activity	0.438596	0	GO:0015197	peptide transporter activity	F	0.0100313	0.00032181	2	0	454	24936	over
proton-dependent oligopeptide secondary active transmembrane transporter activity	0.438596	0	GO:0005427	proton-dependent oligopeptide secondary active transmembrane transporter activity	F	0.0100313	0.00032181	2	0	454	24936	over
secondary active oligopeptide transmembrane transporter activity	0.438596	0	GO:0015322	secondary active oligopeptide transmembrane transporter activity	F	0.0100313	0.00032181	2	0	454	24936	over
siderophore transmembrane transporter activity	0.438596	0	GO:0015343	siderophore transmembrane transporter activity	F	0.0100313	0.00032181	2	0	454	24936	over
siderophore transporter activity	0.438596	0	GO:0042927	siderophore transporter activity	F	0.0100313	0.00032181	2	0	454	24936	over
3-hydroxyoctanoyl-[acyl-carrier-protein] dehydratase activity	0.438596	0.00401027	GO:0047451	3-hydroxyoctanoyl-[acyl-carrier-protein] dehydratase activity	F	0.0241794	0.000953921	2	1	454	24935	over
L-cysteine:2-oxoglutarate aminotransferase activity	0.438596	0.00401027	GO:0047801	L-cysteine:2-oxoglutarate aminotransferase activity	F	0.0241794	0.000953921	2	1	454	24935	over
iron ion transmembrane transporter activity	0.438596	0.00802053	GO:0005381	iron ion transmembrane transporter activity	F	0.0430275	0.00188513	2	2	454	24934	over
metal ion transmembrane transporter activity	0.438596	2.44626	GO:0046873	metal ion transmembrane transporter activity	F	0.0418852	0.00181769	2	610	454	24326	under
gated channel activity	0.438596	2.48235	GO:0022836	gated channel activity	F	0.0424124	0.00184938	2	619	454	24317	under
ion gated channel activity	0.438596	2.48235	GO:0022839	ion gated channel activity	F	0.0424124	0.00184938	2	619	454	24317	under
inorganic cation transmembrane transporter activity	0.438596	3.06384	GO:0022890	inorganic cation transmembrane transporter activity	F	0.00553963	0.000153046	2	764	454	24172	under
ion channel activity	0.438596	3.27639	GO:0005216	ion channel activity	F	0.00302079	7.55824e-05	2	817	454	24119	under
substrate-specific channel activity	0.438596	3.27639	GO:0022838	substrate-specific channel activity	F	0.00302079	7.55824e-05	2	817	454	24119	under
channel activity	0.438596	3.30847	GO:0015267	channel activity	F	0.00306202	7.85215e-05	2	825	454	24111	under
passive transmembrane transporter activity	0.438596	3.30847	GO:0022803	passive transmembrane transporter activity	F	0.00306202	7.85215e-05	2	825	454	24111	under
cation transmembrane transporter activity	0.438596	3.88595	GO:0008324	cation transmembrane transporter activity	F	0.000336479	5.79895e-06	2	969	454	23967	under
lipid binding	0.219298	2.30189	GO:0008289	lipid binding	F	0.0173418	0.000642758	1	574	455	24362	under
ligase activity	0.219298	2.35403	GO:0016874	ligase activity	F	0.0128119	0.000433626	1	587	455	24349	under
protein kinase activity	0.219298	3.80173	GO:0004672	protein kinase activity	F	8.45598e-05	1.07982e-06	1	948	455	23988	under
phosphotransferase activity, alcohol group as acceptor	0.219298	4.88851	GO:0016773	phosphotransferase activity, alcohol group as acceptor	F	7.88789e-07	6.38762e-09	1	1219	455	23717	under
kinase activity	0.219298	5.21736	GO:0016301	kinase activity	F	1.77435e-07	1.29664e-09	1	1301	455	23635	under
small GTPase regulator activity	0	1.54395	GO:0005083	small GTPase regulator activity	F	0.0365809	0.00154573	0	385	456	24551	under
GTPase regulator activity	0	1.84873	GO:0030695	GTPase regulator activity	F	0.0142765	0.000505429	0	461	456	24475	under
nucleoside-triphosphatase regulator activity	0	1.86076	GO:0060589	nucleoside-triphosphatase regulator activity	F	0.0146081	0.000518684	0	464	456	24472	under
cation channel activity	0	2.04123	GO:0005261	cation channel activity	F	0.005393	0.000145841	0	509	456	24427	under
monovalent inorganic cation transmembrane transporter activity	0	2.13346	GO:0015077	monovalent inorganic cation transmembrane transporter activity	F	0.00380935	9.84767e-05	0	532	456	24404	under
protein serine/threonine kinase activity	0	2.65881	GO:0004674	protein serine/threonine kinase activity	F	0.000499757	9.28743e-06	0	663	456	24273	under
cytoskeletal protein binding	0	2.79115	GO:0008092	cytoskeletal protein binding	F	0.000380043	6.71614e-06	0	696	456	24240	under
enzyme regulator activity	0	2.79516	GO:0030234	enzyme regulator activity	F	0.000380043	6.78014e-06	0	697	456	24239	under
calcium ion binding	0	2.80719	GO:0005509	calcium ion binding	F	0.000264431	4.17291e-06	0	700	456	24236	under

## Sheet: GR4-AS_vs_GR4-AP_dwn
GO Terms	%Seq. GR4-AS/GR4-AP	%Seq. ref	GO-ID	Term	Category	FDR	P-Value	#Test	#Ref	#notAnnotTest	#notAnnotRef	Over/Under
cellular process	25.974	57.9459	GO:0009987	cellular process	P	1.86296e-05	1.88659e-08	20	14669	57	10646	under
DNA metabolic process	20.7792	6.50997	GO:0006259	DNA metabolic process	P	0.00917488	3.23864e-05	16	1648	61	23667	over
response to stress	16.8831	5.2143	GO:0006950	response to stress	P	0.039621	0.000172766	13	1320	64	23995	over
DNA integration	14.2857	1.46553	GO:0015074	DNA integration	P	1.86296e-05	2.12755e-08	11	371	66	24944	over
2-alkenal reductase [NAD(P)] activity	6.49351	0.489828	GO:0032440	2-alkenal reductase [NAD(P)] activity	F	0.0124925	4.6149e-05	5	124	72	25191	over
oxidoreductase activity, acting on the CH-CH group of donors, NAD or NADP as acceptor	6.49351	0.647837	GO:0016628	oxidoreductase activity, acting on the CH-CH group of donors, NAD or NADP as acceptor	F	0.0387998	0.000165157	5	164	72	25151	over
membrane	5.19481	21.0547	GO:0016020	membrane	C	0.043312	0.000202351	4	5330	73	19985	under
intracellular part	5.19481	29.9704	GO:0044424	intracellular part	C	8.11695e-05	1.17979e-07	4	7587	73	17728	under
intracellular	5.19481	32.0442	GO:0005622	intracellular	C	1.86296e-05	2.05307e-08	4	8112	73	17203	under
cell	5.19481	36.267	GO:0005623	cell	C	5.10866e-07	2.12153e-10	4	9181	73	16134	under
cell part	5.19481	36.267	GO:0044464	cell part	C	5.10866e-07	2.12153e-10	4	9181	73	16134	under
cytoplasm	1.2987	16.9662	GO:0005737	cytoplasm	C	0.0061611	2.11084e-05	1	4295	76	21020	under
cation binding	1.2987	18.25	GO:0043169	cation binding	F	0.00170728	4.96301e-06	1	4620	76	20695	under
intracellular organelle	1.2987	23.3616	GO:0043229	intracellular organelle	C	3.26436e-05	4.4058e-08	1	5914	76	19401	under
organelle	1.2987	23.4604	GO:0043226	organelle	C	3.26436e-05	4.28558e-08	1	5939	76	19376	under
protein binding	1.2987	24.6376	GO:0005515	protein binding	F	1.64723e-05	1.36813e-08	1	6237	76	19078	under
biological regulation	1.2987	26.3243	GO:0065007	biological regulation	P	3.83981e-06	2.39191e-09	1	6664	76	18651	under
gene expression	0	11.2028	GO:0010467	gene expression	P	0.0403222	0.000183642	0	2836	77	22479	under
nucleus	0	11.2581	GO:0005634	nucleus	C	0.0403222	0.000184196	0	2850	77	22465	under
regulation of metabolic process	0	11.9336	GO:0019222	regulation of metabolic process	P	0.0290861	0.000119271	0	3021	77	22294	under
system development	0	11.981	GO:0048731	system development	P	0.0290861	0.000120789	0	3033	77	22282	under
single-organism transport	0	12.4946	GO:0044765	single-organism transport	P	0.0191807	7.56714e-05	0	3163	77	22152	under
signal transduction	0	12.9844	GO:0007165	signal transduction	P	0.0124925	4.68907e-05	0	3287	77	22028	under
single-organism developmental process	0	13.0674	GO:0044767	single-organism developmental process	P	0.0124925	4.79881e-05	0	3308	77	22007	under
cellular component organization	0	13.6678	GO:0016043	cellular component organization	P	0.00542249	1.79946e-05	0	3460	77	21855	under
multicellular organismal development	0	13.9048	GO:0007275	multicellular organismal development	P	0.00542249	1.77176e-05	0	3520	77	21795	under
anatomical structure development	0	14.0273	GO:0048856	anatomical structure development	P	0.00542249	1.80149e-05	0	3551	77	21764	under
cellular component organization or biogenesis	0	14.7501	GO:0071840	cellular component organization or biogenesis	P	0.00226482	6.81892e-06	0	3734	77	21581	under
transport	0	15.3545	GO:0006810	transport	P	0.0015201	4.1218e-06	0	3887	77	21428	under
developmental process	0	15.3703	GO:0032502	developmental process	P	0.0015201	4.11341e-06	0	3891	77	21424	under
signaling	0	15.5244	GO:0023052	signaling	P	0.0015201	4.09293e-06	0	3930	77	21385	under
single organism signaling	0	15.5244	GO:0044700	single organism signaling	P	0.0015201	4.09293e-06	0	3930	77	21385	under
establishment of localization	0	15.6468	GO:0051234	establishment of localization	P	0.0015201	4.15834e-06	0	3961	77	21354	under
cellular response to stimulus	0	15.7417	GO:0051716	cellular response to stimulus	P	0.0015201	4.26108e-06	0	3985	77	21330	under
cell communication	0	15.8088	GO:0007154	cell communication	P	0.00116834	2.54725e-06	0	4002	77	21313	under
single-multicellular organism process	0	16.9386	GO:0044707	single-multicellular organism process	P	0.000441706	9.17165e-07	0	4288	77	21027	under
localization	0	17.5588	GO:0051179	localization	P	0.000279064	5.40333e-07	0	4445	77	20870	under
metal ion binding	0	17.6062	GO:0046872	metal ion binding	F	0.000279064	5.37126e-07	0	4457	77	20858	under
multicellular organismal process	0	17.7918	GO:0032501	multicellular organismal process	P	0.000279064	5.38576e-07	0	4504	77	20811	under
intracellular membrane-bounded organelle	0	17.8906	GO:0043231	intracellular membrane-bounded organelle	C	0.000279064	5.48793e-07	0	4529	77	20786	under
membrane-bounded organelle	0	17.9024	GO:0043227	membrane-bounded organelle	C	0.000279064	5.50479e-07	0	4532	77	20783	under
regulation of cellular process	0	23.097	GO:0050794	regulation of cellular process	P	5.27391e-06	3.83278e-09	0	5847	77	19468	under
regulation of biological process	0	24.4638	GO:0050789	regulation of biological process	P	1.1975e-06	6.21627e-10	0	6193	77	19122	under
single-organism cellular process	0	35.0978	GO:0044763	single-organism cellular process	P	2.86471e-11	5.94831e-15	0	8885	77	16430	under
single-organism process	0	40.162	GO:0044699	single-organism process	P	8.42575e-14	8.74767e-18	0	10167	77	15148	under
