# Supplementary material for: Transcription analysis of neonicotinoid resistance in Mediterranean (MED) populations of B. tabaci reveal novel cytochrome P450s, but no nAChR mutations associated with the phenotype
Source: BMC Genomics. 2015 Nov 14;16:939. doi: 10.1186/s12864-015-2161-5 (PMC4647701; doi:10.1186/s12864-015-2161-5)
Supplement: Additional file 11: Table S6. — List of DE detoxification unigenes over-expressed in the three resistant strains. (XLSX 27 kb) [file 12864_2015_2161_MOESM11_ESM.xlsx]

## Sheet: Sheet1
Additional file 11_Table S6: List of DE detoxification unigenes over-expressed in the three resistant strains. logFC>2 expression value is indicated in bold.
	logFC >1				BLAST														FDR				logCPM				TMM FPKM
Unigene	GR4-AP/S-GR6	GR4-AS/S-GR6	GR4-AS/GR4-AP	GR9-IS/S-GR6	detox	name via blast NCBI	BBH with P450s in tree	Closest P450 in tree	GI	S_TITLE	L_Q	L_S	SIZE_ALI	E_VALUE	IDENTITY	POSITIVE	SENSES	HIT	AP (FDR)	AS (FDR)	ASP (FDR)	IS (FDR)	AP (logCPM)	AS (logCPM)	ASP (logCPM)	IS (logCPM)	R_GR4_APP_1	R_GR4_APP_2	R_GR4_APP_3	R_GR4_AS_1	R_GR4_AS_2	R_GR4_AS_3	R_GR9_IS_1	R_GR9_IS_2	R_GR9_IS_3	S_GR6_1	S_GR6_2	S_GR6_3
comp61334_c0	5.90904	6.57681		5.56695	P450	CYP303a1-like	CYP303A1	CYP303A1	XP_001951093	PREDICTED: probable cytochrome P450 303a1-like [Acyrthosiphon pisum]	1630	500	105	1.82046e-32	69	82	2	1	8.84609e-68	1.96287e-57		1.69657e-50	1.74939	2.30273		1.40716	4.35	4.11	3.58	6.62	7.88	4.65	3.11	2.88	3.51	0.06	0.07	0.05
comp62212_c0	4.77716	6.07361		5.75124	P450	CYP417B1	CYP417	CYP426A1	AFU86448	cytochrome P450 CYP417B1 [Laodelphax striatella] >gi|510813221|gb|AGN52780.1| cytochrome P450 [Laodelphax striatella]	1995	489	508	9.86045e-55	138	259	-3	1	1.57173e-06	1.5042e-14		1.03086e-12	-1.78628	-0.832841		-1.01559	0.26	0.27	0.13	0.43	0.79	0.42	0.54	0.48	0.27	0	0.02	0
comp50040_c0	5.54833	5.83932		5.64296	P450	CYP6CM1vQ	CYP6CM1vQ	CYP6CM1vQ	ACA51846	cytochrome P450 YP6CM1vQ [Bemisia tabaci]	9152	521	521	0	472	472	-3	1	2.87945e-179	1.15967e-149		1.1237e-158	12.0764	12.2672		12.1587	900.95	941.81	894.58	1064.57	1108.64	1169.89	1002.75	985.37	945.76	22	20.87	14.83
comp43065_c0		5.35792	2.4501		P450	CYP4C1-like	CYP4?318?313?425?426?439	CYP4C1	XP_003246356	PREDICTED: cytochrome P450 4C1-like [Acyrthosiphon pisum]	1242	510	211	2.41589e-52	108	146	-2	1		2.47282e-10	0.00125182			-1.43668	-1.2318		0.03	0.09	0.15	0.61	0.67	0.36	0.03	0.07	0.03	0	0.03	0
comp43434_c1				3.72763	P450	CYP417B1	CYP417	CYP426A1	AFU86448	cytochrome P450 CYP417B1 [Laodelphax striatella] >gi|510813221|gb|AGN52780.1| cytochrome P450 [Laodelphax striatella]	917	489	87	7.40782e-12	38	54	2	1				1.44809e-06				-1.26793	0.14	0.04	0.09	0.13	0	0.17	0.73	0.36	1.16	0	0.1	0.04
comp33028_c0	1.55331	1.40069		3.20239	P450	CYP303a1-like	CYP303A1	CYP303A1	XP_001951093	PREDICTED: probable cytochrome P450 303a1-like [Acyrthosiphon pisum]	1158	500	211	3.03097e-62	118	159	1	1	0.00539259	0.0176161		4.86676e-19	-0.799877	-0.992848		0.452296	0.78	0.44	0.81	0.55	0.73	0.55	2.04	1.95	2.38	0.16	0.19	0.33
comp49368_c0				2.72427	CCE				ABV45411	COE2, partial [Bemisia tabaci]	340	404	113	1.16746e-32	75	90	-2	1				0.0479393				-2.56045	0	0.14	0.13	0.14	0.16	0	0.64	0.86	0.42	0.12	0	0.13
comp57969_c113	1.8648	2.4547		1.61026	P450	CYP6CX5	CYP6CX5	CYP6CX5	AEK21828	cytochrome P450 [Bemisia tabaci]	2259	473	473	0	446	447	2		2.93911e-24	2.27934e-28		4.27886e-17	8.17153	8.55841		7.96389	217.13	214.65	169.49	300.69	366.55	236.44	169.2	191.42	145.54	54.38	64.43	43.86
comp52745_c0	2.4197		-1.56393	2.01037	CCE				ADF43491	carboxyl/choline esterase CCE025a [Helicoverpa armigera]	1992	577	589	3.37453e-63	180	264	2	1	8.52699e-07		0.0160365	0.000103868	-0.677428		-0.592199	-0.982729	0.4	0.4	0.62	0.19	0.18	0.11	0.34	0.42	0.31	0.12	0.06	0.07
comp51386_c0	1.95368	2.26669		1.56078	CCE				ABV45411	COE2, partial [Bemisia tabaci]	3112	404	395	1.96758e-87	181	245	-3	1	3.09331e-08	2.47182e-10		0.000160525	1.17174	1.31787		0.865506	1.45	0.96	1.05	1.43	1.65	1.22	0.89	0.66	1.08	0.28	0.44	0.15
comp38138_c0		2.23241			CCE				ABV45411	COE2, partial [Bemisia tabaci]	213	404	70	6.17501e-30	61	65	3	1		0.000485212				-1.39941			2.35	2.26	0.99	3.84	4.49	2.87	1.89	2.11	2.07	0.92	0.4	0.99
comp57969_c124	1.86919	2.06076		1.22746	P450	CYP6CX3	CYP6CX3	CYP6CX3	AEK21826	cytochrome P450 [Bemisia tabaci]	2246	358	358	0	338	341	1		3.20362e-23	8.94346e-22		1.56644e-08	6.8806	6.93788		6.39052	80.05	83.29	82.5	98.18	98	84.01	59.08	48.17	50.55	20.85	28.15	17.25
comp56376_c3	1.17112	2.01769		1.45695	UGT				XP_001945985	PREDICTED: UDP-glucuronosyltransferase 2C1-like [Acyrthosiphon pisum]	3442	491	356	1.70344e-55	126	201	-3	1	4.79279e-10	2.53338e-15		1.33189e-13	6.85029	7.38969		7.04235	36	40.28	39.62	72.66	87.15	48.27	46.52	51.78	43.52	17.43	20.3	12.97
comp47423_c0		1.9236		1.55806	P450	CYP4C61	CYP4??	CYP426A1	CAQ57674	cytochrome P450 [Nilaparvata lugens]	600	502	174	1.06934e-14	56	88	1	1		0.0054282		0.049697		-1.4987		-1.6371	0.17	0.33	0.16	0.62	0.92	0.63	0.46	0.4	0.79	0.1	0.22	0.22
comp58503_c0	1.04248	1.90231		1.26332	P450	CYP6CX1v1	CYP6CX	CYP6EQ1	ACT68012	cytochrome P450 CYP6CX1v1 [Bemisia tabaci]	2111	518	525	1.81748e-155	269	367	1	1	4.55218e-05	1.39491e-11		2.82911e-07	1.76682	2.29058		1.90363	2.02	1.84	2.5	4.38	4.35	2.79	2.46	2.71	2.25	0.92	1.13	0.97
comp49687_c0	1.44121	1.64896		1.86698	P450	CYP417A2v2	CYP4??	CYP426A1	EGT35305	hypothetical protein CAEBREN_26389 [Caenorhabditis brenneri]	2003	484	294	1.03594e-19	70	134	-3	1	0.0482636	0.0127164		0.000179985	-1.20185	-1.1751		-0.937447	0.29	0.4	0.61	0.41	0.74	0.38	0.58	0.62	0.57	0.09	0.25	0.12
comp50105_c1				1.88682	P450	CYP417B1	CYP417	CYP426A1	AFU86448	cytochrome P450 CYP417B1 [Laodelphax striatella] >gi|510813221|gb|AGN52780.1| cytochrome P450 [Laodelphax striatella]	1883	489	479	5.19711e-66	142	261	-2	1				7.39504e-06				-0.377758	0.24	0.21	0.28	0.21	0.31	0.27	0.64	0.69	0.75	0.09	0.23	0.23
comp54796_c1	1.4733	1.74605			CCE				ABV45411	COE2, partial [Bemisia tabaci]	2783	404	388	1.31098e-111	200	262	2	1	0.000361723	4.29029e-06			0.458427	0.558329			1.04	0.85	1.47	1.16	1.41	1.5	0.25	0.4	0.32	0.35	0.27	0.59
comp56460_c1	1.01045	1.32519		1.72353	CCE				ABV45411	COE2, partial [Bemisia tabaci]	2459	404	399	0	384	392	3	1	1.92674e-11	2.69683e-12		4.11458e-27	11.1855	11.3095		11.6871	1255.59	1207.69	1183.18	1476.16	1731.13	1324.68	2030.63	2095.43	1872.28	608.47	641.21	534.96
comp50712_c2				1.67834	P450	CYP4CS2	CYP4CS2	CYP4CS2	AEK21800	cytochrome P450 [Bemisia tabaci]	443	466	127	9.57826e-38	73	99	-3	1				3.59933e-17				4.35306	32.46	34.68	36.96	56.17	42.86	36.31	71.95	95.42	75.66	20.71	27.97	25.84
comp44330_c0		1.58742		1.5645	P450	CYP417B1	CYP417	CYP4CS2	AFU86448	cytochrome P450 CYP417B1 [Laodelphax striatella] >gi|510813221|gb|AGN52780.1| cytochrome P450 [Laodelphax striatella]	1607	489	377	2.84129e-46	109	198	-2	1		0.00803304		0.00817108		-0.989185		-0.918927	0.3	0.33	0.24	0.46	0.51	0.36	0.58	0.33	0.39	0.11	0.1	0.23
comp50712_c3				1.5843	P450	CYP4CS4	CYP4CS4	CYP4CS2	AEK21802	cytochrome P450 [Bemisia tabaci]	335	258	118	3.41318e-24	58	81	2	1				4.14212e-14				3.3101	23.75	26.87	25.12	32.77	23.61	25.32	57.86	60.39	44.4	16.4	18.07	18.77
comp50712_c0				1.54168	P450	CYP4CS2	CYP4CS2	CYP4CS2	AEK21800	cytochrome P450 [Bemisia tabaci]	928	466	154	1.66552e-43	85	111	-2	1				6.0394e-09				4.86828	17.96	19.94	18.59	25.38	29.19	20.56	56.78	60.63	30.31	16.34	19.11	14.21
comp51862_c0		1.52476		1.29775	P450	CYP6CX2	CYP6CX2	CYP6CX2	AEK21825	cytochrome P450 [Bemisia tabaci]	2290	524	523	0	518	521	3	1		2.75687e-15		5.49022e-15		7.53856		7.4542	85.56	84.07	96.97	147.51	159.98	119.28	109.7	128.76	127.13	44.93	53.05	48.22
comp53977_c0		1.52036			P450	CYP6DV4	CYP6DV4	CYP6DV4	AEK21811	cytochrome P450 [Bemisia tabaci]	2801	428	428	0	414	414	-1	1		1.21422e-14				8.14697			110.24	113.09	119.19	164.38	188.42	140.25	97.91	106.82	104.65	54.66	64.87	49.98
comp49368_c1				1.41221	CCE				ABV45411	COE2, partial [Bemisia tabaci]	891	404	76	1.3716e-23	49	65	2	1				0.00390222				-0.602403	0.65	0.67	0.66	0.46	0.48	0.55	0.8	0.98	1.29	0.29	0.4	0.44
comp60087_c0	1.25836	1.35965		1.05719	P450	CYP6DV5	CYP6DV5	CYP6DV5	AEK21812	cytochrome P450 [Bemisia tabaci]	2647	435	435	0	429	431	-2	1	9.99083e-10	5.60232e-09		1.52929e-06	5.64726	5.624		5.49707	38.94	31.69	30.73	39.04	39.72	29.8	30.15	32.27	26.12	14.61	16.72	10.4
comp54464_c0		1.34523			UGT				XP_001945842	PREDICTED: UDP-glucuronosyltransferase 2B7-like [Acyrthosiphon pisum]	423	541	523	8.74976e-82	182	284	2	1		6.8788e-11				4.095			11.14	10.96	11.73	16.16	15.86	12.7	9.95	9.33	9.88	5.56	5.8	5.99
comp51229_c2	1.26495	1.26406		1.2697	P450	CYP4g15-like	CYP4G??	CYP4G69	XP_001944205	PREDICTED: cytochrome P450 4g15-like [Acyrthosiphon pisum]	1095	566	197	1.55898e-81	140	173	1	1	0.00106054	0.0102622		0.0197272	0.0138358	-0.0872108		0.00364331	1.19	1.47	1.1	0.84	1.66	1.26	1.81	1.31	0.63	0.46	0.63	0.42
comp59429_c0	1.07127	1.26486			P450	CYP4C1-like	CYP4?318?313?425?426?439	CYP4C|4G	XP_001951829	PREDICTED: cytochrome P450 4C1-like [Acyrthosiphon pisum]	2355	512	501	1.45376e-116	218	312	1	1	2.61545e-09	1.32912e-09			3.87047	3.90941			11.47	11.06	9.24	12.84	12.84	10.61	6.78	7.27	7	5.16	5.27	4.45
comp45715_c2		1.12568		1.23583	CCE				ABV45411	COE2, partial [Bemisia tabaci]	1275	404	209	5.03401e-77	134	171	-3	1		2.67239e-09		1.06758e-13		5.77646		5.9345	55.63	50.67	56.9	62.85	70.51	57.85	64.51	75.46	67.25	28.94	30.21	27.27
comp58225_c0				1.20412	P450	CYP4C1-like	CYP4?318?313?425?426?439	CYP4C|4G	XP_001951034	PREDICTED: cytochrome P450 4C1-like [Acyrthosiphon pisum]	2856	545	513	4.8077e-109	203	318	-3	1				5.60624e-07				2.16662	2.49	2.09	2.73	4.16	3.83	2.55	4	3.89	4.73	1.85	1.77	1.77
comp57969_c5				1.20356	P450	CYP6CX2	CYP6CX	CYP6CX2	AEK21825	cytochrome P450 [Bemisia tabaci]	563	524	106	4.06948e-36	69	86	1	1				0.00135722				0.14362	1.32	0.67	0.37	1.52	2.58	2.34	3.01	2.97	2.61	0.96	1.56	1.1
comp58221_c0		1.1939			GST				AGJ76541	glutathione S-transferase [Bemisia tabaci]	1645	203	203	1.13885e-82	145	171	2	1		1.05511e-07				9.03409			388.41	371.59	343.74	521.55	671.82	438.16	347.6	356.24	334.59	253.34	257.96	192.65
comp47065_c0		1.13861			GST				ACB36909	glutathione S-transferase theta [Antheraea pernyi]	926	216	213	1.04321e-45	95	136	-1	1		0.000616882				2.11734			4.46	4.54	4.63	5.42	9.66	6.12	3.07	3.15	3.36	2.76	3.25	3.45
comp55577_c0		1.13373			P450	CYP6DV4	CYP6?9?317?	CYP6DV	AEK21811	cytochrome P450 [Bemisia tabaci]	2288	428	432	1.70325e-138	239	312	2	1		3.97493e-07				5.85906			24.67	27.96	28.95	40.27	42.94	40.96	27.8	30.26	30.29	14.75	17.85	23.13
comp46767_c1	1.12409	1.04517			UGT				XP_002717180	PREDICTED: UDP-glucuronosyltransferase 2B16-like [Oryctolagus cuniculus]	879	531	139	1.38227e-20	52	80	-2	1	0.000480904	0.00397421			0.965331	0.81641			3.89	2.72	2.65	2.87	2.49	3.33	2.3	1.84	3.6	1.5	1.57	1.07
comp55297_c0		1.12372			UGT				XP_001945842	PREDICTED: UDP-glucuronosyltransferase 2B7-like [Acyrthosiphon pisum]	352	541	510	7.05035e-79	171	277	1	1		6.20188e-07				4.27114			8.89	8.83	10.45	15.13	16.48	12.38	8.45	9.56	8.66	5.65	6.87	7.35
comp53875_c0		1.11502			P450	CYP301a1-like	CYP301A1	CYP301A1	XP_001948959	PREDICTED: probable cytochrome P450 301a1, mitochondrial-like [Acyrthosiphon pisum]	2303	545	488	0	378	437	-1	1		0.000290293				1.1086			1.38	1.08	0.98	1.22	1.45	1.28	0.99	1.07	1.3	0.65	0.58	0.56
comp54408_c3		1.10497			UGT				XP_001952770	PREDICTED: 2-hydroxyacylsphingosine 1-beta-galactosyltransferase-like [Acyrthosiphon pisum]	657	505	508	4.34837e-73	174	264	-3	1		1.54328e-08				7.18702			60.31	61.47	59.34	88.04	97.24	77.86	54.23	63.21	54.81	38.71	45.11	36.82
comp52596_c0	1.03211			1.08478	P450	CYP6AX	CYP6???	CYP6D|EN	AGN52754	cytochrome P450 [Laodelphax striatella]	2025	513	457	9.30087e-93	178	266	-3	1	0.0242388			0.0121379	-0.0779387			-0.0577518	0.68	0.64	0.43	0.54	0.47	0.41	0.51	0.59	0.72	0.21	0.35	0.28
comp49059_c0		1.08475			P450	CYP6DZ7	CYP6DZ7	CYP6DZ7	AFP49817	cytochrome P450 [Bemisia tabaci]	2191	555	530	0	498	504	-1	1		3.89844e-06				8.05909			138.62	131.14	111.15	170.08	207.12	146.87	149.05	174.23	115.01	89.5	93.51	60.99
comp59601_c1		1.08064			UGT				XP_002427365	UDP-glucuronosyltransferase 1-8 precursor, putative [Pediculus humanus corporis] >gi|212511724|gb|EEB14627.1| UDP-glucuronosyltransferase 1-8 precursor, putative [Pediculus humanus corporis]	3391	522	516	7.70509e-85	186	296	3	1		0.000134537				2.27105			1.97	2.12	1.7	3.1	3.41	2.36	1.55	1.93	1.31	1.53	1.4	1.19
comp53718_c0				1.07705	P450	CYP6CX4	CYP6	CYP6CX|EQ	AEK21827	cytochrome P450 [Bemisia tabaci]	1699	532	484	2.37108e-123	227	312	-3	1				0.00703794				0.983493	0.95	0.82	0.9	0.88	1.14	0.72	1.3	2.18	1.01	0.7	0.7	0.68
comp54417_c0				1.06763	P450	CYP4CS4	CYP4CS4	CYP4CS4	AEK21802	cytochrome P450 [Bemisia tabaci]	2199	258	263	1.68355e-119	229	231	-1	1				0.000426068				2.18781	2.18	2.12	1.56	2.08	2.52	2.02	3.6	2.95	2.49	1.39	1.8	1.03
comp58874_c0				1.05864	UGT				XP_003240755	PREDICTED: UDP-glucuronosyltransferase 1-7C-like [Acyrthosiphon pisum]	2813	521	499	1.38382e-84	182	281	2	1				1.11623e-08				4.63415	13.58	12.86	14.13	13.68	15.41	12.39	14.2	14.67	15.72	7.01	7.76	6.27
comp51183_c0				1.05833	P450	CYP4CS5	CYP4CS5	CYP4CS5	AEK21805	cytochrome P450 [Bemisia tabaci]	2536	245	245	3.30457e-114	212	212	-1	1				5.15245e-10				5.6213	16.1	15.36	15.06	15.3	15.57	18.86	27.19	27.63	23.55	11.81	12.64	12.53
comp51711_c0		1.04742			P450	CYP6DW3	CYP6DW3	CYP6DW3	AEK21823	cytochrome P450 [Bemisia tabaci]	3220	357	357	0	347	347	-1	1		1.08055e-06				5.55235			15.75	13.78	16.57	21.03	23.71	16.77	14.21	14.66	15.57	9.7	10.76	8.88
comp54598_c0		1.04389			P450	CYP4CS2	CYP4CS2	CYP4CS3	AEK21800	cytochrome P450 [Bemisia tabaci]	2432	466	467	1.19379e-129	239	323	-3	1		0.0108186				0.636051			0.73	0.72	0.62	0.95	1	0.68	0.6	0.9	1.06	0.36	0.57	0.32
comp50974_c1		1.03926			P450	CYP6CX1v1	CYP6CX	CYP6CX1	ACT68012	cytochrome P450 CYP6CX1v1 [Bemisia tabaci]	1400	518	239	5.66898e-133	234	236	1	1		7.5859e-06				4.68993			20.84	16.66	20.64	30.05	28.9	20.99	16.05	17.81	20.76	11.52	12.82	13.98
comp47612_c0		1.01802			P450	CYP4C64	CYP4C64	CYP4C64	AFP49818	cytochrome P450 [Bemisia tabaci]	3313	510	497	0	485	487	3	1		7.88341e-06				7.3707			35.85	33.76	41.81	64.85	83.49	61.12	31.81	33.27	36.52	29.76	31.24	40.85
comp49922_c0		1.00575			P450	CYP304H1v4	CYP304H1v4	CYP304H1v4	AFU86426	cytochrome P450 CYP304H1v4 [Laodelphax striatella]	2834	506	496	8.72501e-95	185	289	2	1		4.15716e-06				4.10586			6.73	6.06	6.43	9.24	8.97	7.21	7.63	7.92	9.35	3.91	4.06	4.51
