# Supplementary material for: Transcription analysis of neonicotinoid resistance in Mediterranean (MED) populations of B. tabaci reveal novel cytochrome P450s, but no nAChR mutations associated with the phenotype
Source: BMC Genomics. 2015 Nov 14;16:939. doi: 10.1186/s12864-015-2161-5 (PMC4647701; doi:10.1186/s12864-015-2161-5)
Supplement: Additional file 12: Table S7. — List of contigs encoding P450 genes in the B. tabaci transcriptome. (XLSX 48 kb) [file 12864_2015_2161_MOESM12_ESM.xlsx]

## Sheet: Sheet1
	Additional file 12_Table S7: List of contigs encoding P450 genes in the B. tabaci transcriptome
	contig	unigene	Q len	Q len aa	S len	Ali	identity	positive	GI	S def	name via blast NCBI*	BBH with P450s in tree**	Closest P450 in tree	p450 ipr specific motifs	is pfam00067
	comp49687_c0_seq3	comp49687_c0	2003	336	489	278	61	125	AFU86428	cytochrome P450 CYP417A2v2 [Laodelphax striatella]	CYP417A2v2	CYP4	CYP426A1	IPR001128,PF00067,	1
	comp49687_c0_seq2	comp49687_c0	1147	323	489	283	63	128	AFU86428	cytochrome P450 CYP417A2v2 [Laodelphax striatella]	CYP417A2v2	CYP417	CYP426A1	IPR001128,PF00067,	1
	comp53368_c0_seq4	comp53368_c0	2304	520	511	501	194	292	P29981	RecName: Full=Cytochrome P450 4C1; AltName: Full=CYPIVC1 >gi|155947|gb|AAA27819.1| cytochrome P450 [Blaberus discoidalis]	CYP4C1	CYP4	CLADE CYP4 alone	GO:0004497,IPR001128,IPR017972,PF00067,PS00086,	1
	comp59373_c0_seq2	comp59373_c0	2686	600	508	582	186	290	ABB86762	CYP4U3v1 [Reticulitermes flavipes]	CYP4U3v1	CYP4	CYP4C1	IPR001128,PF00067,	1
	comp973_c0_seq1	comp973_c0	447	75	311	75	61	71	AEK21836	cytochrome P450 [Bemisia tabaci]	CYP6DZ4	NOT IN TREE		IPR001128,IPR017972,PF00067,PS00086,	1
	comp2705_c0_seq1	comp2705_c0	756	251	510	242	84	147	XP_003246356	PREDICTED: cytochrome P450 4C1-like [Acyrthosiphon pisum]	CYP4C1-like		CYP4C1	IPR001128,PF00067,	1
	comp33028_c0_seq1	comp33028_c0	1583	477	500	466	232	330	XP_001951093	PREDICTED: probable cytochrome P450 303a1-like [Acyrthosiphon pisum]	CYP303a1-like	CYP303A1	CYP303A1	IPR001128,PF00067,	1
	comp33028_c0_seq2	comp33028_c0	1402	320	500	292	135	200	XP_001951093	PREDICTED: probable cytochrome P450 303a1-like [Acyrthosiphon pisum]	CYP303a1-like	CYP303A1	CYP303A1	IPR001128,PF00067,	1
	comp33028_c0_seq3	comp33028_c0	868	142	500	111	63	82	XP_001951093	PREDICTED: probable cytochrome P450 303a1-like [Acyrthosiphon pisum]	CYP303a1-like	CYP303A1	CYP303A1	IPR001128,PF00067,	1
	comp33028_c0_seq4	comp33028_c0	977	146	500	114	64	84	XP_001951093	PREDICTED: probable cytochrome P450 303a1-like [Acyrthosiphon pisum]	CYP303a1-like	CYP303A1	CYP303A1	IPR001128,PF00067,	1
	comp33028_c0_seq5	comp33028_c0	1158	256	500	211	118	159	XP_001951093	PREDICTED: probable cytochrome P450 303a1-like [Acyrthosiphon pisum]	CYP303a1-like	CYP303A1	CYP303A1	IPR001128,PF00067,	1
	comp40755_c0_seq1	comp40755_c0	793	249	466	213	91	127	AEK21800	cytochrome P450 [Bemisia tabaci]	CYP4CS2	CYP4CS2	CYP4CS3	GO:0004497,IPR001128,PF00067,	1
	comp40755_c0_seq2	comp40755_c0	271	90	235	60	38	49	AEK21801	cytochrome P450 [Bemisia tabaci]	CYP4CS3	NOT IN TREE
	comp43065_c0_seq1	comp43065_c0	1242	281	510	211	108	146	XP_003246356	PREDICTED: cytochrome P450 4C1-like [Acyrthosiphon pisum]	CYP4C1-like		CYP4C1	IPR001128,IPR017972,PF00067,PS00086,	1
	comp43434_c1_seq1	comp43434_c1	917	87	489	87	38	54	AFU86448	cytochrome P450 CYP417B1 [Laodelphax striatella] >gi|510813221|gb|AGN52780.1| cytochrome P450 [Laodelphax striatella]	CYP417B1	CYP417	CYP426A1	IPR001128,PF00067,	1
	comp44719_c0_seq1	comp44719_c0	952	107	532	80	50	64	AEK21827	cytochrome P450 [Bemisia tabaci]	CYP6CX4	CYP6	CYP6CX4
	comp44965_c0_seq1	comp44965_c0	2593	551	511	498	194	302	P29981	RecName: Full=Cytochrome P450 4C1; AltName: Full=CYPIVC1 >gi|155947|gb|AAA27819.1| cytochrome P450 [Blaberus discoidalis]	CYP4C1	NOT IN TREE		IPR001128,IPR017972,PF00067,PS00086,	1
	comp44965_c0_seq2	comp44965_c0	2574	551	511	498	194	302	P29981	RecName: Full=Cytochrome P450 4C1; AltName: Full=CYPIVC1 >gi|155947|gb|AAA27819.1| cytochrome P450 [Blaberus discoidalis]	CYP4C1	NOT IN TREE		IPR001128,IPR017972,PF00067,PS00086,	1
	comp49687_c0_seq5	comp49687_c0	1255	202	484	138	53	76	XP_002423839	cytochrome P450, putative [Pediculus humanus corporis] >gi|212507055|gb|EEB11101.1| cytochrome P450, putative [Pediculus humanus corporis]	CYP4G39	NOT IN TREE
	comp50040_c0_seq1	comp50040_c0	9152	524	521	521	472	472	ACA51846	cytochrome P450 YP6CM1vQ [Bemisia tabaci]	CYP6CM1vQ	CYP6CM1vQ	CYP6CM1vQ	IPR001128,IPR017972,PF00067,PS00086,	1
	comp50040_c0_seq2	comp50040_c0	8940	524	521	521	472	472	ACA51846	cytochrome P450 YP6CM1vQ [Bemisia tabaci]	CYP6CM1vQ	NOT IN TREE		IPR001128,IPR017972,PF00067,PS00086,	1
	comp51862_c0_seq1	comp51862_c0	426	62	524	54	53	54	AEK21825	cytochrome P450 [Bemisia tabaci]	CYP6CX2	NOT IN TREE
	comp51862_c0_seq2	comp51862_c0	2290	539	524	523	518	521	AEK21825	cytochrome P450 [Bemisia tabaci]	CYP6CX2	CYP6CX2	CYP6CX2	GO:0004497,IPR001128,IPR017972,PF00067,PS00086,	1
	comp52167_c1_seq1	comp52167_c1	355	118	199	117	103	103	AEK21817	cytochrome P450 [Bemisia tabaci]	CYP6DZ5	NOT IN TREE		GO:0004497,IPR001128,PF00067,	1
	comp52167_c1_seq3	comp52167_c1	1192	207	199	174	158	160	AEK21817	cytochrome P450 [Bemisia tabaci]	CYP6DZ5	CYP6DZ5	CYP6DZ5	GO:0004497,IPR001128,PF00067,	1
	comp52333_c1_seq1	comp52333_c1	1612	359	489	296	84	148	AFU86448	cytochrome P450 CYP417B1 [Laodelphax striatella] >gi|510813221|gb|AGN52780.1| cytochrome P450 [Laodelphax striatella]	CYP417B1	NOT IN TREE		IPR001128,PF00067,	1
	comp52333_c1_seq2	comp52333_c1	1942	358	489	326	103	177	AFU86428	cytochrome P450 CYP417A2v2 [Laodelphax striatella]	CYP417A2v2	NOT IN TREE		IPR001128,PF00067,	1
	comp52333_c1_seq4	comp52333_c1	2017	359	489	296	84	148	AFU86448	cytochrome P450 CYP417B1 [Laodelphax striatella] >gi|510813221|gb|AGN52780.1| cytochrome P450 [Laodelphax striatella]	CYP417B1	NOT IN TREE		IPR001128,PF00067,	1
	comp52333_c1_seq5	comp52333_c1	2024	541	489	481	153	257	AFU86448	cytochrome P450 CYP417B1 [Laodelphax striatella] >gi|510813221|gb|AGN52780.1| cytochrome P450 [Laodelphax striatella]	CYP417B1	NOT IN TREE		IPR001128,PF00067,	1
	comp52333_c1_seq6	comp52333_c1	2347	358	489	326	103	177	AFU86428	cytochrome P450 CYP417A2v2 [Laodelphax striatella]	CYP417A2v2	NOT IN TREE		IPR001128,PF00067,	1
	comp52333_c1_seq7	comp52333_c1	2429	541	489	481	153	257	AFU86448	cytochrome P450 CYP417B1 [Laodelphax striatella] >gi|510813221|gb|AGN52780.1| cytochrome P450 [Laodelphax striatella]	CYP417B1	NOT IN TREE		IPR001128,PF00067,	1
	comp52333_c1_seq8	comp52333_c1	2346	508	489	481	153	257	AFU86448	cytochrome P450 CYP417B1 [Laodelphax striatella] >gi|510813221|gb|AGN52780.1| cytochrome P450 [Laodelphax striatella]	CYP417B1	NOT IN TREE		IPR001128,PF00067,	1
	comp52333_c1_seq9	comp52333_c1	1934	326	489	296	84	148	AFU86448	cytochrome P450 CYP417B1 [Laodelphax striatella] >gi|510813221|gb|AGN52780.1| cytochrome P450 [Laodelphax striatella]	CYP417B1	NOT IN TREE		IPR001128,PF00067,	1
	comp52333_c1_seq10	comp52333_c1	2264	358	489	326	103	177	AFU86428	cytochrome P450 CYP417A2v2 [Laodelphax striatella]	CYP417A2v2	NOT IN TREE		IPR001128,PF00067,	1
	comp53457_c1_seq2	comp53457_c1	1203	146	466	135	132	133	AEK21800	cytochrome P450 [Bemisia tabaci]	CYP4CS2	CYP4CS2	CYP4CS2	IPR001128,PF00067,	1
	comp53977_c0_seq1	comp53977_c0	2577	552	428	428	414	414	AEK21811	cytochrome P450 [Bemisia tabaci]	CYP6DV4		CYP6DV4	IPR001128,IPR017972,PF00067,PS00086,	1
	comp53977_c0_seq2	comp53977_c0	2801	525	428	428	414	414	AEK21811	cytochrome P450 [Bemisia tabaci]	CYP6DV4	CYP6DV4	CYP6DV4	IPR001128,IPR017972,PF00067,PS00086,	1
	comp53977_c0_seq3	comp53977_c0	2786	525	428	428	414	414	AEK21811	cytochrome P450 [Bemisia tabaci]	CYP6DV4	NOT IN TREE		IPR001128,IPR017972,PF00067,PS00086,	1
	comp53977_c0_seq4	comp53977_c0	2592	552	428	428	414	414	AEK21811	cytochrome P450 [Bemisia tabaci]	CYP6DV4	NOT IN TREE		IPR001128,IPR017972,PF00067,PS00086,	1
	comp53977_c0_seq5	comp53977_c0	2729	525	428	428	414	414	AEK21811	cytochrome P450 [Bemisia tabaci]	CYP6DV4	NOT IN TREE		IPR001128,IPR017972,PF00067,PS00086,	1
	comp53977_c0_seq6	comp53977_c0	2714	525	428	428	414	414	AEK21811	cytochrome P450 [Bemisia tabaci]	CYP6DV4	NOT IN TREE		IPR001128,IPR017972,PF00067,PS00086,	1
	comp54291_c1_seq1	comp54291_c1	2311	529	214	214	212	212	AEK21816	cytochrome P450 [Bemisia tabaci]	CYP415A1	NOT IN TREE		GO:0004497,IPR001128,PF00067,	1
	comp54291_c1_seq2	comp54291_c1	2284	529	214	214	212	212	AEK21816	cytochrome P450 [Bemisia tabaci]	CYP415A1	NOT IN TREE		GO:0004497,IPR001128,PF00067,	1
	comp54417_c0_seq1	comp54417_c0	2199	434	258	263	229	231	AEK21802	cytochrome P450 [Bemisia tabaci]	CYP4CS4	CYP4CS4	CYP4CS4	IPR001128,PF00067,	1
	comp54417_c0_seq3	comp54417_c0	1665	434	258	263	229	231	AEK21802	cytochrome P450 [Bemisia tabaci]	CYP4CS4	NOT IN TREE		IPR001128,PF00067,	1
	comp54544_c0_seq1	comp54544_c0	1235	409	555	288	110	167	AFP49817	cytochrome P450 [Bemisia tabaci]	CYP6DZ7	CYP6	CYP6EN1	GO:0004497,IPR001128,PF00067,	1
	comp54544_c1_seq1	comp54544_c1	859	236	236	235	175	205	AEK21818	cytochrome P450 [Bemisia tabaci]	CYP6EN1	CYP6	CYP6EN1	GO:0004497,IPR001128,IPR017972,PF00067,PS00086,	1
	comp54598_c0_seq1	comp54598_c0	2432	513	466	467	239	323	AEK21800	cytochrome P450 [Bemisia tabaci]	CYP4CS2	CYP4CS2	CYP4CS3	IPR001128,PF00067,	1
	comp54598_c0_seq2	comp54598_c0	2420	513	466	467	239	323	AEK21800	cytochrome P450 [Bemisia tabaci]	CYP4CS2	NOT IN TREE		IPR001128,PF00067,	1
	comp55927_c2_seq1	comp55927_c2	4184	529	491	490	352	414	AEK21832	cytochrome P450 [Bemisia tabaci]	CYP6DB3	NOT IN TREE		IPR001128,IPR017972,PF00067,PS00086,	1
	comp55927_c2_seq7	comp55927_c2	8513	529	491	490	352	414	AEK21832	cytochrome P450 [Bemisia tabaci]	CYP6DB3	NOT IN TREE		IPR001128,IPR017972,PF00067,PS00086,	1
	comp55927_c2_seq9	comp55927_c2	4030	529	491	490	352	414	AEK21832	cytochrome P450 [Bemisia tabaci]	CYP6DB3	NOT IN TREE		IPR001128,IPR017972,PF00067,PS00086,	1
	comp55927_c2_seq12	comp55927_c2	6949	529	491	490	352	414	AEK21832	cytochrome P450 [Bemisia tabaci]	CYP6DB3	NOT IN TREE		IPR001128,IPR017972,PF00067,PS00086,	1
	comp55927_c2_seq16	comp55927_c2	2463	529	491	490	352	414	AEK21832	cytochrome P450 [Bemisia tabaci]	CYP6DB3	NOT IN TREE		IPR001128,IPR017972,PF00067,PS00086,	1
	comp55927_c2_seq17	comp55927_c2	3715	529	491	490	352	414	AEK21832	cytochrome P450 [Bemisia tabaci]	CYP6DB3	NOT IN TREE		IPR001128,IPR017972,PF00067,PS00086,	1
	comp55927_c2_seq18	comp55927_c2	3076	529	491	490	352	414	AEK21832	cytochrome P450 [Bemisia tabaci]	CYP6DB3	NOT IN TREE		IPR001128,IPR017972,PF00067,PS00086,	1
	comp55927_c2_seq28	comp55927_c2	3774	529	491	490	352	414	AEK21832	cytochrome P450 [Bemisia tabaci]	CYP6DB3	NOT IN TREE		IPR001128,IPR017972,PF00067,PS00086,	1
	comp55949_c6_seq1	comp55949_c6	1793	435	220	220	220	220	AEK21831	cytochrome P450 [Bemisia tabaci]	CYP315A1	NOT IN TREE		IPR001128,PF00067,	1
	comp55949_c6_seq2	comp55949_c6	1991	501	220	220	220	220	AEK21831	cytochrome P450 [Bemisia tabaci]	CYP315A1	NOT IN TREE		IPR001128,PF00067,	1
	comp55949_c6_seq3	comp55949_c6	1947	501	220	220	220	220	AEK21831	cytochrome P450 [Bemisia tabaci]	CYP315A1	NOT IN TREE		IPR001128,PF00067,	1
	comp55949_c6_seq4	comp55949_c6	1749	435	220	220	220	220	AEK21831	cytochrome P450 [Bemisia tabaci]	CYP315A1	NOT IN TREE		IPR001128,PF00067,	1
	comp55978_c2_seq1	comp55978_c2	2326	402	518	392	200	264	ACT78507	cytochrome P450 CYP6CX1v2 [Bemisia tabaci]	CYP6CX1v2	CYP6CX	CYP6CX1	IPR001128,PF00067,	1
	comp55978_c2_seq2	comp55978_c2	2872	527	518	527	293	383	ACT68012	cytochrome P450 CYP6CX1v1 [Bemisia tabaci]	CYP6CX1v1	CYP6CX	CYP6CX1	GO:0004497,IPR001128,IPR017972,PF00067,PS00086,	1
	comp55978_c2_seq3	comp55978_c2	2639	527	518	527	293	383	ACT68012	cytochrome P450 CYP6CX1v1 [Bemisia tabaci]	CYP6CX1v1	NOT IN TREE		GO:0004497,IPR001128,IPR017972,PF00067,PS00086,	1
	comp55978_c2_seq4	comp55978_c2	2093	402	518	392	200	264	ACT78507	cytochrome P450 CYP6CX1v2 [Bemisia tabaci]	CYP6CX1v2	NOT IN TREE		IPR001128,PF00067,	1
	comp55978_c2_seq5	comp55978_c2	2143	402	518	392	200	264	ACT78507	cytochrome P450 CYP6CX1v2 [Bemisia tabaci]	CYP6CX1v2	NOT IN TREE		IPR001128,PF00067,	1
	comp55978_c2_seq6	comp55978_c2	2689	527	518	527	293	383	ACT68012	cytochrome P450 CYP6CX1v1 [Bemisia tabaci]	CYP6CX1v1	NOT IN TREE		GO:0004497,IPR001128,IPR017972,PF00067,PS00086,	1
	comp55978_c2_seq7	comp55978_c2	1042	118	524	57	37	49	AEK21825	cytochrome P450 [Bemisia tabaci]	CYP6CX2	NOT IN TREE
	comp56809_c0_seq1	comp56809_c0	2765	471	518	468	205	310	ACT68012	cytochrome P450 CYP6CX1v1 [Bemisia tabaci]	CYP6CX1v1	NOT IN TREE		GO:0004497,IPR001128,IPR017972,PF00067,PS00086,	1
	comp56809_c0_seq4	comp56809_c0	1429	473	518	473	208	314	ACT68012	cytochrome P450 CYP6CX1v1 [Bemisia tabaci]	CYP6CX1v1	CYP6CX	CYP6CX	GO:0004497,IPR001128,IPR017972,PF00067,PS00086,	1
	comp56926_c0_seq1	comp56926_c0	1809	527	489	470	145	249	AFU86448	cytochrome P450 CYP417B1 [Laodelphax striatella] >gi|510813221|gb|AGN52780.1| cytochrome P450 [Laodelphax striatella]	CYP417B1	CYP417	CYP426A1	IPR001128,PF00067,	1
	comp56926_c0_seq2	comp56926_c0	680	158	489	152	67	99	AFU86477	cytochrome P450 CYP439A1v3 [Laodelphax striatella]	CYP439A1v3		CYP426A1	GO:0004497,IPR001128,PF00067,	1
	comp56926_c0_seq3	comp56926_c0	527	175	527	160	46	80	XP_005149111	PREDICTED: cytochrome P450 4V2-like [Melopsittacus undulatus]	CYP4V2-like	CYP4	CYP426A1	IPR001128,PF00067,	1
	comp56926_c0_seq4	comp56926_c0	731	133	489	169	67	99	AFU86477	cytochrome P450 CYP439A1v3 [Laodelphax striatella]	CYP439A1v3		CYP426A1	IPR001128,PF00067,	1
	comp57355_c0_seq1	comp57355_c0	1259	405	489	394	101	190	AFU86448	cytochrome P450 CYP417B1 [Laodelphax striatella] >gi|510813221|gb|AGN52780.1| cytochrome P450 [Laodelphax striatella]	CYP417B1	NOT IN TREE		IPR001128,PF00067,	1
	comp57355_c0_seq2	comp57355_c0	1058	338	489	330	79	151	AFU86448	cytochrome P450 CYP417B1 [Laodelphax striatella] >gi|510813221|gb|AGN52780.1| cytochrome P450 [Laodelphax striatella]	CYP417B1	NOT IN TREE		IPR001128,PF00067,	1
	comp57355_c0_seq4	comp57355_c0	1319	425	489	417	109	204	AFU86448	cytochrome P450 CYP417B1 [Laodelphax striatella] >gi|510813221|gb|AGN52780.1| cytochrome P450 [Laodelphax striatella]	CYP417B1	NOT IN TREE		IPR001128,PF00067,	1
	comp57355_c0_seq5	comp57355_c0	1580	510	489	502	146	258	AFU86448	cytochrome P450 CYP417B1 [Laodelphax striatella] >gi|510813221|gb|AGN52780.1| cytochrome P450 [Laodelphax striatella]	CYP417B1	CYP417	CYP426A1	IPR001128,PF00067,	1
	comp57355_c0_seq7	comp57355_c0	1622	510	489	502	145	258	AFU86448	cytochrome P450 CYP417B1 [Laodelphax striatella] >gi|510813221|gb|AGN52780.1| cytochrome P450 [Laodelphax striatella]	CYP417B1	NOT IN TREE		IPR001128,PF00067,	1
	comp57969_c113_seq1	comp57969_c113	2259	589	473	473	446	447	AEK21828	cytochrome P450 [Bemisia tabaci]	CYP6CX5	CYP6CX5	CYP6CX5	IPR001128,IPR017972,PF00067,PS00086,	1
	comp57969_c124_seq2	comp57969_c124	2246	518	358	358	338	341	AEK21826	cytochrome P450 [Bemisia tabaci]	CYP6CX3	NOT IN TREE		IPR001128,IPR017972,PF00067,PS00086,	1
	comp57969_c113_seq3	comp57969_c113	2070	589	473	473	441	444	AEK21828	cytochrome P450 [Bemisia tabaci]	CYP6CX5	CYP6CX5	CYP6CX5	IPR001128,IPR017972,PF00067,PS00086,	1
	comp57969_c124_seq4	comp57969_c124	2120	542	358	358	338	341	AEK21826	cytochrome P450 [Bemisia tabaci]	CYP6CX3	CYP6CX3	CYP6CX3	IPR001128,IPR017972,PF00067,PS00086,	1
	comp57969_c4_seq1	comp57969_c4	1186	321	524	315	241	286	AEK21825	cytochrome P450 [Bemisia tabaci]	CYP6CX2	CYP6CX	CYP6CX2	GO:0004497,IPR001128,IPR017972,PF00067,PS00086,	1
	comp57984_c0_seq1	comp57984_c0	1485	478	357	342	216	262	AEK21823	cytochrome P450 [Bemisia tabaci]	CYP6DW3		CYP6DW	IPR001128,IPR017972,PF00067,PS00086,	1
	comp57984_c0_seq2	comp57984_c0	2449	378	278	196	127	155	AEK21813	cytochrome P450 [Bemisia tabaci]	CYP6DW2	NOT IN TREE		IPR001128,PF00067,	1
	comp57984_c0_seq3	comp57984_c0	1257	402	357	137	88	99	AEK21823	cytochrome P450 [Bemisia tabaci]	CYP6DW3		CYP6DW	GO:0004497,IPR001128,IPR017972,PF00067,PS00086,	1
	comp57984_c0_seq4	comp57984_c0	2462	528	357	342	216	262	AEK21823	cytochrome P450 [Bemisia tabaci]	CYP6DW3		CYP6DW	IPR001128,IPR017972,PF00067,PS00086,	1
	comp57984_c0_seq5	comp57984_c0	2234	452	357	137	88	99	AEK21823	cytochrome P450 [Bemisia tabaci]	CYP6DW3		CYP6DW	GO:0004497,IPR001128,IPR017972,PF00067,PS00086,	1
	comp57984_c0_seq6	comp57984_c0	1472	328	278	196	127	155	AEK21813	cytochrome P450 [Bemisia tabaci]	CYP6DW2	NOT IN TREE		IPR001128,PF00067,	1
	comp58032_c0_seq1	comp58032_c0	1875	510	555	543	178	286	AFP49817	cytochrome P450 [Bemisia tabaci]	CYP6DZ7	NOT IN TREE		IPR001128,IPR017972,PF00067,PS00086,	1
	comp58032_c0_seq3	comp58032_c0	1400	391	555	446	145	229	AFP49817	cytochrome P450 [Bemisia tabaci]	CYP6DZ7	NOT IN TREE		IPR001128,IPR017972,PF00067,PS00086,	1
	comp58032_c0_seq4	comp58032_c0	1784	524	555	543	175	279	AFP49817	cytochrome P450 [Bemisia tabaci]	CYP6DZ7	NOT IN TREE		IPR001128,IPR017972,PF00067,PS00086,	1
	comp58032_c0_seq6	comp58032_c0	1818	491	555	543	175	279	AFP49817	cytochrome P450 [Bemisia tabaci]	CYP6DZ7	NOT IN TREE		IPR001128,IPR017972,PF00067,PS00086,	1
	comp58032_c0_seq7	comp58032_c0	1842	543	555	538	176	282	AFP49817	cytochrome P450 [Bemisia tabaci]	CYP6DZ7	NOT IN TREE		IPR001128,IPR017972,PF00067,PS00086,	1
	comp58032_c0_seq9	comp58032_c0	1876	510	555	538	176	282	AFP49817	cytochrome P450 [Bemisia tabaci]	CYP6DZ7	NOT IN TREE		IPR001128,IPR017972,PF00067,PS00086,	1
	comp58032_c0_seq10	comp58032_c0	1457	410	555	446	148	236	AFP49817	cytochrome P450 [Bemisia tabaci]	CYP6DZ7	NOT IN TREE		IPR001128,IPR017972,PF00067,PS00086,	1
	comp58032_c0_seq12	comp58032_c0	915	210	505	184	55	96	XP_001649312	cytochrome P450 [Aedes aegypti] >gi|108868840|gb|EAT33065.1| AAEL014678-PA [Aedes aegypti]	CYP6F2	NOT IN TREE		IPR001128,PF00067,	1
	comp58032_c0_seq13	comp58032_c0	1747	512	555	543	178	286	AFP49817	cytochrome P450 [Bemisia tabaci]	CYP6DZ7	NOT IN TREE		IPR001128,IPR017972,PF00067,PS00086,	1
	comp58032_c0_seq14	comp58032_c0	1401	391	555	441	143	225	AFP49817	cytochrome P450 [Bemisia tabaci]	CYP6DZ7	NOT IN TREE		IPR001128,IPR017972,PF00067,PS00086,	1
	comp58032_c0_seq15	comp58032_c0	1690	493	555	543	175	279	AFP49817	cytochrome P450 [Bemisia tabaci]	CYP6DZ7	NOT IN TREE		IPR001128,IPR017972,PF00067,PS00086,	1
	comp58032_c0_seq16	comp58032_c0	1205	312	555	281	89	146	AFP49817	cytochrome P450 [Bemisia tabaci]	CYP6DZ7	NOT IN TREE		IPR001128,PF00067,	1
	comp58032_c0_seq17	comp58032_c0	1691	493	555	538	173	275	AFP49817	cytochrome P450 [Bemisia tabaci]	CYP6DZ7	NOT IN TREE		IPR001128,IPR017972,PF00067,PS00086,	1
	comp58032_c0_seq18	comp58032_c0	1841	543	555	543	178	286	AFP49817	cytochrome P450 [Bemisia tabaci]	CYP6DZ7	NOT IN TREE		IPR001128,IPR017972,PF00067,PS00086,	1
	comp58032_c0_seq19	comp58032_c0	1819	491	555	538	173	275	AFP49817	cytochrome P450 [Bemisia tabaci]	CYP6DZ7	NOT IN TREE		IPR001128,IPR017972,PF00067,PS00086,	1
	comp58032_c0_seq20	comp58032_c0	1458	410	555	441	146	232	AFP49817	cytochrome P450 [Bemisia tabaci]	CYP6DZ7	NOT IN TREE		IPR001128,IPR017972,PF00067,PS00086,	1
	comp58032_c0_seq22	comp58032_c0	1333	310	555	281	89	146	AFP49817	cytochrome P450 [Bemisia tabaci]	CYP6DZ7	NOT IN TREE		IPR001128,PF00067,	1
	comp58032_c0_seq23	comp58032_c0	1748	512	555	538	176	282	AFP49817	cytochrome P450 [Bemisia tabaci]	CYP6DZ7	NOT IN TREE		IPR001128,IPR017972,PF00067,PS00086,	1
	comp58032_c0_seq24	comp58032_c0	1785	524	555	538	173	275	AFP49817	cytochrome P450 [Bemisia tabaci]	CYP6DZ7	NOT IN TREE		IPR001128,IPR017972,PF00067,PS00086,	1
	comp58032_c0_seq25	comp58032_c0	1299	343	555	281	89	146	AFP49817	cytochrome P450 [Bemisia tabaci]	CYP6DZ7	CYP6	CYP6DZ	IPR001128,PF00067,	1
	comp58084_c0_seq1	comp58084_c0	1569	485	228	227	165	186	AEK21803	cytochrome P450 [Bemisia tabaci]	CYP402C1	CYP402C1	CYP402C	IPR001128,IPR017972,PF00067,PS00086,	1
	comp58084_c0_seq2	comp58084_c0	1558	481	228	226	140	172	AEK21803	cytochrome P450 [Bemisia tabaci]	CYP402C1	CYP402C1	CYP402C	GO:0004497,IPR001128,IPR017972,PF00067,PS00086,	1
	comp58084_c0_seq3	comp58084_c0	640	175	509	134	39	67	NP_001165996	cytochrome P450 6AQ5 [Nasonia vitripennis]	CYP6AQ5	CYP6	CYP402C	IPR001128,
	comp58084_c0_seq4	comp58084_c0	2097	482	228	227	165	186	AEK21803	cytochrome P450 [Bemisia tabaci]	CYP402C1	NOT IN TREE		IPR001128,IPR017972,PF00067,PS00086,	1
	comp58084_c0_seq5	comp58084_c0	2086	478	228	226	140	172	AEK21803	cytochrome P450 [Bemisia tabaci]	CYP402C1	NOT IN TREE		GO:0004497,IPR001128,IPR017972,PF00067,PS00086,	1
	comp58225_c0_seq2	comp58225_c0	1358	235	545	213	86	129	XP_001951034	PREDICTED: cytochrome P450 4C1-like [Acyrthosiphon pisum]	CYP4C1-like		CYP4C|4G	GO:0004497,IPR001128,PF00067,	1
	comp58225_c0_seq3	comp58225_c0	794	183	664	92	50	68	XP_001952439	PREDICTED: cytochrome P450 4C1-like [Acyrthosiphon pisum]	CYP4C1-like	CYP4	CYP4C|4G	IPR001128,PF00067,	1
	comp58225_c0_seq4	comp58225_c0	1252	274	545	235	93	139	XP_001951034	PREDICTED: cytochrome P450 4C1-like [Acyrthosiphon pisum]	CYP4C1-like		CYP4C|4G	GO:0004497,IPR001128,PF00067,	1
	comp58225_c0_seq5	comp58225_c0	1424	235	545	213	86	129	XP_001951034	PREDICTED: cytochrome P450 4C1-like [Acyrthosiphon pisum]	CYP4C1-like	NOT IN TREE		GO:0004497,IPR001128,PF00067,	1
	comp58225_c0_seq6	comp58225_c0	2856	522	545	513	203	318	XP_001951034	PREDICTED: cytochrome P450 4C1-like [Acyrthosiphon pisum]	CYP4C1-like		CYP4C|4G	IPR001128,IPR017972,PF00067,PS00086,	1
	comp58225_c0_seq7	comp58225_c0	2790	522	545	513	203	318	XP_001951034	PREDICTED: cytochrome P450 4C1-like [Acyrthosiphon pisum]	CYP4C1-like	NOT IN TREE		IPR001128,IPR017972,PF00067,PS00086,	1
	comp58225_c0_seq8	comp58225_c0	1717	406	545	397	151	232	XP_001951034	PREDICTED: cytochrome P450 4C1-like [Acyrthosiphon pisum]	CYP4C1-like		CYP4C|4G	IPR001128,PF00067,	1
	comp58225_c0_seq9	comp58225_c0	1791	406	545	397	151	232	XP_001951034	PREDICTED: cytochrome P450 4C1-like [Acyrthosiphon pisum]	CYP4C1-like	NOT IN TREE		IPR001128,PF00067,	1
	comp58225_c0_seq10	comp58225_c0	2930	522	545	513	203	318	XP_001951034	PREDICTED: cytochrome P450 4C1-like [Acyrthosiphon pisum]	CYP4C1-like	NOT IN TREE		IPR001128,IPR017972,PF00067,PS00086,	1
	comp58225_c0_seq11	comp58225_c0	820	271	545	272	87	152	XP_001951034	PREDICTED: cytochrome P450 4C1-like [Acyrthosiphon pisum]	CYP4C1-like	NOT IN TREE		IPR001128,PF00067,	1
	comp58225_c0_seq12	comp58225_c0	1141	235	545	213	86	129	XP_001951034	PREDICTED: cytochrome P450 4C1-like [Acyrthosiphon pisum]	CYP4C1-like	NOT IN TREE		GO:0004497,IPR001128,PF00067,	1
	comp58225_c0_seq13	comp58225_c0	1959	387	512	390	151	240	XP_001951829	PREDICTED: cytochrome P450 4C1-like [Acyrthosiphon pisum]	CYP4C1-like	NOT IN TREE		GO:0004497,IPR001128,IPR017972,PF00067,PS00086,	1
	comp58225_c0_seq14	comp58225_c0	1035	274	545	235	93	139	XP_001951034	PREDICTED: cytochrome P450 4C1-like [Acyrthosiphon pisum]	CYP4C1-like	NOT IN TREE		GO:0004497,IPR001128,PF00067,	1
	comp58225_c0_seq15	comp58225_c0	1498	235	545	213	86	129	XP_001951034	PREDICTED: cytochrome P450 4C1-like [Acyrthosiphon pisum]	CYP4C1-like	NOT IN TREE		GO:0004497,IPR001128,PF00067,	1
	comp58225_c0_seq16	comp58225_c0	1392	274	545	235	93	139	XP_001951034	PREDICTED: cytochrome P450 4C1-like [Acyrthosiphon pisum]	CYP4C1-like	NOT IN TREE		GO:0004497,IPR001128,PF00067,	1
	comp58225_c0_seq17	comp58225_c0	202	67	287	67	35	45	XP_001947822	PREDICTED: cytochrome P450 4g15-like [Acyrthosiphon pisum]	CYP4G15	NOT IN TREE		GO:0004497,IPR001128,PF00067,	1
	comp58225_c0_seq18	comp58225_c0	1434	406	545	397	151	232	XP_001951034	PREDICTED: cytochrome P450 4C1-like [Acyrthosiphon pisum]	CYP4C1-like	NOT IN TREE		IPR001128,PF00067,	1
	comp58225_c0_seq19	comp58225_c0	1318	274	545	235	93	139	XP_001951034	PREDICTED: cytochrome P450 4C1-like [Acyrthosiphon pisum]	CYP4C1-like	NOT IN TREE		GO:0004497,IPR001128,PF00067,	1
	comp58225_c0_seq20	comp58225_c0	1651	406	545	397	151	232	XP_001951034	PREDICTED: cytochrome P450 4C1-like [Acyrthosiphon pisum]	CYP4C1-like		CYP4C|4G	IPR001128,PF00067,	1
	comp58225_c0_seq21	comp58225_c0	2573	522	545	513	203	318	XP_001951034	PREDICTED: cytochrome P450 4C1-like [Acyrthosiphon pisum]	CYP4C1-like	NOT IN TREE		IPR001128,IPR017972,PF00067,PS00086,	1
	comp58441_c0_seq1	comp58441_c0	964	228	312	213	212	213	AEK21830	cytochrome P450 [Bemisia tabaci]	CYP6EQ1	NOT IN TREE		GO:0004497,IPR001128,IPR017972,PF00067,PS00086,	1
	comp58441_c0_seq2	comp58441_c0	1844	542	312	312	305	309	AEK21830	cytochrome P450 [Bemisia tabaci]	CYP6EQ1	NOT IN TREE		GO:0004497,IPR001128,IPR017972,PF00067,PS00086,	1
	comp58441_c0_seq3	comp58441_c0	1152	353	532	341	157	212	AEK21827	cytochrome P450 [Bemisia tabaci]	CYP6CX4	NOT IN TREE		GO:0004497,IPR001128,PF00067,	1
	comp58441_c0_seq4	comp58441_c0	889	228	312	213	212	213	AEK21830	cytochrome P450 [Bemisia tabaci]	CYP6EQ1	NOT IN TREE		GO:0004497,IPR001128,IPR017972,PF00067,PS00086,	1
	comp58441_c0_seq5	comp58441_c0	1919	542	312	312	305	309	AEK21830	cytochrome P450 [Bemisia tabaci]	CYP6EQ1	NOT IN TREE		GO:0004497,IPR001128,IPR017972,PF00067,PS00086,	1
	comp58503_c0_seq1	comp58503_c0	2099	529	518	522	267	366	ACT68012	cytochrome P450 CYP6CX1v1 [Bemisia tabaci]	CYP6CX1v1	NOT IN TREE		GO:0004497,IPR001128,IPR017972,PF00067,PS00086,	1
	comp58503_c0_seq2	comp58503_c0	2111	533	518	525	269	367	ACT68012	cytochrome P450 CYP6CX1v1 [Bemisia tabaci]	CYP6CX1v1	CYP6CX	CYP6EQ1	GO:0004497,IPR001128,IPR017972,PF00067,PS00086,	1
	comp58771_c1_seq5	comp58771_c1	741	190	228	58	37	48	AEK21803	cytochrome P450 [Bemisia tabaci]	CYP402C1	NOT IN TREE		IPR001128,
	comp58771_c1_seq10	comp58771_c1	1200	190	228	58	37	48	AEK21803	cytochrome P450 [Bemisia tabaci]	CYP402C1	NOT IN TREE		IPR001128,
	comp59429_c0_seq1	comp59429_c0	2018	479	512	456	198	286	XP_001951829	PREDICTED: cytochrome P450 4C1-like [Acyrthosiphon pisum]	CYP4C1-like		CYP4C|4G	IPR001128,IPR017972,PF00067,PS00086,	1
	comp59429_c0_seq2	comp59429_c0	2077	284	512	194	105	144	XP_001951829	PREDICTED: cytochrome P450 4C1-like [Acyrthosiphon pisum]	CYP4C1-like	NOT IN TREE		IPR001128,PF00067,	1
	comp59429_c0_seq3	comp59429_c0	2150	468	512	471	202	291	XP_001951829	PREDICTED: cytochrome P450 4C1-like [Acyrthosiphon pisum]	CYP4C1-like		CYP4C|4G	IPR001128,IPR017972,PF00067,PS00086,	1
	comp59429_c0_seq4	comp59429_c0	2004	230	512	194	105	144	XP_001951829	PREDICTED: cytochrome P450 4C1-like [Acyrthosiphon pisum]	CYP4C1-like		CYP4C|4G	IPR001128,IPR017972,PF00067,PS00086,	1
	comp59429_c0_seq5	comp59429_c0	1190	224	512	194	105	144	XP_001951829	PREDICTED: cytochrome P450 4C1-like [Acyrthosiphon pisum]	CYP4C1-like		CYP4C|4G	IPR001128,IPR017972,PF00067,PS00086,	1
	comp59429_c0_seq6	comp59429_c0	2223	532	512	501	218	312	XP_001951829	PREDICTED: cytochrome P450 4C1-like [Acyrthosiphon pisum]	CYP4C1-like		CYP4C|4G	IPR001128,IPR017972,PF00067,PS00086,	1
	comp59429_c0_seq7	comp59429_c0	783	89	512	81	50	64	XP_001951829	PREDICTED: cytochrome P450 4C1-like [Acyrthosiphon pisum]	CYP4C1-like	NOT IN TREE		IPR001128,IPR017972,PF00067,PS00086,	1
	comp59429_c0_seq8	comp59429_c0	1872	231	512	194	105	144	XP_001951829	PREDICTED: cytochrome P450 4C1-like [Acyrthosiphon pisum]	CYP4C1-like	NOT IN TREE		IPR001128,PF00067,	1
	comp59429_c0_seq9	comp59429_c0	2355	551	512	501	218	312	XP_001951829	PREDICTED: cytochrome P450 4C1-like [Acyrthosiphon pisum]	CYP4C1-like		CYP4C|4G	IPR001128,IPR017972,PF00067,PS00086,	1
	comp59429_c0_seq10	comp59429_c0	1336	270	250	249	123	172	XP_003241523	PREDICTED: cytochrome P450 4g15-like [Acyrthosiphon pisum]	CYP4G15		CYP4C|4G	IPR001128,IPR017972,PF00067,PS00086,	1
	comp59429_c0_seq11	comp59429_c0	2209	303	512	194	105	144	XP_001951829	PREDICTED: cytochrome P450 4C1-like [Acyrthosiphon pisum]	CYP4C1-like	NOT IN TREE		IPR001128,PF00067,	1
	comp60087_c0_seq1	comp60087_c0	1634	404	435	315	312	312	AEK21812	cytochrome P450 [Bemisia tabaci]	CYP6DV5	NOT IN TREE		GO:0004497,IPR001128,PF00067,	1
	comp60087_c0_seq2	comp60087_c0	1062	213	435	124	122	123	AEK21812	cytochrome P450 [Bemisia tabaci]	CYP6DV5	NOT IN TREE		GO:0004497,IPR001128,PF00067,	1
	comp60087_c0_seq3	comp60087_c0	2647	524	435	435	429	431	AEK21812	cytochrome P450 [Bemisia tabaci]	CYP6DV5	CYP6DV5	CYP6DV5	IPR001128,IPR017972,PF00067,PS00086,	1
	comp60087_c0_seq5	comp60087_c0	2655	524	435	435	429	431	AEK21812	cytochrome P450 [Bemisia tabaci]	CYP6DV5	NOT IN TREE		IPR001128,IPR017972,PF00067,PS00086,	1
	comp61334_c0_seq1	comp61334_c0	1630	134	500	105	69	82	XP_001951093	PREDICTED: probable cytochrome P450 303a1-like [Acyrthosiphon pisum]	CYP303a1-like	CYP303A1	CYP303A1	IPR001128,IPR017972,PF00067,PS00086,	1
	comp62212_c0_seq1	comp62212_c0	1995	525	489	508	138	259	AFU86448	cytochrome P450 CYP417B1 [Laodelphax striatella] >gi|510813221|gb|AGN52780.1| cytochrome P450 [Laodelphax striatella]	CYP417B1	CYP417	CYP426A1	IPR001128,IPR017972,PF00067,PS00086,	1
	comp65767_c0_seq1	comp65767_c0	654	215	489	209	76	126	AFU86448	cytochrome P450 CYP417B1 [Laodelphax striatella] >gi|510813221|gb|AGN52780.1| cytochrome P450 [Laodelphax striatella]	CYP417B1	CYP417	CYP426A1	IPR001128,PF00067,	1
	comp973_c1_seq1	comp973_c1	778	259	311	239	141	169	AEK21836	cytochrome P450 [Bemisia tabaci]	CYP6DZ4	CYP6DZ4	CYP6DZ4	IPR001128,PF00067,	1
	comp7594_c0_seq1	comp7594_c0	523	148	466	105	55	68	AEK21800	cytochrome P450 [Bemisia tabaci]	CYP4CS2	CYP4CS2	CYP4CS4	IPR001128,PF00067,	1
	comp9885_c1_seq1	comp9885_c1	381	126	506	76	53	66	EFN78456	Cytochrome P450 307a1 [Harpegnathos saltator]	CYP307a1	CYP307A1	CYP307A1	IPR001128,PF00067,	1
	comp14023_c0_seq1	comp14023_c0	231	62	228	64	44	53	AEK21803	cytochrome P450 [Bemisia tabaci]	CYP402C1	NOT IN TREE		IPR001128,
	comp14090_c0_seq1	comp14090_c0	920	306	740	299	74	133	XP_970992	PREDICTED: similar to cytochrome p450 family protein 44A1 [Tribolium castaneum]	CYP44A1	CYP6	CYP402C	IPR001128,
	comp18340_c0_seq1	comp18340_c0	452	87	494	75	47	55	XP_002431658	cytochrome P-450, putative [Pediculus humanus corporis] >gi|212516966|gb|EEB18920.1| cytochrome P-450, putative [Pediculus humanus corporis]		NOT IN TREE		IPR001128,
	comp20805_c0_seq1	comp20805_c0	272	44	210	36	32	35	AEK21804	cytochrome P450 [Bemisia tabaci]	CYP402C2	NOT IN TREE
	comp26590_c0_seq1	comp26590_c0	747	230	489	202	75	121	AFU86448	cytochrome P450 CYP417B1 [Laodelphax striatella] >gi|510813221|gb|AGN52780.1| cytochrome P450 [Laodelphax striatella]	CYP417B1	CYP417	CYP426A1	IPR001128,IPR017972,PF00067,PS00086,	1
	comp28439_c0_seq1	comp28439_c0	206	68	466	68	52	58	AEK21800	cytochrome P450 [Bemisia tabaci]	CYP4CS2	NOT IN TREE		IPR001128,PF00067,	1
	comp29871_c0_seq1	comp29871_c0	908	276	489	311	89	167	AFU86448	cytochrome P450 CYP417B1 [Laodelphax striatella] >gi|510813221|gb|AGN52780.1| cytochrome P450 [Laodelphax striatella]	CYP417B1	CYP417	CYP426A1	IPR001128,PF00067,	1
	comp34192_c0_seq1	comp34192_c0	2709	533	522	485	213	311	EKC33403	Putative cytochrome P450 CYP44 [Crassostrea gigas]	CYP44		CYP314A1	IPR001128,PF00067,	1
	comp34192_c0_seq2	comp34192_c0	2534	301	522	240	94	141	EKC33403	Putative cytochrome P450 CYP44 [Crassostrea gigas]	CYP44	NOT IN TREE		IPR001128,PF00067,	1
	comp38199_c0_seq1	comp38199_c0	1978	514	227	227	226	227	AEK21834	cytochrome P450 [Bemisia tabaci]	CYP306A1	CYP306A1	CYP306A1	IPR001128,PF00067,	1
	comp39032_c0_seq1	comp39032_c0	357	118	228	66	41	50	AEK21803	cytochrome P450 [Bemisia tabaci]	CYP402C1	CYP402C1	CYP402C2	IPR001128,
	comp39467_c0_seq1	comp39467_c0	920	306	497	244	70	121	AAC69184	corpora allata cytochrome P450 [Diploptera punctata]	CYP4C7	CYP4	CYP426A1	IPR001128,PF00067,	1
	comp40655_c0_seq1	comp40655_c0	1367	455	489	425	130	223	AFU86428	cytochrome P450 CYP417A2v2 [Laodelphax striatella]	CYP417A2v2	CYP417	CYP426A1	IPR001128,PF00067,	1
	comp40755_c1_seq1	comp40755_c1	1080	269	466	260	136	191	AEK21800	cytochrome P450 [Bemisia tabaci]	CYP4CS2	CYP4CS2	CYP4CS3	IPR001128,PF00067,	1
	comp40755_c1_seq2	comp40755_c1	1067	265	466	224	126	171	AEK21800	cytochrome P450 [Bemisia tabaci]	CYP4CS2	CYP4CS2	CYP4CS3	IPR001128,PF00067,	1
	comp42433_c0_seq1	comp42433_c0	1835	299	466	281	140	190	AEK21800	cytochrome P450 [Bemisia tabaci]	CYP4CS2	NOT IN TREE		GO:0004497,IPR001128,IPR017972,PF00067,PS00086,	1
	comp42433_c0_seq2	comp42433_c0	1905	539	466	472	220	315	AEK21800	cytochrome P450 [Bemisia tabaci]	CYP4CS2	CYP4CS2	CYP4CS2	GO:0004497,IPR001128,IPR017972,PF00067,PS00086,	1
	comp44330_c0_seq1	comp44330_c0	1680	248	489	221	75	135	AFU86448	cytochrome P450 CYP417B1 [Laodelphax striatella] >gi|510813221|gb|AGN52780.1| cytochrome P450 [Laodelphax striatella]	CYP417B1	NOT IN TREE		IPR001128,PF00067,	1
	comp44330_c0_seq2	comp44330_c0	1607	374	489	377	109	198	AFU86448	cytochrome P450 CYP417B1 [Laodelphax striatella] >gi|510813221|gb|AGN52780.1| cytochrome P450 [Laodelphax striatella]	CYP417B1	CYP417	CYP4CS2	IPR001128,PF00067,	1
	comp44605_c0_seq1	comp44605_c0	2107	553	555	528	329	411	AFP49817	cytochrome P450 [Bemisia tabaci]	CYP6DZ7	CYP6	CYP6DZ4	IPR001128,IPR017972,PF00067,PS00086,	1
	comp44719_c1_seq1	comp44719_c1	1817	385	532	385	302	343	AEK21827	cytochrome P450 [Bemisia tabaci]	CYP6CX4	CYP6	CYP6CX4	GO:0004497,IPR001128,IPR017972,PF00067,PS00086,	1
	comp45484_c0_seq1	comp45484_c0	1084	275	252	244	108	155	AEK21820	cytochrome P450 [Bemisia tabaci]	CYP402D1	CYP402D1	CYP402D1	IPR001128,PF00067,	1
	comp45484_c0_seq2	comp45484_c0	1080	198	210	99	49	70	AEK21804	cytochrome P450 [Bemisia tabaci]	CYP402C2	CYP402D1	CYP402D1	IPR001128,PF00067,	1
	comp45791_c1_seq1	comp45791_c1	1883	547	489	497	142	257	AFU86448	cytochrome P450 CYP417B1 [Laodelphax striatella] >gi|510813221|gb|AGN52780.1| cytochrome P450 [Laodelphax striatella]	CYP417B1	CYP417	CYP426A1	IPR001128,PF00067,	1
	comp47069_c0_seq1	comp47069_c0	1318	393	532	388	160	241	AEK21827	cytochrome P450 [Bemisia tabaci]	CYP6CX4	CYP6	CYPCX|EQ	IPR001128,PF00067,	1
	comp47069_c0_seq2	comp47069_c0	1484	416	532	384	153	234	AEK21827	cytochrome P450 [Bemisia tabaci]	CYP6CX4	CYP6	CYPCX|EQ	IPR001128,PF00067,	1
	comp47069_c0_seq3	comp47069_c0	811	150	518	141	81	104	ACT68012	cytochrome P450 CYP6CX1v1 [Bemisia tabaci]	CYP6CX1v1	CYP6CX	CYPCX|EQ	GO:0004497,IPR001128,IPR017972,PF00067,PS00086,	1
	comp47423_c0_seq2	comp47423_c0	600	174	502	174	56	88	CAQ57674	cytochrome P450 [Nilaparvata lugens]	CYP4C61	CYP4	CYP426A1	IPR001128,PF00067,	1
	comp47423_c0_seq5	comp47423_c0	721	138	489	81	36	51	AFU86477	cytochrome P450 CYP439A1v3 [Laodelphax striatella]	CYP439A1v3		CYP426A1	IPR001128,IPR017972,PF00067,PS00086,	1
	comp47612_c0_seq1	comp47612_c0	3313	517	510	497	485	487	AFP49818	cytochrome P450 [Bemisia tabaci]	CYP4C64	CYP4C64	CYP4C64	IPR001128,IPR017972,PF00067,PS00086,	1
	comp47807_c0_seq1	comp47807_c0	990	330	500	331	239	280	XP_001951093	PREDICTED: probable cytochrome P450 303a1-like [Acyrthosiphon pisum]	CYP303a1-like	CYP303A1	CYP303A1	IPR001128,PF00067,	1
	comp48143_c1_seq1	comp48143_c1	2690	512	278	278	261	261	AEK21813	cytochrome P450 [Bemisia tabaci]	CYP6DW2	CYP6DW2	CYP6DW2	IPR001128,IPR017972,PF00067,PS00086,	1
	comp48497_c0_seq1	comp48497_c0	2192	326	466	279	144	193	AEK21800	cytochrome P450 [Bemisia tabaci]	CYP4CS2	NOT IN TREE		IPR001128,PF00067,	1
	comp48497_c0_seq2	comp48497_c0	2145	520	466	465	254	337	AEK21800	cytochrome P450 [Bemisia tabaci]	CYP4CS2	NOT IN TREE		IPR001128,PF00067,	1
	comp48497_c0_seq3	comp48497_c0	1805	520	466	465	254	337	AEK21800	cytochrome P450 [Bemisia tabaci]	CYP4CS2	NOT IN TREE		IPR001128,PF00067,	1
	comp48497_c0_seq4	comp48497_c0	1852	326	466	279	144	193	AEK21800	cytochrome P450 [Bemisia tabaci]	CYP4CS2	NOT IN TREE		IPR001128,PF00067,	1
	comp48729_c0_seq2	comp48729_c0	700	233	466	227	118	172	AEK21800	cytochrome P450 [Bemisia tabaci]	CYP4CS2	CYP4CS2	CYP4CS2	IPR001128,PF00067,	1
	comp48837_c0_seq1	comp48837_c0	4731	555	532	532	501	502	AEK21827	cytochrome P450 [Bemisia tabaci]	CYP6CX4	CYP6CX4	CYP6CX4	IPR001128,IPR017972,PF00067,PS00086,	1
	comp49059_c0_seq1	comp49059_c0	2191	554	555	530	498	504	AFP49817	cytochrome P450 [Bemisia tabaci]	CYP6DZ7	CYP6DZ7	CYP6DZ7	IPR001128,IPR017972,PF00067,PS00086,	1
	comp49591_c0_seq1	comp49591_c0	3857	572	523	485	316	398	XP_002427451	cytochrome P-450, putative [Pediculus humanus corporis] >gi|212511837|gb|EEB14713.1| cytochrome P-450, putative [Pediculus humanus corporis]		CYP18A1	CYP18A1	IPR001128,IPR017972,PF00067,PS00086,	1
	comp49922_c0_seq1	comp49922_c0	2834	535	506	496	185	289	AFU86426	cytochrome P450 CYP304H1v4 [Laodelphax striatella]	CYP304H1v4	CYP304H1v4	CYP304H1v4	IPR001128,IPR017972,PF00067,PS00086,	1
	comp50105_c1_seq1	comp50105_c1	1376	340	489	315	94	172	AFU86428	cytochrome P450 CYP417A2v2 [Laodelphax striatella]	CYP417A2v2	CYP417	CYP426A1	IPR001128,PF00067,	1
	comp50105_c1_seq2	comp50105_c1	682	212	489	184	48	101	AFU86448	cytochrome P450 CYP417B1 [Laodelphax striatella] >gi|510813221|gb|AGN52780.1| cytochrome P450 [Laodelphax striatella]	CYP417B1	NOT IN TREE		IPR001128,PF00067,	1
	comp50105_c1_seq3	comp50105_c1	1883	544	489	479	142	261	AFU86448	cytochrome P450 CYP417B1 [Laodelphax striatella] >gi|510813221|gb|AGN52780.1| cytochrome P450 [Laodelphax striatella]	CYP417B1	CYP417	CYP426A1	IPR001128,PF00067,	1
	comp50485_c0_seq1	comp50485_c0	335	76	228	104	76	86	AEK21803	cytochrome P450 [Bemisia tabaci]	CYP402C1	NOT IN TREE		IPR001128,PF00067,	1
	comp50485_c0_seq2	comp50485_c0	335	111	228	110	70	80	AEK21803	cytochrome P450 [Bemisia tabaci]	CYP402C1	CYP402C1	CYP402C1	IPR001128,PF00067,	1
	comp50485_c0_seq3	comp50485_c0	534	76	228	104	76	86	AEK21803	cytochrome P450 [Bemisia tabaci]	CYP402C1	NOT IN TREE		IPR001128,PF00067,	1
	comp50485_c3_seq1	comp50485_c3	375	78	210	39	33	36	AEK21804	cytochrome P450 [Bemisia tabaci]	CYP402C2	NOT IN TREE
	comp50712_c0_seq1	comp50712_c0	928	191	466	154	85	111	AEK21800	cytochrome P450 [Bemisia tabaci]	CYP4CS2	CYP4CS2	CYP4CS2	IPR001128,PF00067,	1
	comp50712_c2_seq1	comp50712_c2	443	139	466	127	73	99	AEK21800	cytochrome P450 [Bemisia tabaci]	CYP4CS2	CYP4CS2	CYP4CS2	IPR001128,PF00067,	1
	comp50712_c3_seq1	comp50712_c3	335	111	258	118	58	81	AEK21802	cytochrome P450 [Bemisia tabaci]	CYP4CS4	CYP4CS4	CYP4CS2	IPR001128,PF00067,	1
	comp50974_c0_seq1	comp50974_c0	1232	302	518	286	284	286	ACT78507	cytochrome P450 CYP6CX1v2 [Bemisia tabaci]	CYP6CX1v2	CYP6CX	CYP6CX1	GO:0004497,IPR001128,PF00067,	1
	comp50974_c1_seq1	comp50974_c1	1400	239	518	239	234	236	ACT68012	cytochrome P450 CYP6CX1v1 [Bemisia tabaci]	CYP6CX1v1	CYP6CX	CYP6CX1	GO:0004497,IPR001128,IPR017972,PF00067,PS00086,	1
	comp51183_c0_seq1	comp51183_c0	2536	558	245	245	212	212	AEK21805	cytochrome P450 [Bemisia tabaci]	CYP4CS5	CYP4CS5	CYP4CS5	IPR001128,PF00067,	1
	comp51210_c0_seq1	comp51210_c0	1672	532	489	512	156	269	AFU86428	cytochrome P450 CYP417A2v2 [Laodelphax striatella]	CYP417A2v2	CYP417	CYP426A1	IPR001128,PF00067,	1
	comp51229_c0_seq1	comp51229_c0	942	302	566	297	182	220	XP_001944205	PREDICTED: cytochrome P450 4g15-like [Acyrthosiphon pisum]	CYP4g15-like	NOT IN TREE		IPR001128,PF00067,	1
	comp51229_c0_seq2	comp51229_c0	487	161	566	146	75	96	XP_001944205	PREDICTED: cytochrome P450 4g15-like [Acyrthosiphon pisum]	CYP4g15-like	NOT IN TREE		IPR001128,PF00067,	1
	comp51229_c2_seq2	comp51229_c2	1095	204	566	197	140	173	XP_001944205	PREDICTED: cytochrome P450 4g15-like [Acyrthosiphon pisum]	CYP4g15-like	CYP4G	CYP4G69	IPR001128,IPR017972,PF00067,PS00086,	1
	comp51582_c0_seq1	comp51582_c0	1912	517	466	466	272	354	AEK21800	cytochrome P450 [Bemisia tabaci]	CYP4CS2	CYP4CS2	CYP4CS2	IPR001128,PF00067,	1
	comp51668_c2_seq1	comp51668_c2	565	126	210	40	31	36	AEK21804	cytochrome P450 [Bemisia tabaci]	CYP402C2	NOT IN TREE
	comp51711_c0_seq1	comp51711_c0	3220	527	357	357	347	347	AEK21823	cytochrome P450 [Bemisia tabaci]	CYP6DW3	CYP6DW3	CYP6DW3	IPR001128,IPR017972,PF00067,PS00086,	1
	comp52167_c2_seq1	comp52167_c2	1264	345	311	311	289	295	AEK21836	cytochrome P450 [Bemisia tabaci]	CYP6DZ4	CYP6DZ4	CYP6DZ4	IPR001128,IPR017972,PF00067,PS00086,	1
	comp52220_c0_seq1	comp52220_c0	2033	492	489	453	137	238	AFU86428	cytochrome P450 CYP417A2v2 [Laodelphax striatella]	CYP417A2v2	CYP417	CYP426A1	IPR001128,IPR017972,PF00067,PS00086,	1
	comp52220_c0_seq2	comp52220_c0	1056	167	512	151	61	91	AFU86443	cytochrome P450 CYP425A1v2 [Laodelphax striatella]	CYP425A1v2	NOT IN TREE		GO:0004497,IPR001128,IPR017972,PF00067,PS00086,	1
	comp52596_c0_seq1	comp52596_c0	747	218	518	211	97	134	EEZ99338	cytochrome P450 6BQ13 [Tribolium castaneum]	cyp6BQ13	NOT IN TREE		IPR001128,IPR017972,PF00067,PS00086,	1
	comp52596_c0_seq2	comp52596_c0	2025	516	513	457	178	266	AGN52754	cytochrome P450 [Laodelphax striatella]	CYP6AX	CYP6	CYP6D|EN	IPR001128,IPR017972,PF00067,PS00086,	1
	comp53009_c1_seq1	comp53009_c1	869	289	502	278	126	187	AFU86482	cytochrome P450 CYP6AY3v2 [Laodelphax striatella]	CYP6AY3v2	CYP6	CYP6DP3	GO:0004497,IPR001128,PF00067,	1
	comp53009_c1_seq2	comp53009_c1	861	254	305	255	177	204	AEK21819	cytochrome P450 [Bemisia tabaci]	CYP6DP3	NOT IN TREE		IPR001128,IPR017972,PF00067,PS00086,	1
	comp53009_c1_seq3	comp53009_c1	776	219	305	216	158	184	AEK21819	cytochrome P450 [Bemisia tabaci]	CYP6DP3	NOT IN TREE		IPR001128,IPR017972,PF00067,PS00086,	1
	comp53009_c1_seq4	comp53009_c1	285	67	305	53	43	48	AEK21819	cytochrome P450 [Bemisia tabaci]	CYP6DP3	NOT IN TREE
	comp53009_c1_seq5	comp53009_c1	758	219	305	216	158	184	AEK21819	cytochrome P450 [Bemisia tabaci]	CYP6DP3	NOT IN TREE		IPR001128,IPR017972,PF00067,PS00086,	1
	comp53009_c1_seq6	comp53009_c1	267	56	305	53	43	48	AEK21819	cytochrome P450 [Bemisia tabaci]	CYP6DP3	NOT IN TREE
	comp53009_c1_seq7	comp53009_c1	879	254	305	255	177	204	AEK21819	cytochrome P450 [Bemisia tabaci]	CYP6DP3	NOT IN TREE		IPR001128,IPR017972,PF00067,PS00086,	1
	comp53009_c1_seq8	comp53009_c1	1097	285	502	278	126	187	AFU86482	cytochrome P450 CYP6AY3v2 [Laodelphax striatella]	CYP6AY3v2	NOT IN TREE		GO:0004497,IPR001128,PF00067,	1
	comp53323_c0_seq1	comp53323_c0	2408	518	433	433	422	422	AEK21807	cytochrome P450 [Bemisia tabaci]	CYP4CZ1	CYP4CZ1	CYP4CZ1	IPR001128,IPR017972,PF00067,PS00086,	1
	comp53457_c0_seq1	comp53457_c0	1554	371	466	338	336	338	AEK21800	cytochrome P450 [Bemisia tabaci]	CYP4CS2	CYP4CS2	CYP4CS2	IPR001128,PF00067,	1
	comp53544_c6_seq1	comp53544_c6	1279	247	471	235	101	146	AFU86478	cytochrome P450 CYP353D1v2 [Laodelphax striatella]	CYP353D1v2	NOT IN TREE		IPR001128,PF00067,	1
	comp53544_c6_seq2	comp53544_c6	2412	483	471	441	176	265	AFU86478	cytochrome P450 CYP353D1v2 [Laodelphax striatella]	CYP353D1v2	NOT IN TREE		IPR001128,IPR017972,PF00067,PS00086,	1
	comp53544_c6_seq3	comp53544_c6	2134	474	471	467	192	285	AFU86478	cytochrome P450 CYP353D1v2 [Laodelphax striatella]	CYP353D1v2	NOT IN TREE		IPR001128,IPR017972,PF00067,PS00086,	1
	comp53544_c6_seq4	comp53544_c6	1970	474	471	467	192	285	AFU86478	cytochrome P450 CYP353D1v2 [Laodelphax striatella]	CYP353D1v2	NOT IN TREE		IPR001128,IPR017972,PF00067,PS00086,	1
	comp53544_c6_seq5	comp53544_c6	2576	483	471	441	176	265	AFU86478	cytochrome P450 CYP353D1v2 [Laodelphax striatella]	CYP353D1v2	NOT IN TREE		IPR001128,IPR017972,PF00067,PS00086,	1
	comp53544_c6_seq6	comp53544_c6	1721	256	465	212	89	127	EFA01331	cytochrome P450 353A1 [Tribolium castaneum]	cyp 353A1	NOT IN TREE		IPR001128,PF00067,	1
	comp53718_c0_seq1	comp53718_c0	1894	529	532	496	230	316	AEK21827	cytochrome P450 [Bemisia tabaci]	CYP6CX4	CYP6	CYP6CX|EQ	IPR001128,IPR017972,PF00067,PS00086,	1
	comp53718_c0_seq2	comp53718_c0	1699	494	532	484	227	312	AEK21827	cytochrome P450 [Bemisia tabaci]	CYP6CX4	CYP6	CYP6CX|EQ	IPR001128,IPR017972,PF00067,PS00086,	1
	comp53875_c0_seq1	comp53875_c0	2303	545	545	488	378	437	XP_001948959	PREDICTED: probable cytochrome P450 301a1, mitochondrial-like [Acyrthosiphon pisum]	CYP301a1-like	CYP301A1	CYP301A1	IPR001128,PF00067,	1
	comp53992_c1_seq1	comp53992_c1	1463	417	448	362	360	361	AEK21808	cytochrome P450 [Bemisia tabaci]	CYP4G68	CYP4G68	CYP4G68	IPR001128,PF00067,	1
	comp53992_c2_seq1	comp53992_c2	2514	146	559	133	101	120	XP_003691206	PREDICTED: LOW QUALITY PROTEIN: cytochrome P450 4g15-like [Apis florea]	CYP4g15-like	NOT IN TREE
	comp55189_c0_seq1	comp55189_c0	2880	541	356	356	338	339	AEK21821	cytochrome P450 [Bemisia tabaci]	CYP416A1	NOT IN TREE		GO:0004497,IPR001128,IPR017972,PF00067,PS00086,	1
	comp55189_c0_seq2	comp55189_c0	3304	542	356	356	338	339	AEK21821	cytochrome P450 [Bemisia tabaci]	CYP416A1	CYP416A1	CYP416A1	GO:0004497,IPR001128,IPR017972,PF00067,PS00086,	1
	comp55268_c1_seq1	comp55268_c1	2367	518	532	518	229	329	AEK21827	cytochrome P450 [Bemisia tabaci]	CYP416A1	CYP6	CYP6CX|EQ	IPR001128,IPR017972,PF00067,PS00086,	1
	comp55268_c1_seq2	comp55268_c1	944	156	518	155	89	117	ACT68012	cytochrome P450 CYP6CX1v1 [Bemisia tabaci]	CYP6CX1v1	NOT IN TREE		GO:0004497,IPR001128,IPR017972,PF00067,PS00086,	1
	comp55406_c0_seq1	comp55406_c0	2509	532	509	510	236	327	AEK21806	cytochrome P450 [Bemisia tabaci]	CYP4C64	CYP4	CYP4CS	IPR001128,IPR017972,PF00067,PS00086,	1
	comp55406_c0_seq2	comp55406_c0	1846	327	511	334	164	234	P29981	RecName: Full=Cytochrome P450 4C1; AltName: Full=CYPIVC1 >gi|155947|gb|AAA27819.1| cytochrome P450 [Blaberus discoidalis]	CYP4C1	NOT IN TREE		IPR001128,IPR017972,PF00067,PS00086,	1
	comp55483_c1_seq1	comp55483_c1	2764	596	252	254	248	251	AEK21820	cytochrome P450 [Bemisia tabaci]	CYP402D1	CYP402D1	CYP402D1	IPR001128,IPR017972,PF00067,PS00086,	1
	comp55483_c1_seq3	comp55483_c1	2611	545	252	254	248	251	AEK21820	cytochrome P450 [Bemisia tabaci]	CYP402D1	CYP402D1	CYP402D1	IPR001128,IPR017972,PF00067,PS00086,	1
	comp55483_c1_seq4	comp55483_c1	2222	481	252	199	193	196	AEK21820	cytochrome P450 [Bemisia tabaci]	CYP402D1	NOT IN TREE		IPR001128,IPR017972,PF00067,PS00086,	1
	comp55483_c1_seq5	comp55483_c1	2375	532	252	199	193	196	AEK21820	cytochrome P450 [Bemisia tabaci]	CYP402D1	NOT IN TREE		IPR001128,IPR017972,PF00067,PS00086,	1
	comp55577_c0_seq2	comp55577_c0	2288	519	428	432	239	312	AEK21811	cytochrome P450 [Bemisia tabaci]	CYP6DV4		CYP6DV	IPR001128,IPR017972,PF00067,PS00086,	1
	comp55577_c0_seq3	comp55577_c0	2512	514	428	432	239	312	AEK21811	cytochrome P450 [Bemisia tabaci]	CYP6DV4	NOT IN TREE		IPR001128,IPR017972,PF00067,PS00086,	1
	comp55577_c0_seq4	comp55577_c0	3053	514	428	432	239	312	AEK21811	cytochrome P450 [Bemisia tabaci]	CYP6DV4	NOT IN TREE		IPR001128,IPR017972,PF00067,PS00086,	1
	comp55577_c0_seq6	comp55577_c0	1747	519	428	432	239	312	AEK21811	cytochrome P450 [Bemisia tabaci]	CYP6DV4	NOT IN TREE		IPR001128,IPR017972,PF00067,PS00086,	1
	comp55821_c0_seq2	comp55821_c0	2997	575	560	553	514	522	AEK21809	cytochrome P450 [Bemisia tabaci]	CYP4G69	CYP4G69	CYP4G69	IPR001128,IPR017972,PF00067,PS00086,	1
	comp55893_c0_seq1	comp55893_c0	2778	524	491	491	465	468	AEK21832	cytochrome P450 [Bemisia tabaci]	CYP6DB3	NOT IN TREE		GO:0004497,IPR001128,IPR017972,PF00067,PS00086,	1
	comp55893_c0_seq2	comp55893_c0	2218	497	491	476	469	472	AEK21832	cytochrome P450 [Bemisia tabaci]	CYP6DB3	NOT IN TREE		GO:0004497,IPR001128,IPR017972,PF00067,PS00086,	1
	comp55893_c0_seq3	comp55893_c0	2747	524	491	491	465	468	AEK21832	cytochrome P450 [Bemisia tabaci]	CYP6DB3	NOT IN TREE		GO:0004497,IPR001128,IPR017972,PF00067,PS00086,	1
	comp55893_c0_seq4	comp55893_c0	2481	524	491	491	465	468	AEK21832	cytochrome P450 [Bemisia tabaci]	CYP6DB3	NOT IN TREE		GO:0004497,IPR001128,IPR017972,PF00067,PS00086,	1
	comp55893_c0_seq5	comp55893_c0	2594	524	491	491	465	468	AEK21832	cytochrome P450 [Bemisia tabaci]	CYP6DB3	NOT IN TREE		GO:0004497,IPR001128,IPR017972,PF00067,PS00086,	1
	comp55943_c0_seq1	comp55943_c0	2733	317	466	224	132	176	AEK21800	cytochrome P450 [Bemisia tabaci]	CYP4CS2	CYP4C	CYP4CS3	GO:0004497,IPR001128,PF00067,	1
	comp55943_c0_seq2	comp55943_c0	2824	564	466	472	236	329	AEK21800	cytochrome P450 [Bemisia tabaci]	CYP4CS2	CYP4C	CYP4CS3	IPR001128,PF00067,	1
	comp56303_c4_seq1	comp56303_c4	2386	552	553	480	266	348	AFU86480	cytochrome P450 CYP314A1v2 [Laodelphax striatella]	CYP314A1v2	NOT IN TREE		IPR001128,IPR017972,PF00067,PS00086,	1
	comp56303_c4_seq2	comp56303_c4	2375	552	553	480	266	348	AFU86480	cytochrome P450 CYP314A1v2 [Laodelphax striatella]	CYP314A1v2	NOT IN TREE		IPR001128,IPR017972,PF00067,PS00086,	1
	comp56478_c0_seq1	comp56478_c0	313	93	492	57	38	47	XP_970303	PREDICTED: similar to cytochrome P450 CYP15A1 [Tribolium castaneum] >gi|270004816|gb|EFA01264.1| cytochrome P450 15A1 [Tribolium castaneum]	CYP15A1	NOT IN TREE		IPR001128,
	comp56478_c0_seq3	comp56478_c0	923	234	490	200	95	135	BAN14691	cytochrome P450 [Plautia stali]	CYP15		CYP305A1|15A1	IPR001128,PF00067,	1
	comp56478_c0_seq4	comp56478_c0	801	266	493	232	108	162	AAS13464	cytochrome P450 CYP15A1 [Diploptera punctata]	CYP15A1	NOT IN TREE		IPR001128,PF00067,	1
	comp56478_c0_seq6	comp56478_c0	784	261	498	232	112	161	XP_001654600	cytochrome P450 [Aedes aegypti] >gi|108882572|gb|EAT46797.1| AAEL002067-PA, partial [Aedes aegypti]		NOT IN TREE		IPR001128,PF00067,	1
	comp56478_c0_seq9	comp56478_c0	1178	319	490	308	135	206	BAN14691	cytochrome P450 [Plautia stali]	CYP15	NOT IN TREE		IPR001128,PF00067,	1
	comp56478_c0_seq10	comp56478_c0	1126	291	494	276	134	194	XP_001952620	PREDICTED: probable cytochrome P450 305a1-like [Acyrthosiphon pisum]	CYP305a1-like	NOT IN TREE		IPR001128,PF00067,	1
	comp56478_c0_seq11	comp56478_c0	296	88	492	76	45	57	XP_970303	PREDICTED: similar to cytochrome P450 CYP15A1 [Tribolium castaneum] >gi|270004816|gb|EFA01264.1| cytochrome P450 15A1 [Tribolium castaneum]	CYP15A1	NOT IN TREE		IPR001128,
	comp56478_c0_seq12	comp56478_c0	348	116	585	116	48	75	XP_001945934	PREDICTED: probable cytochrome P450 305a1-like [Acyrthosiphon pisum]	CYP305a1-like	NOT IN TREE		IPR001128,PF00067,	1
	comp56478_c0_seq13	comp56478_c0	1614	464	492	431	199	295	XP_970303	PREDICTED: similar to cytochrome P450 CYP15A1 [Tribolium castaneum] >gi|270004816|gb|EFA01264.1| cytochrome P450 15A1 [Tribolium castaneum]	CYP15A1	CYP15A1	CYP305A1|15A1	IPR001128,PF00067,	1
	comp56478_c0_seq14	comp56478_c0	365	121	498	109	46	73	XP_001654600	cytochrome P450 [Aedes aegypti] >gi|108882572|gb|EAT46797.1| AAEL002067-PA, partial [Aedes aegypti]		NOT IN TREE		IPR001128,
	comp56982_c0_seq1	comp56982_c0	2856	519	555	531	230	324	AFP49817	cytochrome P450 [Bemisia tabaci]	CYP6DZ7	NOT IN TREE		IPR001128,IPR017972,PF00067,PS00086,	1
	comp56982_c0_seq2	comp56982_c0	2888	519	555	531	230	324	AFP49817	cytochrome P450 [Bemisia tabaci]	CYP6DZ7	NOT IN TREE		IPR001128,IPR017972,PF00067,PS00086,	1
	comp57017_c0_seq1	comp57017_c0	2120	549	489	485	135	260	AFU86448	cytochrome P450 CYP417B1 [Laodelphax striatella] >gi|510813221|gb|AGN52780.1| cytochrome P450 [Laodelphax striatella]	CYP417B1	CYP417	CYP426A1	IPR001128,IPR017972,PF00067,PS00086,	1
	comp57100_c0_seq1	comp57100_c0	1873	536	545	492	261	357	XP_001951034	PREDICTED: cytochrome P450 4C1-like [Acyrthosiphon pisum]	CYP4C1-like	NOT IN TREE		GO:0004497,IPR001128,IPR017972,PF00067,PS00086,	1
	comp57100_c0_seq2	comp57100_c0	1827	536	545	492	261	357	XP_001951034	PREDICTED: cytochrome P450 4C1-like [Acyrthosiphon pisum]	CYP4C1-like	NOT IN TREE		GO:0004497,IPR001128,IPR017972,PF00067,PS00086,	1
	comp57171_c1_seq4	comp57171_c1	1927	511	488	455	214	291	XP_001950295	PREDICTED: probable cytochrome P450 305a1-like [Acyrthosiphon pisum]	CYP305a1-like	CYP305A1	CYP305A1	IPR001128,IPR017972,PF00067,PS00086,	1
	comp57171_c1_seq5	comp57171_c1	2800	532	488	487	223	305	XP_001950295	PREDICTED: probable cytochrome P450 305a1-like [Acyrthosiphon pisum]	CYP305a1-like	NOT IN TREE		IPR001128,IPR017972,PF00067,PS00086,	1
	comp57171_c1_seq6	comp57171_c1	1978	532	488	487	223	305	XP_001950295	PREDICTED: probable cytochrome P450 305a1-like [Acyrthosiphon pisum]	CYP305a1-like	NOT IN TREE		IPR001128,IPR017972,PF00067,PS00086,	1
	comp57171_c1_seq8	comp57171_c1	3526	563	476	471	235	312	AFU86441	cytochrome P450 CYP305A13v2, partial [Laodelphax striatella]	CYP305A13v2	NOT IN TREE		IPR001128,PF00067,	1
	comp57171_c1_seq10	comp57171_c1	2704	563	476	471	235	312	AFU86441	cytochrome P450 CYP305A13v2, partial [Laodelphax striatella]	CYP305A13v2	NOT IN TREE		IPR001128,PF00067,	1
	comp57171_c1_seq11	comp57171_c1	2653	542	476	462	232	308	AFU86441	cytochrome P450 CYP305A13v2, partial [Laodelphax striatella]	CYP305A13v2	CYP305A1	CYP305A1	IPR001128,PF00067,	1
	comp57268_c0_seq1	comp57268_c0	2004	519	428	429	214	306	AEK21811	cytochrome P450 [Bemisia tabaci]	CYP6DV4		CYP6DV	IPR001128,IPR017972,PF00067,PS00086,	1
	comp57332_c1_seq1	comp57332_c1	2357	543	555	553	349	430	AFP49817	cytochrome P450 [Bemisia tabaci]	CYP6DZ7	NOT IN TREE		IPR001128,PF00067,	1
	comp57332_c1_seq2	comp57332_c1	2196	543	555	553	349	430	AFP49817	cytochrome P450 [Bemisia tabaci]	CYP6DZ7	NOT IN TREE		IPR001128,PF00067,	1
	comp57569_c0_seq1	comp57569_c0	1471	425	466	417	202	266	AEK21800	cytochrome P450 [Bemisia tabaci]	CYP4CS2	CYP4CS2	CYP4CS3	IPR001128,PF00067,	1
	comp57569_c0_seq2	comp57569_c0	2262	519	466	471	245	317	AEK21800	cytochrome P450 [Bemisia tabaci]	CYP4CS2	CYP4CS2	CYP4CS3	IPR001128,PF00067,	1
	comp57638_c1_seq2	comp57638_c1	1555	287	548	251	202	233	NP_001035323	cytochrome P450 4G11 [Apis mellifera] >gi|78217419|gb|ABB36785.1| cytochrome P450 monooxygenase [Apis mellifera]	CYP4G11	CYP4	CYP4G69	IPR001128,IPR017972,PF00067,PS00086,	1
	comp57638_c4_seq1	comp57638_c4	1187	312	448	255	201	227	AEK21808	cytochrome P450 [Bemisia tabaci]	CYP4G68	CYP4G	CYP4G68	IPR001128,PF00067,	1
	comp57683_c0_seq1	comp57683_c0	1973	529	489	483	147	261	AFU86428	cytochrome P450 CYP417A2v2 [Laodelphax striatella]	CYP417A2v2	CYP417A2v2	CYP426A1	IPR001128,PF00067,	1
	comp57683_c0_seq2	comp57683_c0	1933	529	489	483	147	261	AFU86428	cytochrome P450 CYP417A2v2 [Laodelphax striatella]	CYP417A2v2	NOT IN TREE		IPR001128,PF00067,	1
	comp57754_c0_seq1	comp57754_c0	2520	422	236	236	235	236	AEK21818	cytochrome P450 [Bemisia tabaci]	CYP6EN1	NOT IN TREE		GO:0004497,IPR001128,IPR017972,PF00067,PS00086,	1
	comp57754_c0_seq2	comp57754_c0	2521	510	236	236	235	236	AEK21818	cytochrome P450 [Bemisia tabaci]	CYP6EN1	CYP6EN1	CYP6EN1	GO:0004497,IPR001128,IPR017972,PF00067,PS00086,	1
	comp57882_c0_seq1	comp57882_c0	2408	563	517	481	329	409	XP_001946744	PREDICTED: probable cytochrome P450 49a1-like [Acyrthosiphon pisum]	CYP49a1-like	CYP49A1	CYP303A1	IPR001128,IPR017972,PF00067,PS00086,	1
	comp57943_c2_seq1	comp57943_c2	1217	169	512	156	80	107	XP_001944599	PREDICTED: probable cytochrome P450 6a14-like [Acyrthosiphon pisum]	CYP6a14-like	NOT IN TREE		IPR001128,PF00067,	1
	comp57943_c2_seq2	comp57943_c2	1106	169	512	156	80	107	XP_001944599	PREDICTED: probable cytochrome P450 6a14-like [Acyrthosiphon pisum]	CYP6a14-like	NOT IN TREE		IPR001128,PF00067,	1
	comp57943_c2_seq3	comp57943_c2	2282	513	305	305	284	284	AEK21819	cytochrome P450 [Bemisia tabaci]	CYP6DP3	NOT IN TREE		IPR001128,IPR017972,PF00067,PS00086,	1
	comp57943_c2_seq4	comp57943_c2	2171	513	305	305	284	284	AEK21819	cytochrome P450 [Bemisia tabaci]	CYP6DP3	NOT IN TREE		IPR001128,IPR017972,PF00067,PS00086,	1
	comp57969_c5_seq1	comp57969_c5	563	112	524	106	69	86	AEK21825	cytochrome P450 [Bemisia tabaci]	CYP6CX2	CYP6CX	CYP6CX2
	comp57969_c6_seq1	comp57969_c6	260	86	524	83	62	72	AEK21825	cytochrome P450 [Bemisia tabaci]	CYP6CX2	NOT IN TREE
	comp58386_c0_seq1	comp58386_c0	3045	559	545	488	259	354	XP_001951034	PREDICTED: cytochrome P450 4C1-like [Acyrthosiphon pisum]	CYP4C1-like	CYP4C1-LIKE	CYP4C|4G	IPR001128,IPR017972,PF00067,PS00086,	1
	comp58529_c2_seq1	comp58529_c2	1731	418	210	218	173	187	AEK21804	cytochrome P450 [Bemisia tabaci]	CYP402C2	NOT IN TREE		IPR001128,IPR017972,PF00067,PS00086,	1
	comp58529_c2_seq2	comp58529_c2	1551	417	228	176	120	137	AEK21803	cytochrome P450 [Bemisia tabaci]	CYP402C1	CYP402C1	CYP4202C2	IPR001128,PF00067,	1
	comp58529_c2_seq3	comp58529_c2	957	222	210	216	140	171	AEK21804	cytochrome P450 [Bemisia tabaci]	CYP402C2	CYP402C1	CYP4202C2	GO:0004497,IPR001128,IPR017972,PF00067,PS00086,	1
	comp58529_c2_seq4	comp58529_c2	422	60	210	38	37	37	AEK21804	cytochrome P450 [Bemisia tabaci]	CYP402C2	NOT IN TREE
	comp58529_c2_seq5	comp58529_c2	323	75	210	51	43	47	AEK21804	cytochrome P450 [Bemisia tabaci]	CYP402C2	NOT IN TREE
	comp58529_c2_seq6	comp58529_c2	1545	418	210	218	163	180	AEK21804	cytochrome P450 [Bemisia tabaci]	CYP402C2	NOT IN TREE		IPR001128,IPR017972,PF00067,PS00086,	1
	comp58529_c2_seq7	comp58529_c2	1410	434	228	176	120	137	AEK21803	cytochrome P450 [Bemisia tabaci]	CYP402C1	CYP402C1	CYP4202C2	IPR001128,PF00067,	1
	comp58529_c2_seq8	comp58529_c2	2169	526	210	218	163	180	AEK21804	cytochrome P450 [Bemisia tabaci]	CYP402C2	CYP402C1	CYP4202C	IPR001128,IPR017972,PF00067,PS00086,	1
	comp58529_c2_seq9	comp58529_c2	2078	527	210	217	187	193	AEK21804	cytochrome P450 [Bemisia tabaci]	CYP402C2	CYP402C1	CYP4202C2	IPR001128,IPR017972,PF00067,PS00086,	1
	comp58529_c2_seq10	comp58529_c2	2485	527	210	217	187	193	AEK21804	cytochrome P450 [Bemisia tabaci]	CYP402C2	CYP402C1	CYP4202C2	IPR001128,IPR017972,PF00067,PS00086,	1
	comp58529_c2_seq11	comp58529_c2	365	77	210	51	42	48	AEK21804	cytochrome P450 [Bemisia tabaci]	CYP402C2	NOT IN TREE
	comp58529_c2_seq12	comp58529_c2	1391	366	210	218	163	180	AEK21804	cytochrome P450 [Bemisia tabaci]	CYP402C2	CYP402C1	CYP4202C	GO:0004497,IPR001128,IPR017972,PF00067,PS00086,	1
	comp58529_c2_seq13	comp58529_c2	1631	446	210	218	163	180	AEK21804	cytochrome P450 [Bemisia tabaci]	CYP402C2	CYP402C1	CYP4202C2	IPR001128,IPR017972,PF00067,PS00086,	1
	comp58529_c2_seq14	comp58529_c2	958	222	210	216	154	178	AEK21804	cytochrome P450 [Bemisia tabaci]	CYP402C2	CYP402C1	CYP4202C2	GO:0004497,IPR001128,IPR017972,PF00067,PS00086,	1
	comp58529_c2_seq15	comp58529_c2	2443	527	210	217	188	192	AEK21804	cytochrome P450 [Bemisia tabaci]	CYP402C2	CYP402C1	CYP4202C2	IPR001128,IPR017972,PF00067,PS00086,	1
	comp58529_c2_seq16	comp58529_c2	1817	446	210	218	173	187	AEK21804	cytochrome P450 [Bemisia tabaci]	CYP402C2	CYP402C1	CYP4202C2	IPR001128,IPR017972,PF00067,PS00086,	1
	comp58529_c2_seq17	comp58529_c2	2761	528	210	218	173	187	AEK21804	cytochrome P450 [Bemisia tabaci]	CYP402C2	CYP402C1	CYP4202C	IPR001128,IPR017972,PF00067,PS00086,	1
	comp58529_c2_seq18	comp58529_c2	1577	366	210	218	173	187	AEK21804	cytochrome P450 [Bemisia tabaci]	CYP402C2	CYP402C1	CYP4202C	GO:0004497,IPR001128,IPR017972,PF00067,PS00086,	1
	comp58529_c2_seq19	comp58529_c2	2575	528	210	218	163	180	AEK21804	cytochrome P450 [Bemisia tabaci]	CYP402C2	CYP402C1	CYP4202C	IPR001128,IPR017972,PF00067,PS00086,	1
	comp58529_c2_seq20	comp58529_c2	2355	526	210	218	173	187	AEK21804	cytochrome P450 [Bemisia tabaci]	CYP402C2	CYP402C1	CYP4202C	IPR001128,IPR017972,PF00067,PS00086,	1
	comp58529_c2_seq21	comp58529_c2	2036	527	210	217	188	192	AEK21804	cytochrome P450 [Bemisia tabaci]	CYP402C2	CYP402C1	CYP4202C2	IPR001128,IPR017972,PF00067,PS00086,	1
	comp58529_c2_seq22	comp58529_c2	1392	366	210	218	177	187	AEK21804	cytochrome P450 [Bemisia tabaci]	CYP402C2	CYP402C1	CYP4202C	GO:0004497,IPR001128,IPR017972,PF00067,PS00086,	1
	comp58529_c2_seq24	comp58529_c2	323	75	210	51	42	47	AEK21804	cytochrome P450 [Bemisia tabaci]	CYP402C2	NOT IN TREE
	comp58533_c0_seq1	comp58533_c0	2762	544	489	482	143	245	AFU86428	cytochrome P450 CYP417A2v2 [Laodelphax striatella]	CYP417A2v2	CYP417	CYP426A1	IPR001128,PF00067,	1
	comp58533_c0_seq2	comp58533_c0	2753	540	489	482	143	245	AFU86428	cytochrome P450 CYP417A2v2 [Laodelphax striatella]	CYP417A2v2	NOT IN TREE		IPR001128,PF00067,	1
	comp58597_c0_seq1	comp58597_c0	5421	520	535	451	263	341	XP_969587	PREDICTED: similar to AGAP001039-PA [Tribolium castaneum] >gi|270015110|gb|EFA11558.1| cytochrome P450 307A1 [Tribolium castaneum]	CYP307A1	CYP307A1	CYP307A1	IPR001128,IPR017972,PF00067,PS00086,	1
	comp58933_c0_seq1	comp58933_c0	1944	429	278	263	151	190	AEK21813	cytochrome P450 [Bemisia tabaci]	CYP6DW2	NOT IN TREE		GO:0004497,IPR001128,PF00067,	1
	comp58933_c0_seq3	comp58933_c0	1444	429	278	263	151	190	AEK21813	cytochrome P450 [Bemisia tabaci]	CYP6DW2	NOT IN TREE		GO:0004497,IPR001128,PF00067,	1
	comp58933_c0_seq4	comp58933_c0	2370	551	555	539	213	331	AFP49817	cytochrome P450 [Bemisia tabaci]	CYP6DZ7	CYP6	CYP6DW	IPR001128,IPR017972,PF00067,PS00086,	1
	comp58933_c0_seq5	comp58933_c0	2106	150	357	140	84	108	AEK21823	cytochrome P450 [Bemisia tabaci]	CYP6DW3	NOT IN TREE		IPR001128,IPR017972,PF00067,PS00086,	1
	comp58933_c0_seq6	comp58933_c0	1017	140	357	137	82	106	AEK21823	cytochrome P450 [Bemisia tabaci]	CYP6DW3	NOT IN TREE		IPR001128,IPR017972,PF00067,PS00086,	1
	comp58933_c0_seq7	comp58933_c0	1803	151	357	138	83	107	AEK21823	cytochrome P450 [Bemisia tabaci]	CYP6DW3		CYP6DW	IPR001128,IPR017972,PF00067,PS00086,	1
	comp59225_c1_seq2	comp59225_c1	6750	522	312	312	304	308	AEK21815	cytochrome P450 [Bemisia tabaci]	CYP6EM1	NOT IN TREE		IPR001128,IPR017972,PF00067,PS00086,	1
	comp59225_c1_seq4	comp59225_c1	6711	522	312	312	304	308	AEK21815	cytochrome P450 [Bemisia tabaci]	CYP6EM1	NOT IN TREE		IPR001128,IPR017972,PF00067,PS00086,	1
	comp59421_c0_seq2	comp59421_c0	2319	362	349	349	186	249	AEK21810	cytochrome P450 [Bemisia tabaci]	CYP6DZ3	CYP6	CYP6DZ	IPR001128,IPR017972,PF00067,PS00086,	1
	comp59421_c0_seq5	comp59421_c0	1811	193	349	184	114	150	AEK21810	cytochrome P450 [Bemisia tabaci]	CYP6DZ3	NOT IN TREE		IPR001128,IPR017972,PF00067,PS00086,	1
	comp59421_c0_seq6	comp59421_c0	1592	120	555	119	72	94	AFP49817	cytochrome P450 [Bemisia tabaci]	CYP6DZ7	NOT IN TREE		IPR001128,IPR017972,PF00067,PS00086,	1
	comp60198_c0_seq1	comp60198_c0	2550	520	510	499	147	240	ACG68815	cytochrome P450 [Anopheles funestus]	CYP6P4a	CYP6???	CYP416A1	IPR001128,IPR017972,PF00067,PS00086,	1
	comp60198_c0_seq2	comp60198_c0	2576	520	510	507	144	239	ACG68815	cytochrome P450 [Anopheles funestus]	CYP6P4a	NOT IN TREE		IPR001128,IPR017972,PF00067,PS00086,	1
	comp60366_c1_seq1	comp60366_c1	3357	542	519	494	258	336	XP_003701074	PREDICTED: cytochrome P450 302a1, mitochondrial-like [Megachile rotundata]	CYP302a1-like	CYP302A1	CYP302A1	IPR001128,IPR017972,PF00067,PS00086,	1
	comp60366_c1_seq2	comp60366_c1	3220	532	519	494	258	336	XP_003701074	PREDICTED: cytochrome P450 302a1, mitochondrial-like [Megachile rotundata]	CYP302a1-like	NOT IN TREE		IPR001128,IPR017972,PF00067,PS00086,	1
	comp63350_c0_seq1	comp63350_c0	406	135	235	141	84	106	AEK21801	cytochrome P450 [Bemisia tabaci]	CYP4CS3	CYP4C	CYP4CS3	IPR001128,PF00067,	1
	comp64941_c0_seq1	comp64941_c0	758	245	501	208	63	105	Q964T1	RecName: Full=Cytochrome P450 4c21; AltName: Full=CYPIVC21 >gi|14582225|gb|AAK69411.1|AF275641_1 cytochrome P450 [Blattella germanica]	CYP4c21	CYP4	CYP426A1	IPR001128,PF00067,	1
	comp65384_c0_seq1	comp65384_c0	522	174	507	174	91	125	XP_393974	PREDICTED: cytochrome P450 307a1 [Apis mellifera]	CYP307a1	CYP307A1	CYP307A1	IPR001128,
	comp67420_c0_seq1	comp67420_c0	686	213	505	211	130	167	EFN68560	Cytochrome P450 307a1 [Camponotus floridanus]	CYP307a1	CYP307A1	CYP307A1	IPR001128,IPR017972,PF00067,PS00086,	1
	comp70268_c0_seq1	comp70268_c0	813	251	512	236	118	171	XP_001951829	PREDICTED: cytochrome P450 4C1-like [Acyrthosiphon pisum]	CYP4C1-like		CYP4C|4G	GO:0004497,IPR001128,IPR017972,PF00067,PS00086,	1
	comp72300_c0_seq1	comp72300_c0	443	147	489	145	48	85	AFU86477	cytochrome P450 CYP439A1v3 [Laodelphax striatella]	CYP439A1v3		CYP426A1	IPR001128,PF00067,	1
	comp72387_c0_seq1	comp72387_c0	204	67	199	64	47	52	AEK21817	cytochrome P450 [Bemisia tabaci]	CYP6DZ5	NOT IN TREE		IPR001128,
	comp76043_c0_seq1	comp76043_c0	272	90	489	83	39	59	AFU86477	cytochrome P450 CYP439A1v3 [Laodelphax striatella]	CYP439A1v3	NOT IN TREE		IPR001128,PF00067,	1
	comp85905_c0_seq1	comp85905_c0	347	88	489	87	37	53	AFU86448	cytochrome P450 CYP417B1 [Laodelphax striatella] >gi|510813221|gb|AGN52780.1| cytochrome P450 [Laodelphax striatella]	CYP417B1	NOT IN TREE		IPR001128,PF00067,	1
	comp94416_c0_seq1	comp94416_c0	269	89	489	92	41	62	AFU86477	cytochrome P450 CYP439A1v3 [Laodelphax striatella]	CYP439A1v3	NOT IN TREE		IPR001128,PF00067,	1
	* name assigned according to NCBI blast
	** name assigned according to BBH from species of the tree (in bold 35 contigs confirmed with BBH)
